# Supplementary material for: Comprehensive deletion scan of anti-CRISPR AcrIIA4 reveals essential and dispensable domains for Cas9 inhibition
Source: bioRxiv. 2024 Jul 9:2024.07.09.602757. Preprint. [Version 1] doi: 10.1101/2024.07.09.602757 (PMC11451618; doi:10.1101/2024.07.09.602757)
Supplement: Supplement 2 [file media-2.xlsx]

## Sheet: Sheet1
Deletion start position	Deletion end position	Repair template sequence
0	1	aataaaagtatcaacaaaaaattgttaatatacctctatactttaacgtcaaggagaaaaaaccccggattctagaactagtggatcccccgggaaaaaaATGAATATTAATGATTTGATTAGAGAAATTAAAAATAAGGATTACACTGTTAAATTGTCTGGTACAGATTCTAATTCAATCACTCAATTGATCATCAGAG
6	7	agtatcaacaaaaaattgttaatatacctctatactttaacgtcaaggagaaaaaaccccggattctagaactagtggatcccccgggaaaaaaATGAACATTAATGATTTGATTAGAGAAATTAAAAATAAGGATTACACTGTTAAATTGTCTGGTACAGATTCTAATTCAATCACTCAATTGATCATCAGAGTTAATA
9	10	atcaacaaaaaattgttaatatacctctatactttaacgtcaaggagaaaaaaccccggattctagaactagtggatcccccgggaaaaaaATGAACATCAATGATTTGATTAGAGAAATTAAAAATAAGGATTACACTGTTAAATTGTCTGGTACAGATTCTAATTCAATCACTCAATTGATCATCAGAGTTAATAATG
12	13	aacaaaaaattgttaatatacctctatactttaacgtcaaggagaaaaaaccccggattctagaactagtggatcccccgggaaaaaaATGAACATCAACGATTTGATTAGAGAAATTAAAAATAAGGATTACACTGTTAAATTGTCTGGTACAGATTCTAATTCAATCACTCAATTGATCATCAGAGTTAATAATGATG
15	16	aaaaaattgttaatatacctctatactttaacgtcaaggagaaaaaaccccggattctagaactagtggatcccccgggaaaaaaATGAACATCAACGACTTGATTAGAGAAATTAAAAATAAGGATTACACTGTTAAATTGTCTGGTACAGATTCTAATTCAATCACTCAATTGATCATCAGAGTTAATAATGATGGTA
18	19	aaattgttaatatacctctatactttaacgtcaaggagaaaaaaccccggattctagaactagtggatcccccgggaaaaaaATGAACATCAACGACCTCATTAGAGAAATTAAAAATAAGGATTACACTGTTAAATTGTCTGGTACAGATTCTAATTCAATCACTCAATTGATCATCAGAGTTAATAATGATGGTAATG
21	22	ttgttaatatacctctatactttaacgtcaaggagaaaaaaccccggattctagaactagtggatcccccgggaaaaaaATGAACATCAACGACCTCATCAGAGAAATTAAAAATAAGGATTACACTGTTAAATTGTCTGGTACAGATTCTAATTCAATCACTCAATTGATCATCAGAGTTAATAATGATGGTAATGAAT
24	25	ttaatatacctctatactttaacgtcaaggagaaaaaaccccggattctagaactagtggatcccccgggaaaaaaATGAACATCAACGACCTCATCCGCGAAATTAAAAATAAGGATTACACTGTTAAATTGTCTGGTACAGATTCTAATTCAATCACTCAATTGATCATCAGAGTTAATAATGATGGTAATGAATACG
27	28	atatacctctatactttaacgtcaaggagaaaaaaccccggattctagaactagtggatcccccgggaaaaaaATGAACATCAACGACCTCATCCGCGAGATTAAAAATAAGGATTACACTGTTAAATTGTCTGGTACAGATTCTAATTCAATCACTCAATTGATCATCAGAGTTAATAATGATGGTAATGAATACGTTA
30	31	tacctctatactttaacgtcaaggagaaaaaaccccggattctagaactagtggatcccccgggaaaaaaATGAACATCAACGACCTCATCCGCGAGATAAAAAATAAGGATTACACTGTTAAATTGTCTGGTACAGATTCTAATTCAATCACTCAATTGATCATCAGAGTTAATAATGATGGTAATGAATACGTTATTT
33	34	ctctatactttaacgtcaaggagaaaaaaccccggattctagaactagtggatcccccgggaaaaaaATGAACATCAACGACCTCATCCGCGAGATAAAGAATAAGGATTACACTGTTAAATTGTCTGGTACAGATTCTAATTCAATCACTCAATTGATCATCAGAGTTAATAATGATGGTAATGAATACGTTATTTCTG
36	37	tatactttaacgtcaaggagaaaaaaccccggattctagaactagtggatcccccgggaaaaaaATGAACATCAACGACCTCATCCGCGAGATAAAGAACAAGGATTACACTGTTAAATTGTCTGGTACAGATTCTAATTCAATCACTCAATTGATCATCAGAGTTAATAATGATGGTAATGAATACGTTATTTCTGAAT
39	40	actttaacgtcaaggagaaaaaaccccggattctagaactagtggatcccccgggaaaaaaATGAACATCAACGACCTCATCCGCGAGATAAAGAACAAAGATTACACTGTTAAATTGTCTGGTACAGATTCTAATTCAATCACTCAATTGATCATCAGAGTTAATAATGATGGTAATGAATACGTTATTTCTGAATCAG
42	43	ttaacgtcaaggagaaaaaaccccggattctagaactagtggatcccccgggaaaaaaATGAACATCAACGACCTCATCCGCGAGATAAAGAACAAAGACTACACTGTTAAATTGTCTGGTACAGATTCTAATTCAATCACTCAATTGATCATCAGAGTTAATAATGATGGTAATGAATACGTTATTTCTGAATCAGAAA
45	46	acgtcaaggagaaaaaaccccggattctagaactagtggatcccccgggaaaaaaATGAACATCAACGACCTCATCCGCGAGATAAAGAACAAAGACTATACTGTTAAATTGTCTGGTACAGATTCTAATTCAATCACTCAATTGATCATCAGAGTTAATAATGATGGTAATGAATACGTTATTTCTGAATCAGAAAACG
48	49	tcaaggagaaaaaaccccggattctagaactagtggatcccccgggaaaaaaATGAACATCAACGACCTCATCCGCGAGATAAAGAACAAAGACTATACCGTTAAATTGTCTGGTACAGATTCTAATTCAATCACTCAATTGATCATCAGAGTTAATAATGATGGTAATGAATACGTTATTTCTGAATCAGAAAACGAAT
51	52	aggagaaaaaaccccggattctagaactagtggatcccccgggaaaaaaATGAACATCAACGACCTCATCCGCGAGATAAAGAACAAAGACTATACCGTGAAATTGTCTGGTACAGATTCTAATTCAATCACTCAATTGATCATCAGAGTTAATAATGATGGTAATGAATACGTTATTTCTGAATCAGAAAACGAATCTA
54	55	agaaaaaaccccggattctagaactagtggatcccccgggaaaaaaATGAACATCAACGACCTCATCCGCGAGATAAAGAACAAAGACTATACCGTGAAGTTGTCTGGTACAGATTCTAATTCAATCACTCAATTGATCATCAGAGTTAATAATGATGGTAATGAATACGTTATTTCTGAATCAGAAAACGAATCTATCG
57	58	aaaaaccccggattctagaactagtggatcccccgggaaaaaaATGAACATCAACGACCTCATCCGCGAGATAAAGAACAAAGACTATACCGTGAAGCTATCTGGTACAGATTCTAATTCAATCACTCAATTGATCATCAGAGTTAATAATGATGGTAATGAATACGTTATTTCTGAATCAGAAAACGAATCTATCGTTG
60	61	aaccccggattctagaactagtggatcccccgggaaaaaaATGAACATCAACGACCTCATCCGCGAGATAAAGAACAAAGACTATACCGTGAAGCTAAGCGGTACAGATTCTAATTCAATCACTCAATTGATCATCAGAGTTAATAATGATGGTAATGAATACGTTATTTCTGAATCAGAAAACGAATCTATCGTTGAAA
63	64	cccggattctagaactagtggatcccccgggaaaaaaATGAACATCAACGACCTCATCCGCGAGATAAAGAACAAAGACTATACCGTGAAGCTAAGCGGGACAGATTCTAATTCAATCACTCAATTGATCATCAGAGTTAATAATGATGGTAATGAATACGTTATTTCTGAATCAGAAAACGAATCTATCGTTGAAAAGT
66	67	ggattctagaactagtggatcccccgggaaaaaaATGAACATCAACGACCTCATCCGCGAGATAAAGAACAAAGACTATACCGTGAAGCTAAGCGGGACTGATTCTAATTCAATCACTCAATTGATCATCAGAGTTAATAATGATGGTAATGAATACGTTATTTCTGAATCAGAAAACGAATCTATCGTTGAAAAGTTTA
69	70	ttctagaactagtggatcccccgggaaaaaaATGAACATCAACGACCTCATCCGCGAGATAAAGAACAAAGACTATACCGTGAAGCTAAGCGGGACTGACTCTAATTCAATCACTCAATTGATCATCAGAGTTAATAATGATGGTAATGAATACGTTATTTCTGAATCAGAAAACGAATCTATCGTTGAAAAGTTTATTT
72	73	tagaactagtggatcccccgggaaaaaaATGAACATCAACGACCTCATCCGCGAGATAAAGAACAAAGACTATACCGTGAAGCTAAGCGGGACTGACAGCAATTCAATCACTCAATTGATCATCAGAGTTAATAATGATGGTAATGAATACGTTATTTCTGAATCAGAAAACGAATCTATCGTTGAAAAGTTTATTTCAG
75	76	aactagtggatcccccgggaaaaaaATGAACATCAACGACCTCATCCGCGAGATAAAGAACAAAGACTATACCGTGAAGCTAAGCGGGACTGACAGCAACTCAATCACTCAATTGATCATCAGAGTTAATAATGATGGTAATGAATACGTTATTTCTGAATCAGAAAACGAATCTATCGTTGAAAAGTTTATTTCAGCTT
78	79	tagtggatcccccgggaaaaaaATGAACATCAACGACCTCATCCGCGAGATAAAGAACAAAGACTATACCGTGAAGCTAAGCGGGACTGACAGCAACTCCATCACTCAATTGATCATCAGAGTTAATAATGATGGTAATGAATACGTTATTTCTGAATCAGAAAACGAATCTATCGTTGAAAAGTTTATTTCAGCTTTTA
81	82	tggatcccccgggaaaaaaATGAACATCAACGACCTCATCCGCGAGATAAAGAACAAAGACTATACCGTGAAGCTAAGCGGGACTGACAGCAACTCCATAACTCAATTGATCATCAGAGTTAATAATGATGGTAATGAATACGTTATTTCTGAATCAGAAAACGAATCTATCGTTGAAAAGTTTATTTCAGCTTTTAAAA
84	85	atcccccgggaaaaaaATGAACATCAACGACCTCATCCGCGAGATAAAGAACAAAGACTATACCGTGAAGCTAAGCGGGACTGACAGCAACTCCATAACGCAATTGATCATCAGAGTTAATAATGATGGTAATGAATACGTTATTTCTGAATCAGAAAACGAATCTATCGTTGAAAAGTTTATTTCAGCTTTTAAAAACG
87	88	ccccgggaaaaaaATGAACATCAACGACCTCATCCGCGAGATAAAGAACAAAGACTATACCGTGAAGCTAAGCGGGACTGACAGCAACTCCATAACGCAGTTGATCATCAGAGTTAATAATGATGGTAATGAATACGTTATTTCTGAATCAGAAAACGAATCTATCGTTGAAAAGTTTATTTCAGCTTTTAAAAACGGTT
90	91	cgggaaaaaaATGAACATCAACGACCTCATCCGCGAGATAAAGAACAAAGACTATACCGTGAAGCTAAGCGGGACTGACAGCAACTCCATAACGCAGCTGATCATCAGAGTTAATAATGATGGTAATGAATACGTTATTTCTGAATCAGAAAACGAATCTATCGTTGAAAAGTTTATTTCAGCTTTTAAAAACGGTTGGA
93	94	gaaaaaaATGAACATCAACGACCTCATCCGCGAGATAAAGAACAAAGACTATACCGTGAAGCTAAGCGGGACTGACAGCAACTCCATAACGCAGCTGATAATCAGAGTTAATAATGATGGTAATGAATACGTTATTTCTGAATCAGAAAACGAATCTATCGTTGAAAAGTTTATTTCAGCTTTTAAAAACGGTTGGAACC
96	97	aaaaATGAACATCAACGACCTCATCCGCGAGATAAAGAACAAAGACTATACCGTGAAGCTAAGCGGGACTGACAGCAACTCCATAACGCAGCTGATAATAAGAGTTAATAATGATGGTAATGAATACGTTATTTCTGAATCAGAAAACGAATCTATCGTTGAAAAGTTTATTTCAGCTTTTAAAAACGGTTGGAACCAAG
99	100	aATGAACATCAACGACCTCATCCGCGAGATAAAGAACAAAGACTATACCGTGAAGCTAAGCGGGACTGACAGCAACTCCATAACGCAGCTGATAATACGCGTTAATAATGATGGTAATGAATACGTTATTTCTGAATCAGAAAACGAATCTATCGTTGAAAAGTTTATTTCAGCTTTTAAAAACGGTTGGAACCAAGAAT
102	103	GAACATCAACGACCTCATCCGCGAGATAAAGAACAAAGACTATACCGTGAAGCTAAGCGGGACTGACAGCAACTCCATAACGCAGCTGATAATACGCGTAAATAATGATGGTAATGAATACGTTATTTCTGAATCAGAAAACGAATCTATCGTTGAAAAGTTTATTTCAGCTTTTAAAAACGGTTGGAACCAAGAATACG
105	106	CATCAACGACCTCATCCGCGAGATAAAGAACAAAGACTATACCGTGAAGCTAAGCGGGACTGACAGCAACTCCATAACGCAGCTGATAATACGCGTAAATAATGATGGTAATGAATACGTTATTTCTGAATCAGAAAACGAATCTATCGTTGAAAAGTTTATTTCAGCTTTTAAAAACGGTTGGAACCAAGAATACGAAG
108	109	CAACGACCTCATCCGCGAGATAAAGAACAAAGACTATACCGTGAAGCTAAGCGGGACTGACAGCAACTCCATAACGCAGCTGATAATACGCGTAAATAACGATGGTAATGAATACGTTATTTCTGAATCAGAAAACGAATCTATCGTTGAAAAGTTTATTTCAGCTTTTAAAAACGGTTGGAACCAAGAATACGAAGATG
111	112	CGACCTCATCCGCGAGATAAAGAACAAAGACTATACCGTGAAGCTAAGCGGGACTGACAGCAACTCCATAACGCAGCTGATAATACGCGTAAATAACGACGGTAATGAATACGTTATTTCTGAATCAGAAAACGAATCTATCGTTGAAAAGTTTATTTCAGCTTTTAAAAACGGTTGGAACCAAGAATACGAAGATGAAG
114	115	CCTCATCCGCGAGATAAAGAACAAAGACTATACCGTGAAGCTAAGCGGGACTGACAGCAACTCCATAACGCAGCTGATAATACGCGTAAATAACGACGGAAATGAATACGTTATTTCTGAATCAGAAAACGAATCTATCGTTGAAAAGTTTATTTCAGCTTTTAAAAACGGTTGGAACCAAGAATACGAAGATGAAGAAG
117	118	CATCCGCGAGATAAAGAACAAAGACTATACCGTGAAGCTAAGCGGGACTGACAGCAACTCCATAACGCAGCTGATAATACGCGTAAATAACGACGGAAACGAATACGTTATTTCTGAATCAGAAAACGAATCTATCGTTGAAAAGTTTATTTCAGCTTTTAAAAACGGTTGGAACCAAGAATACGAAGATGAAGAAGAAT
120	121	CCGCGAGATAAAGAACAAAGACTATACCGTGAAGCTAAGCGGGACTGACAGCAACTCCATAACGCAGCTGATAATACGCGTAAATAACGACGGAAACGAGTACGTTATTTCTGAATCAGAAAACGAATCTATCGTTGAAAAGTTTATTTCAGCTTTTAAAAACGGTTGGAACCAAGAATACGAAGATGAAGAAGAATTTT
123	124	CGAGATAAAGAACAAAGACTATACCGTGAAGCTAAGCGGGACTGACAGCAACTCCATAACGCAGCTGATAATACGCGTAAATAACGACGGAAACGAGTATGTTATTTCTGAATCAGAAAACGAATCTATCGTTGAAAAGTTTATTTCAGCTTTTAAAAACGGTTGGAACCAAGAATACGAAGATGAAGAAGAATTTTACA
126	127	GATAAAGAACAAAGACTATACCGTGAAGCTAAGCGGGACTGACAGCAACTCCATAACGCAGCTGATAATACGCGTAAATAACGACGGAAACGAGTATGTAATTTCTGAATCAGAAAACGAATCTATCGTTGAAAAGTTTATTTCAGCTTTTAAAAACGGTTGGAACCAAGAATACGAAGATGAAGAAGAATTTTACAATG
129	130	AAAGAACAAAGACTATACCGTGAAGCTAAGCGGGACTGACAGCAACTCCATAACGCAGCTGATAATACGCGTAAATAACGACGGAAACGAGTATGTAATCTCTGAATCAGAAAACGAATCTATCGTTGAAAAGTTTATTTCAGCTTTTAAAAACGGTTGGAACCAAGAATACGAAGATGAAGAAGAATTTTACAATGATA
132	133	GAACAAAGACTATACCGTGAAGCTAAGCGGGACTGACAGCAACTCCATAACGCAGCTGATAATACGCGTAAATAACGACGGAAACGAGTATGTAATCAGCGAATCAGAAAACGAATCTATCGTTGAAAAGTTTATTTCAGCTTTTAAAAACGGTTGGAACCAAGAATACGAAGATGAAGAAGAATTTTACAATGATATGC
135	136	CAAAGACTATACCGTGAAGCTAAGCGGGACTGACAGCAACTCCATAACGCAGCTGATAATACGCGTAAATAACGACGGAAACGAGTATGTAATCAGCGAGTCAGAAAACGAATCTATCGTTGAAAAGTTTATTTCAGCTTTTAAAAACGGTTGGAACCAAGAATACGAAGATGAAGAAGAATTTTACAATGATATGCAAA
138	139	AGACTATACCGTGAAGCTAAGCGGGACTGACAGCAACTCCATAACGCAGCTGATAATACGCGTAAATAACGACGGAAACGAGTATGTAATCAGCGAGAGCGAAAACGAATCTATCGTTGAAAAGTTTATTTCAGCTTTTAAAAACGGTTGGAACCAAGAATACGAAGATGAAGAAGAATTTTACAATGATATGCAAACTA
141	142	CTATACCGTGAAGCTAAGCGGGACTGACAGCAACTCCATAACGCAGCTGATAATACGCGTAAATAACGACGGAAACGAGTATGTAATCAGCGAGAGCGAGAACGAATCTATCGTTGAAAAGTTTATTTCAGCTTTTAAAAACGGTTGGAACCAAGAATACGAAGATGAAGAAGAATTTTACAATGATATGCAAACTATTA
144	145	TACCGTGAAGCTAAGCGGGACTGACAGCAACTCCATAACGCAGCTGATAATACGCGTAAATAACGACGGAAACGAGTATGTAATCAGCGAGAGCGAGAATGAATCTATCGTTGAAAAGTTTATTTCAGCTTTTAAAAACGGTTGGAACCAAGAATACGAAGATGAAGAAGAATTTTACAATGATATGCAAACTATTACAT
147	148	CGTGAAGCTAAGCGGGACTGACAGCAACTCCATAACGCAGCTGATAATACGCGTAAATAACGACGGAAACGAGTATGTAATCAGCGAGAGCGAGAATGAGTCTATCGTTGAAAAGTTTATTTCAGCTTTTAAAAACGGTTGGAACCAAGAATACGAAGATGAAGAAGAATTTTACAATGATATGCAAACTATTACATTGA
150	151	GAAGCTAAGCGGGACTGACAGCAACTCCATAACGCAGCTGATAATACGCGTAAATAACGACGGAAACGAGTATGTAATCAGCGAGAGCGAGAATGAGAGCATCGTTGAAAAGTTTATTTCAGCTTTTAAAAACGGTTGGAACCAAGAATACGAAGATGAAGAAGAATTTTACAATGATATGCAAACTATTACATTGAAAT
153	154	GCTAAGCGGGACTGACAGCAACTCCATAACGCAGCTGATAATACGCGTAAATAACGACGGAAACGAGTATGTAATCAGCGAGAGCGAGAATGAGAGCATTGTTGAAAAGTTTATTTCAGCTTTTAAAAACGGTTGGAACCAAGAATACGAAGATGAAGAAGAATTTTACAATGATATGCAAACTATTACATTGAAATCAG
156	157	AAGCGGGACTGACAGCAACTCCATAACGCAGCTGATAATACGCGTAAATAACGACGGAAACGAGTATGTAATCAGCGAGAGCGAGAATGAGAGCATTGTGGAAAAGTTTATTTCAGCTTTTAAAAACGGTTGGAACCAAGAATACGAAGATGAAGAAGAATTTTACAATGATATGCAAACTATTACATTGAAATCAGAAT
159	160	CGGGACTGACAGCAACTCCATAACGCAGCTGATAATACGCGTAAATAACGACGGAAACGAGTATGTAATCAGCGAGAGCGAGAATGAGAGCATTGTGGAGAAGTTTATTTCAGCTTTTAAAAACGGTTGGAACCAAGAATACGAAGATGAAGAAGAATTTTACAATGATATGCAAACTATTACATTGAAATCAGAATTAA
162	163	GACTGACAGCAACTCCATAACGCAGCTGATAATACGCGTAAATAACGACGGAAACGAGTATGTAATCAGCGAGAGCGAGAATGAGAGCATTGTGGAGAAATTTATTTCAGCTTTTAAAAACGGTTGGAACCAAGAATACGAAGATGAAGAAGAATTTTACAATGATATGCAAACTATTACATTGAAATCAGAATTAAATT
165	166	TGACAGCAACTCCATAACGCAGCTGATAATACGCGTAAATAACGACGGAAACGAGTATGTAATCAGCGAGAGCGAGAATGAGAGCATTGTGGAGAAATTCATTTCAGCTTTTAAAAACGGTTGGAACCAAGAATACGAAGATGAAGAAGAATTTTACAATGATATGCAAACTATTACATTGAAATCAGAATTAAATTAAt
168	169	CAGCAACTCCATAACGCAGCTGATAATACGCGTAAATAACGACGGAAACGAGTATGTAATCAGCGAGAGCGAGAATGAGAGCATTGTGGAGAAATTCATATCAGCTTTTAAAAACGGTTGGAACCAAGAATACGAAGATGAAGAAGAATTTTACAATGATATGCAAACTATTACATTGAAATCAGAATTAAATTAAtata
171	172	CAACTCCATAACGCAGCTGATAATACGCGTAAATAACGACGGAAACGAGTATGTAATCAGCGAGAGCGAGAATGAGAGCATTGTGGAGAAATTCATAAGTGCTTTTAAAAACGGTTGGAACCAAGAATACGAAGATGAAGAAGAATTTTACAATGATATGCAAACTATTACATTGAAATCAGAATTAAATTAAtatataa
174	175	CTCCATAACGCAGCTGATAATACGCGTAAATAACGACGGAAACGAGTATGTAATCAGCGAGAGCGAGAATGAGAGCATTGTGGAGAAATTCATAAGTGCCTTTAAAAACGGTTGGAACCAAGAATACGAAGATGAAGAAGAATTTTACAATGATATGCAAACTATTACATTGAAATCAGAATTAAATTAAtatataaact
177	178	CATAACGCAGCTGATAATACGCGTAAATAACGACGGAAACGAGTATGTAATCAGCGAGAGCGAGAATGAGAGCATTGTGGAGAAATTCATAAGTGCCTTCAAAAACGGTTGGAACCAAGAATACGAAGATGAAGAAGAATTTTACAATGATATGCAAACTATTACATTGAAATCAGAATTAAATTAAtatataaactcat
180	181	AACGCAGCTGATAATACGCGTAAATAACGACGGAAACGAGTATGTAATCAGCGAGAGCGAGAATGAGAGCATTGTGGAGAAATTCATAAGTGCCTTCAAGAACGGTTGGAACCAAGAATACGAAGATGAAGAAGAATTTTACAATGATATGCAAACTATTACATTGAAATCAGAATTAAATTAAtatataaactcattta
183	184	GCAGCTGATAATACGCGTAAATAACGACGGAAACGAGTATGTAATCAGCGAGAGCGAGAATGAGAGCATTGTGGAGAAATTCATAAGTGCCTTCAAGAATGGTTGGAACCAAGAATACGAAGATGAAGAAGAATTTTACAATGATATGCAAACTATTACATTGAAATCAGAATTAAATTAAtatataaactcatttactt
189	190	GATAATACGCGTAAATAACGACGGAAACGAGTATGTAATCAGCGAGAGCGAGAATGAGAGCATTGTGGAGAAATTCATAAGTGCCTTCAAGAATGGATGGAACCAAGAATACGAAGATGAAGAAGAATTTTACAATGATATGCAAACTATTACATTGAAATCAGAATTAAATTAAtatataaactcatttacttatgtag
192	193	AATACGCGTAAATAACGACGGAAACGAGTATGTAATCAGCGAGAGCGAGAATGAGAGCATTGTGGAGAAATTCATAAGTGCCTTCAAGAATGGATGGAATCAAGAATACGAAGATGAAGAAGAATTTTACAATGATATGCAAACTATTACATTGAAATCAGAATTAAATTAAtatataaactcatttacttatgtaggaa
195	196	ACGCGTAAATAACGACGGAAACGAGTATGTAATCAGCGAGAGCGAGAATGAGAGCATTGTGGAGAAATTCATAAGTGCCTTCAAGAATGGATGGAATCAGGAATACGAAGATGAAGAAGAATTTTACAATGATATGCAAACTATTACATTGAAATCAGAATTAAATTAAtatataaactcatttacttatgtaggaataa
198	199	CGTAAATAACGACGGAAACGAGTATGTAATCAGCGAGAGCGAGAATGAGAGCATTGTGGAGAAATTCATAAGTGCCTTCAAGAATGGATGGAATCAGGAGTACGAAGATGAAGAAGAATTTTACAATGATATGCAAACTATTACATTGAAATCAGAATTAAATTAAtatataaactcatttacttatgtaggaataaaga
201	202	AAATAACGACGGAAACGAGTATGTAATCAGCGAGAGCGAGAATGAGAGCATTGTGGAGAAATTCATAAGTGCCTTCAAGAATGGATGGAATCAGGAGTATGAAGATGAAGAAGAATTTTACAATGATATGCAAACTATTACATTGAAATCAGAATTAAATTAAtatataaactcatttacttatgtaggaataaagagta
204	205	TAACGACGGAAACGAGTATGTAATCAGCGAGAGCGAGAATGAGAGCATTGTGGAGAAATTCATAAGTGCCTTCAAGAATGGATGGAATCAGGAGTATGAGGATGAAGAAGAATTTTACAATGATATGCAAACTATTACATTGAAATCAGAATTAAATTAAtatataaactcatttacttatgtaggaataaagagtatca
207	208	CGACGGAAACGAGTATGTAATCAGCGAGAGCGAGAATGAGAGCATTGTGGAGAAATTCATAAGTGCCTTCAAGAATGGATGGAATCAGGAGTATGAGGACGAAGAAGAATTTTACAATGATATGCAAACTATTACATTGAAATCAGAATTAAATTAAtatataaactcatttacttatgtaggaataaagagtatcatct
210	211	CGGAAACGAGTATGTAATCAGCGAGAGCGAGAATGAGAGCATTGTGGAGAAATTCATAAGTGCCTTCAAGAATGGATGGAATCAGGAGTATGAGGACGAGGAAGAATTTTACAATGATATGCAAACTATTACATTGAAATCAGAATTAAATTAAtatataaactcatttacttatgtaggaataaagagtatcatctttc
213	214	AAACGAGTATGTAATCAGCGAGAGCGAGAATGAGAGCATTGTGGAGAAATTCATAAGTGCCTTCAAGAATGGATGGAATCAGGAGTATGAGGACGAGGAGGAATTTTACAATGATATGCAAACTATTACATTGAAATCAGAATTAAATTAAtatataaactcatttacttatgtaggaataaagagtatcatctttcaaa
216	217	CGAGTATGTAATCAGCGAGAGCGAGAATGAGAGCATTGTGGAGAAATTCATAAGTGCCTTCAAGAATGGATGGAATCAGGAGTATGAGGACGAGGAGGAGTTTTACAATGATATGCAAACTATTACATTGAAATCAGAATTAAATTAAtatataaactcatttacttatgtaggaataaagagtatcatctttcaaacgc
219	220	GTATGTAATCAGCGAGAGCGAGAATGAGAGCATTGTGGAGAAATTCATAAGTGCCTTCAAGAATGGATGGAATCAGGAGTATGAGGACGAGGAGGAGTTCTACAATGATATGCAAACTATTACATTGAAATCAGAATTAAATTAAtatataaactcatttacttatgtaggaataaagagtatcatctttcaaacgccca
222	223	TGTAATCAGCGAGAGCGAGAATGAGAGCATTGTGGAGAAATTCATAAGTGCCTTCAAGAATGGATGGAATCAGGAGTATGAGGACGAGGAGGAGTTCTATAATGATATGCAAACTATTACATTGAAATCAGAATTAAATTAAtatataaactcatttacttatgtaggaataaagagtatcatctttcaaacgcccagcg
225	226	AATCAGCGAGAGCGAGAATGAGAGCATTGTGGAGAAATTCATAAGTGCCTTCAAGAATGGATGGAATCAGGAGTATGAGGACGAGGAGGAGTTCTATAACGATATGCAAACTATTACATTGAAATCAGAATTAAATTAAtatataaactcatttacttatgtaggaataaagagtatcatctttcaaacgcccagcggta
231	232	CGAGAGCGAGAATGAGAGCATTGTGGAGAAATTCATAAGTGCCTTCAAGAATGGATGGAATCAGGAGTATGAGGACGAGGAGGAGTTCTATAACGACATGCAAACTATTACATTGAAATCAGAATTAAATTAAtatataaactcatttacttatgtaggaataaagagtatcatctttcaaacgcccagcggtagtacaa
234	235	GAGCGAGAATGAGAGCATTGTGGAGAAATTCATAAGTGCCTTCAAGAATGGATGGAATCAGGAGTATGAGGACGAGGAGGAGTTCTATAACGACATGCAGACTATTACATTGAAATCAGAATTAAATTAAtatataaactcatttacttatgtaggaataaagagtatcatctttcaaacgcccagcggtagtacaattc
237	238	CGAGAATGAGAGCATTGTGGAGAAATTCATAAGTGCCTTCAAGAATGGATGGAATCAGGAGTATGAGGACGAGGAGGAGTTCTATAACGACATGCAGACCATTACATTGAAATCAGAATTAAATTAAtatataaactcatttacttatgtaggaataaagagtatcatctttcaaacgcccagcggtagtacaattcaaa
240	241	GAATGAGAGCATTGTGGAGAAATTCATAAGTGCCTTCAAGAATGGATGGAATCAGGAGTATGAGGACGAGGAGGAGTTCTATAACGACATGCAGACCATCACATTGAAATCAGAATTAAATTAAtatataaactcatttacttatgtaggaataaagagtatcatctttcaaacgcccagcggtagtacaattcaaagta
243	244	TGAGAGCATTGTGGAGAAATTCATAAGTGCCTTCAAGAATGGATGGAATCAGGAGTATGAGGACGAGGAGGAGTTCTATAACGACATGCAGACCATCACTTTGAAATCAGAATTAAATTAAtatataaactcatttacttatgtaggaataaagagtatcatctttcaaacgcccagcggtagtacaattcaaagtagta
246	247	GAGCATTGTGGAGAAATTCATAAGTGCCTTCAAGAATGGATGGAATCAGGAGTATGAGGACGAGGAGGAGTTCTATAACGACATGCAGACCATCACTCTTAAATCAGAATTAAATTAAtatataaactcatttacttatgtaggaataaagagtatcatctttcaaacgcccagcggtagtacaattcaaagtagtaggt
249	250	CATTGTGGAGAAATTCATAAGTGCCTTCAAGAATGGATGGAATCAGGAGTATGAGGACGAGGAGGAGTTCTATAACGACATGCAGACCATCACTCTTAAGTCAGAATTAAATTAAtatataaactcatttacttatgtaggaataaagagtatcatctttcaaacgcccagcggtagtacaattcaaagtagtaggtacc
252	253	TGTGGAGAAATTCATAAGTGCCTTCAAGAATGGATGGAATCAGGAGTATGAGGACGAGGAGGAGTTCTATAACGACATGCAGACCATCACTCTTAAGAGTGAATTAAATTAAtatataaactcatttacttatgtaggaataaagagtatcatctttcaaacgcccagcggtagtacaattcaaagtagtaggtaccaat
255	256	GGAGAAATTCATAAGTGCCTTCAAGAATGGATGGAATCAGGAGTATGAGGACGAGGAGGAGTTCTATAACGACATGCAGACCATCACTCTTAAGAGTGAGTTAAATTAAtatataaactcatttacttatgtaggaataaagagtatcatctttcaaacgcccagcggtagtacaattcaaagtagtaggtaccaatggt
258	259	GAAATTCATAAGTGCCTTCAAGAATGGATGGAATCAGGAGTATGAGGACGAGGAGGAGTTCTATAACGACATGCAGACCATCACTCTTAAGAGTGAGCTTAATTAAtatataaactcatttacttatgtaggaataaagagtatcatctttcaaacgcccagcggtagtacaattcaaagtagtaggtaccaatggtagt
261	262	ATTCATAAGTGCCTTCAAGAATGGATGGAATCAGGAGTATGAGGACGAGGAGGAGTTCTATAACGACATGCAGACCATCACTCTTAAGAGTGAGCTTAACTAAtatataaactcatttacttatgtaggaataaagagtatcatctttcaaacgcccagcggtagtacaattcaaagtagtaggtaccaatggtagtact
0	4	aataaaagtatcaacaaaaaattgttaatatacctctatactttaacgtcaaggagaaaaaaccccggattctagaactagtggatcccccgggaaaaaaAATATTAATGATTTGATTAGAGAAATTAAAAATAAGGATTACACTGTTAAATTGTCTGGTACAGATTCTAATTCAATCACTCAATTGATCATCAGAGTTA
3	7	aaaagtatcaacaaaaaattgttaatatacctctatactttaacgtcaaggagaaaaaaccccggattctagaactagtggatcccccgggaaaaaaATGATTAATGATTTGATTAGAGAAATTAAAAATAAGGATTACACTGTTAAATTGTCTGGTACAGATTCTAATTCAATCACTCAATTGATCATCAGAGTTAATA
6	10	agtatcaacaaaaaattgttaatatacctctatactttaacgtcaaggagaaaaaaccccggattctagaactagtggatcccccgggaaaaaaATGAACAATGATTTGATTAGAGAAATTAAAAATAAGGATTACACTGTTAAATTGTCTGGTACAGATTCTAATTCAATCACTCAATTGATCATCAGAGTTAATAATG
9	13	atcaacaaaaaattgttaatatacctctatactttaacgtcaaggagaaaaaaccccggattctagaactagtggatcccccgggaaaaaaATGAACATCGATTTGATTAGAGAAATTAAAAATAAGGATTACACTGTTAAATTGTCTGGTACAGATTCTAATTCAATCACTCAATTGATCATCAGAGTTAATAATGATG
12	16	aacaaaaaattgttaatatacctctatactttaacgtcaaggagaaaaaaccccggattctagaactagtggatcccccgggaaaaaaATGAACATCAACTTGATTAGAGAAATTAAAAATAAGGATTACACTGTTAAATTGTCTGGTACAGATTCTAATTCAATCACTCAATTGATCATCAGAGTTAATAATGATGGTA
15	19	aaaaaattgttaatatacctctatactttaacgtcaaggagaaaaaaccccggattctagaactagtggatcccccgggaaaaaaATGAACATCAACGACATTAGAGAAATTAAAAATAAGGATTACACTGTTAAATTGTCTGGTACAGATTCTAATTCAATCACTCAATTGATCATCAGAGTTAATAATGATGGTAATG
18	22	aaattgttaatatacctctatactttaacgtcaaggagaaaaaaccccggattctagaactagtggatcccccgggaaaaaaATGAACATCAACGACCTCAGAGAAATTAAAAATAAGGATTACACTGTTAAATTGTCTGGTACAGATTCTAATTCAATCACTCAATTGATCATCAGAGTTAATAATGATGGTAATGAAT
21	25	ttgttaatatacctctatactttaacgtcaaggagaaaaaaccccggattctagaactagtggatcccccgggaaaaaaATGAACATCAACGACCTCATCGAAATTAAAAATAAGGATTACACTGTTAAATTGTCTGGTACAGATTCTAATTCAATCACTCAATTGATCATCAGAGTTAATAATGATGGTAATGAATACG
24	28	ttaatatacctctatactttaacgtcaaggagaaaaaaccccggattctagaactagtggatcccccgggaaaaaaATGAACATCAACGACCTCATCCGCATTAAAAATAAGGATTACACTGTTAAATTGTCTGGTACAGATTCTAATTCAATCACTCAATTGATCATCAGAGTTAATAATGATGGTAATGAATACGTTA
27	31	atatacctctatactttaacgtcaaggagaaaaaaccccggattctagaactagtggatcccccgggaaaaaaATGAACATCAACGACCTCATCCGCGAGAAAAATAAGGATTACACTGTTAAATTGTCTGGTACAGATTCTAATTCAATCACTCAATTGATCATCAGAGTTAATAATGATGGTAATGAATACGTTATTT
30	34	tacctctatactttaacgtcaaggagaaaaaaccccggattctagaactagtggatcccccgggaaaaaaATGAACATCAACGACCTCATCCGCGAGATAAATAAGGATTACACTGTTAAATTGTCTGGTACAGATTCTAATTCAATCACTCAATTGATCATCAGAGTTAATAATGATGGTAATGAATACGTTATTTCTG
33	37	ctctatactttaacgtcaaggagaaaaaaccccggattctagaactagtggatcccccgggaaaaaaATGAACATCAACGACCTCATCCGCGAGATAAAGAAGGATTACACTGTTAAATTGTCTGGTACAGATTCTAATTCAATCACTCAATTGATCATCAGAGTTAATAATGATGGTAATGAATACGTTATTTCTGAAT
36	40	tatactttaacgtcaaggagaaaaaaccccggattctagaactagtggatcccccgggaaaaaaATGAACATCAACGACCTCATCCGCGAGATAAAGAACGATTACACTGTTAAATTGTCTGGTACAGATTCTAATTCAATCACTCAATTGATCATCAGAGTTAATAATGATGGTAATGAATACGTTATTTCTGAATCAG
39	43	actttaacgtcaaggagaaaaaaccccggattctagaactagtggatcccccgggaaaaaaATGAACATCAACGACCTCATCCGCGAGATAAAGAACAAATACACTGTTAAATTGTCTGGTACAGATTCTAATTCAATCACTCAATTGATCATCAGAGTTAATAATGATGGTAATGAATACGTTATTTCTGAATCAGAAA
42	46	ttaacgtcaaggagaaaaaaccccggattctagaactagtggatcccccgggaaaaaaATGAACATCAACGACCTCATCCGCGAGATAAAGAACAAAGACACTGTTAAATTGTCTGGTACAGATTCTAATTCAATCACTCAATTGATCATCAGAGTTAATAATGATGGTAATGAATACGTTATTTCTGAATCAGAAAACG
45	49	acgtcaaggagaaaaaaccccggattctagaactagtggatcccccgggaaaaaaATGAACATCAACGACCTCATCCGCGAGATAAAGAACAAAGACTATGTTAAATTGTCTGGTACAGATTCTAATTCAATCACTCAATTGATCATCAGAGTTAATAATGATGGTAATGAATACGTTATTTCTGAATCAGAAAACGAAT
48	52	tcaaggagaaaaaaccccggattctagaactagtggatcccccgggaaaaaaATGAACATCAACGACCTCATCCGCGAGATAAAGAACAAAGACTATACCAAATTGTCTGGTACAGATTCTAATTCAATCACTCAATTGATCATCAGAGTTAATAATGATGGTAATGAATACGTTATTTCTGAATCAGAAAACGAATCTA
51	55	aggagaaaaaaccccggattctagaactagtggatcccccgggaaaaaaATGAACATCAACGACCTCATCCGCGAGATAAAGAACAAAGACTATACCGTGTTGTCTGGTACAGATTCTAATTCAATCACTCAATTGATCATCAGAGTTAATAATGATGGTAATGAATACGTTATTTCTGAATCAGAAAACGAATCTATCG
54	58	agaaaaaaccccggattctagaactagtggatcccccgggaaaaaaATGAACATCAACGACCTCATCCGCGAGATAAAGAACAAAGACTATACCGTGAAGTCTGGTACAGATTCTAATTCAATCACTCAATTGATCATCAGAGTTAATAATGATGGTAATGAATACGTTATTTCTGAATCAGAAAACGAATCTATCGTTG
57	61	aaaaaccccggattctagaactagtggatcccccgggaaaaaaATGAACATCAACGACCTCATCCGCGAGATAAAGAACAAAGACTATACCGTGAAGCTAGGTACAGATTCTAATTCAATCACTCAATTGATCATCAGAGTTAATAATGATGGTAATGAATACGTTATTTCTGAATCAGAAAACGAATCTATCGTTGAAA
60	64	aaccccggattctagaactagtggatcccccgggaaaaaaATGAACATCAACGACCTCATCCGCGAGATAAAGAACAAAGACTATACCGTGAAGCTAAGCACAGATTCTAATTCAATCACTCAATTGATCATCAGAGTTAATAATGATGGTAATGAATACGTTATTTCTGAATCAGAAAACGAATCTATCGTTGAAAAGT
63	67	cccggattctagaactagtggatcccccgggaaaaaaATGAACATCAACGACCTCATCCGCGAGATAAAGAACAAAGACTATACCGTGAAGCTAAGCGGGGATTCTAATTCAATCACTCAATTGATCATCAGAGTTAATAATGATGGTAATGAATACGTTATTTCTGAATCAGAAAACGAATCTATCGTTGAAAAGTTTA
66	70	ggattctagaactagtggatcccccgggaaaaaaATGAACATCAACGACCTCATCCGCGAGATAAAGAACAAAGACTATACCGTGAAGCTAAGCGGGACTTCTAATTCAATCACTCAATTGATCATCAGAGTTAATAATGATGGTAATGAATACGTTATTTCTGAATCAGAAAACGAATCTATCGTTGAAAAGTTTATTT
69	73	ttctagaactagtggatcccccgggaaaaaaATGAACATCAACGACCTCATCCGCGAGATAAAGAACAAAGACTATACCGTGAAGCTAAGCGGGACTGACAATTCAATCACTCAATTGATCATCAGAGTTAATAATGATGGTAATGAATACGTTATTTCTGAATCAGAAAACGAATCTATCGTTGAAAAGTTTATTTCAG
72	76	tagaactagtggatcccccgggaaaaaaATGAACATCAACGACCTCATCCGCGAGATAAAGAACAAAGACTATACCGTGAAGCTAAGCGGGACTGACAGCTCAATCACTCAATTGATCATCAGAGTTAATAATGATGGTAATGAATACGTTATTTCTGAATCAGAAAACGAATCTATCGTTGAAAAGTTTATTTCAGCTT
75	79	aactagtggatcccccgggaaaaaaATGAACATCAACGACCTCATCCGCGAGATAAAGAACAAAGACTATACCGTGAAGCTAAGCGGGACTGACAGCAACATCACTCAATTGATCATCAGAGTTAATAATGATGGTAATGAATACGTTATTTCTGAATCAGAAAACGAATCTATCGTTGAAAAGTTTATTTCAGCTTTTA
78	82	tagtggatcccccgggaaaaaaATGAACATCAACGACCTCATCCGCGAGATAAAGAACAAAGACTATACCGTGAAGCTAAGCGGGACTGACAGCAACTCCACTCAATTGATCATCAGAGTTAATAATGATGGTAATGAATACGTTATTTCTGAATCAGAAAACGAATCTATCGTTGAAAAGTTTATTTCAGCTTTTAAAA
81	85	tggatcccccgggaaaaaaATGAACATCAACGACCTCATCCGCGAGATAAAGAACAAAGACTATACCGTGAAGCTAAGCGGGACTGACAGCAACTCCATACAATTGATCATCAGAGTTAATAATGATGGTAATGAATACGTTATTTCTGAATCAGAAAACGAATCTATCGTTGAAAAGTTTATTTCAGCTTTTAAAAACG
84	88	atcccccgggaaaaaaATGAACATCAACGACCTCATCCGCGAGATAAAGAACAAAGACTATACCGTGAAGCTAAGCGGGACTGACAGCAACTCCATAACGTTGATCATCAGAGTTAATAATGATGGTAATGAATACGTTATTTCTGAATCAGAAAACGAATCTATCGTTGAAAAGTTTATTTCAGCTTTTAAAAACGGTT
87	91	ccccgggaaaaaaATGAACATCAACGACCTCATCCGCGAGATAAAGAACAAAGACTATACCGTGAAGCTAAGCGGGACTGACAGCAACTCCATAACGCAGATCATCAGAGTTAATAATGATGGTAATGAATACGTTATTTCTGAATCAGAAAACGAATCTATCGTTGAAAAGTTTATTTCAGCTTTTAAAAACGGTTGGA
90	94	cgggaaaaaaATGAACATCAACGACCTCATCCGCGAGATAAAGAACAAAGACTATACCGTGAAGCTAAGCGGGACTGACAGCAACTCCATAACGCAGCTGATCAGAGTTAATAATGATGGTAATGAATACGTTATTTCTGAATCAGAAAACGAATCTATCGTTGAAAAGTTTATTTCAGCTTTTAAAAACGGTTGGAACC
93	97	gaaaaaaATGAACATCAACGACCTCATCCGCGAGATAAAGAACAAAGACTATACCGTGAAGCTAAGCGGGACTGACAGCAACTCCATAACGCAGCTGATAAGAGTTAATAATGATGGTAATGAATACGTTATTTCTGAATCAGAAAACGAATCTATCGTTGAAAAGTTTATTTCAGCTTTTAAAAACGGTTGGAACCAAG
96	100	aaaaATGAACATCAACGACCTCATCCGCGAGATAAAGAACAAAGACTATACCGTGAAGCTAAGCGGGACTGACAGCAACTCCATAACGCAGCTGATAATAGTTAATAATGATGGTAATGAATACGTTATTTCTGAATCAGAAAACGAATCTATCGTTGAAAAGTTTATTTCAGCTTTTAAAAACGGTTGGAACCAAGAAT
99	103	aATGAACATCAACGACCTCATCCGCGAGATAAAGAACAAAGACTATACCGTGAAGCTAAGCGGGACTGACAGCAACTCCATAACGCAGCTGATAATACGCAATAATGATGGTAATGAATACGTTATTTCTGAATCAGAAAACGAATCTATCGTTGAAAAGTTTATTTCAGCTTTTAAAAACGGTTGGAACCAAGAATACG
102	106	GAACATCAACGACCTCATCCGCGAGATAAAGAACAAAGACTATACCGTGAAGCTAAGCGGGACTGACAGCAACTCCATAACGCAGCTGATAATACGCGTAAATGATGGTAATGAATACGTTATTTCTGAATCAGAAAACGAATCTATCGTTGAAAAGTTTATTTCAGCTTTTAAAAACGGTTGGAACCAAGAATACGAAG
105	109	CATCAACGACCTCATCCGCGAGATAAAGAACAAAGACTATACCGTGAAGCTAAGCGGGACTGACAGCAACTCCATAACGCAGCTGATAATACGCGTAAATGATGGTAATGAATACGTTATTTCTGAATCAGAAAACGAATCTATCGTTGAAAAGTTTATTTCAGCTTTTAAAAACGGTTGGAACCAAGAATACGAAGATG
108	112	CAACGACCTCATCCGCGAGATAAAGAACAAAGACTATACCGTGAAGCTAAGCGGGACTGACAGCAACTCCATAACGCAGCTGATAATACGCGTAAATAACGGTAATGAATACGTTATTTCTGAATCAGAAAACGAATCTATCGTTGAAAAGTTTATTTCAGCTTTTAAAAACGGTTGGAACCAAGAATACGAAGATGAAG
111	115	CGACCTCATCCGCGAGATAAAGAACAAAGACTATACCGTGAAGCTAAGCGGGACTGACAGCAACTCCATAACGCAGCTGATAATACGCGTAAATAACGACAATGAATACGTTATTTCTGAATCAGAAAACGAATCTATCGTTGAAAAGTTTATTTCAGCTTTTAAAAACGGTTGGAACCAAGAATACGAAGATGAAGAAG
114	118	CCTCATCCGCGAGATAAAGAACAAAGACTATACCGTGAAGCTAAGCGGGACTGACAGCAACTCCATAACGCAGCTGATAATACGCGTAAATAACGACGGAGAATACGTTATTTCTGAATCAGAAAACGAATCTATCGTTGAAAAGTTTATTTCAGCTTTTAAAAACGGTTGGAACCAAGAATACGAAGATGAAGAAGAAT
117	121	CATCCGCGAGATAAAGAACAAAGACTATACCGTGAAGCTAAGCGGGACTGACAGCAACTCCATAACGCAGCTGATAATACGCGTAAATAACGACGGAAACTACGTTATTTCTGAATCAGAAAACGAATCTATCGTTGAAAAGTTTATTTCAGCTTTTAAAAACGGTTGGAACCAAGAATACGAAGATGAAGAAGAATTTT
120	124	CCGCGAGATAAAGAACAAAGACTATACCGTGAAGCTAAGCGGGACTGACAGCAACTCCATAACGCAGCTGATAATACGCGTAAATAACGACGGAAACGAGGTTATTTCTGAATCAGAAAACGAATCTATCGTTGAAAAGTTTATTTCAGCTTTTAAAAACGGTTGGAACCAAGAATACGAAGATGAAGAAGAATTTTACA
123	127	CGAGATAAAGAACAAAGACTATACCGTGAAGCTAAGCGGGACTGACAGCAACTCCATAACGCAGCTGATAATACGCGTAAATAACGACGGAAACGAGTATATTTCTGAATCAGAAAACGAATCTATCGTTGAAAAGTTTATTTCAGCTTTTAAAAACGGTTGGAACCAAGAATACGAAGATGAAGAAGAATTTTACAATG
126	130	GATAAAGAACAAAGACTATACCGTGAAGCTAAGCGGGACTGACAGCAACTCCATAACGCAGCTGATAATACGCGTAAATAACGACGGAAACGAGTATGTATCTGAATCAGAAAACGAATCTATCGTTGAAAAGTTTATTTCAGCTTTTAAAAACGGTTGGAACCAAGAATACGAAGATGAAGAAGAATTTTACAATGATA
129	133	AAAGAACAAAGACTATACCGTGAAGCTAAGCGGGACTGACAGCAACTCCATAACGCAGCTGATAATACGCGTAAATAACGACGGAAACGAGTATGTAATCGAATCAGAAAACGAATCTATCGTTGAAAAGTTTATTTCAGCTTTTAAAAACGGTTGGAACCAAGAATACGAAGATGAAGAAGAATTTTACAATGATATGC
132	136	GAACAAAGACTATACCGTGAAGCTAAGCGGGACTGACAGCAACTCCATAACGCAGCTGATAATACGCGTAAATAACGACGGAAACGAGTATGTAATCAGCTCAGAAAACGAATCTATCGTTGAAAAGTTTATTTCAGCTTTTAAAAACGGTTGGAACCAAGAATACGAAGATGAAGAAGAATTTTACAATGATATGCAAA
135	139	CAAAGACTATACCGTGAAGCTAAGCGGGACTGACAGCAACTCCATAACGCAGCTGATAATACGCGTAAATAACGACGGAAACGAGTATGTAATCAGCGAGGAAAACGAATCTATCGTTGAAAAGTTTATTTCAGCTTTTAAAAACGGTTGGAACCAAGAATACGAAGATGAAGAAGAATTTTACAATGATATGCAAACTA
138	142	AGACTATACCGTGAAGCTAAGCGGGACTGACAGCAACTCCATAACGCAGCTGATAATACGCGTAAATAACGACGGAAACGAGTATGTAATCAGCGAGAGCAACGAATCTATCGTTGAAAAGTTTATTTCAGCTTTTAAAAACGGTTGGAACCAAGAATACGAAGATGAAGAAGAATTTTACAATGATATGCAAACTATTA
141	145	CTATACCGTGAAGCTAAGCGGGACTGACAGCAACTCCATAACGCAGCTGATAATACGCGTAAATAACGACGGAAACGAGTATGTAATCAGCGAGAGCGAGGAATCTATCGTTGAAAAGTTTATTTCAGCTTTTAAAAACGGTTGGAACCAAGAATACGAAGATGAAGAAGAATTTTACAATGATATGCAAACTATTACAT
144	148	TACCGTGAAGCTAAGCGGGACTGACAGCAACTCCATAACGCAGCTGATAATACGCGTAAATAACGACGGAAACGAGTATGTAATCAGCGAGAGCGAGAATTCTATCGTTGAAAAGTTTATTTCAGCTTTTAAAAACGGTTGGAACCAAGAATACGAAGATGAAGAAGAATTTTACAATGATATGCAAACTATTACATTGA
147	151	CGTGAAGCTAAGCGGGACTGACAGCAACTCCATAACGCAGCTGATAATACGCGTAAATAACGACGGAAACGAGTATGTAATCAGCGAGAGCGAGAATGAGATCGTTGAAAAGTTTATTTCAGCTTTTAAAAACGGTTGGAACCAAGAATACGAAGATGAAGAAGAATTTTACAATGATATGCAAACTATTACATTGAAAT
150	154	GAAGCTAAGCGGGACTGACAGCAACTCCATAACGCAGCTGATAATACGCGTAAATAACGACGGAAACGAGTATGTAATCAGCGAGAGCGAGAATGAGAGCGTTGAAAAGTTTATTTCAGCTTTTAAAAACGGTTGGAACCAAGAATACGAAGATGAAGAAGAATTTTACAATGATATGCAAACTATTACATTGAAATCAG
153	157	GCTAAGCGGGACTGACAGCAACTCCATAACGCAGCTGATAATACGCGTAAATAACGACGGAAACGAGTATGTAATCAGCGAGAGCGAGAATGAGAGCATTGAAAAGTTTATTTCAGCTTTTAAAAACGGTTGGAACCAAGAATACGAAGATGAAGAAGAATTTTACAATGATATGCAAACTATTACATTGAAATCAGAAT
156	160	AAGCGGGACTGACAGCAACTCCATAACGCAGCTGATAATACGCGTAAATAACGACGGAAACGAGTATGTAATCAGCGAGAGCGAGAATGAGAGCATTGTGAAGTTTATTTCAGCTTTTAAAAACGGTTGGAACCAAGAATACGAAGATGAAGAAGAATTTTACAATGATATGCAAACTATTACATTGAAATCAGAATTAA
159	163	CGGGACTGACAGCAACTCCATAACGCAGCTGATAATACGCGTAAATAACGACGGAAACGAGTATGTAATCAGCGAGAGCGAGAATGAGAGCATTGTGGAGTTTATTTCAGCTTTTAAAAACGGTTGGAACCAAGAATACGAAGATGAAGAAGAATTTTACAATGATATGCAAACTATTACATTGAAATCAGAATTAAATT
162	166	GACTGACAGCAACTCCATAACGCAGCTGATAATACGCGTAAATAACGACGGAAACGAGTATGTAATCAGCGAGAGCGAGAATGAGAGCATTGTGGAGAAAATTTCAGCTTTTAAAAACGGTTGGAACCAAGAATACGAAGATGAAGAAGAATTTTACAATGATATGCAAACTATTACATTGAAATCAGAATTAAATTAAt
165	169	TGACAGCAACTCCATAACGCAGCTGATAATACGCGTAAATAACGACGGAAACGAGTATGTAATCAGCGAGAGCGAGAATGAGAGCATTGTGGAGAAATTCTCAGCTTTTAAAAACGGTTGGAACCAAGAATACGAAGATGAAGAAGAATTTTACAATGATATGCAAACTATTACATTGAAATCAGAATTAAATTAAtata
168	172	CAGCAACTCCATAACGCAGCTGATAATACGCGTAAATAACGACGGAAACGAGTATGTAATCAGCGAGAGCGAGAATGAGAGCATTGTGGAGAAATTCATAGCTTTTAAAAACGGTTGGAACCAAGAATACGAAGATGAAGAAGAATTTTACAATGATATGCAAACTATTACATTGAAATCAGAATTAAATTAAtatataa
171	175	CAACTCCATAACGCAGCTGATAATACGCGTAAATAACGACGGAAACGAGTATGTAATCAGCGAGAGCGAGAATGAGAGCATTGTGGAGAAATTCATAAGTTTTAAAAACGGTTGGAACCAAGAATACGAAGATGAAGAAGAATTTTACAATGATATGCAAACTATTACATTGAAATCAGAATTAAATTAAtatataaact
174	178	CTCCATAACGCAGCTGATAATACGCGTAAATAACGACGGAAACGAGTATGTAATCAGCGAGAGCGAGAATGAGAGCATTGTGGAGAAATTCATAAGTGCCAAAAACGGTTGGAACCAAGAATACGAAGATGAAGAAGAATTTTACAATGATATGCAAACTATTACATTGAAATCAGAATTAAATTAAtatataaactcat
177	181	CATAACGCAGCTGATAATACGCGTAAATAACGACGGAAACGAGTATGTAATCAGCGAGAGCGAGAATGAGAGCATTGTGGAGAAATTCATAAGTGCCTTCAACGGTTGGAACCAAGAATACGAAGATGAAGAAGAATTTTACAATGATATGCAAACTATTACATTGAAATCAGAATTAAATTAAtatataaactcattta
180	184	AACGCAGCTGATAATACGCGTAAATAACGACGGAAACGAGTATGTAATCAGCGAGAGCGAGAATGAGAGCATTGTGGAGAAATTCATAAGTGCCTTCAAGGGTTGGAACCAAGAATACGAAGATGAAGAAGAATTTTACAATGATATGCAAACTATTACATTGAAATCAGAATTAAATTAAtatataaactcatttactt
183	187	GCAGCTGATAATACGCGTAAATAACGACGGAAACGAGTATGTAATCAGCGAGAGCGAGAATGAGAGCATTGTGGAGAAATTCATAAGTGCCTTCAAGAATTGGAACCAAGAATACGAAGATGAAGAAGAATTTTACAATGATATGCAAACTATTACATTGAAATCAGAATTAAATTAAtatataaactcatttacttatg
186	190	GCTGATAATACGCGTAAATAACGACGGAAACGAGTATGTAATCAGCGAGAGCGAGAATGAGAGCATTGTGGAGAAATTCATAAGTGCCTTCAAGAATGGAAACCAAGAATACGAAGATGAAGAAGAATTTTACAATGATATGCAAACTATTACATTGAAATCAGAATTAAATTAAtatataaactcatttacttatgtag
189	193	GATAATACGCGTAAATAACGACGGAAACGAGTATGTAATCAGCGAGAGCGAGAATGAGAGCATTGTGGAGAAATTCATAAGTGCCTTCAAGAATGGATGGCAAGAATACGAAGATGAAGAAGAATTTTACAATGATATGCAAACTATTACATTGAAATCAGAATTAAATTAAtatataaactcatttacttatgtaggaa
192	196	AATACGCGTAAATAACGACGGAAACGAGTATGTAATCAGCGAGAGCGAGAATGAGAGCATTGTGGAGAAATTCATAAGTGCCTTCAAGAATGGATGGAATGAATACGAAGATGAAGAAGAATTTTACAATGATATGCAAACTATTACATTGAAATCAGAATTAAATTAAtatataaactcatttacttatgtaggaataa
195	199	ACGCGTAAATAACGACGGAAACGAGTATGTAATCAGCGAGAGCGAGAATGAGAGCATTGTGGAGAAATTCATAAGTGCCTTCAAGAATGGATGGAATCAGTACGAAGATGAAGAAGAATTTTACAATGATATGCAAACTATTACATTGAAATCAGAATTAAATTAAtatataaactcatttacttatgtaggaataaaga
198	202	CGTAAATAACGACGGAAACGAGTATGTAATCAGCGAGAGCGAGAATGAGAGCATTGTGGAGAAATTCATAAGTGCCTTCAAGAATGGATGGAATCAGGAGGAAGATGAAGAAGAATTTTACAATGATATGCAAACTATTACATTGAAATCAGAATTAAATTAAtatataaactcatttacttatgtaggaataaagagta
201	205	AAATAACGACGGAAACGAGTATGTAATCAGCGAGAGCGAGAATGAGAGCATTGTGGAGAAATTCATAAGTGCCTTCAAGAATGGATGGAATCAGGAGTATGATGAAGAAGAATTTTACAATGATATGCAAACTATTACATTGAAATCAGAATTAAATTAAtatataaactcatttacttatgtaggaataaagagtatca
204	208	TAACGACGGAAACGAGTATGTAATCAGCGAGAGCGAGAATGAGAGCATTGTGGAGAAATTCATAAGTGCCTTCAAGAATGGATGGAATCAGGAGTATGAGGAAGAAGAATTTTACAATGATATGCAAACTATTACATTGAAATCAGAATTAAATTAAtatataaactcatttacttatgtaggaataaagagtatcatct
207	211	CGACGGAAACGAGTATGTAATCAGCGAGAGCGAGAATGAGAGCATTGTGGAGAAATTCATAAGTGCCTTCAAGAATGGATGGAATCAGGAGTATGAGGACGAAGAATTTTACAATGATATGCAAACTATTACATTGAAATCAGAATTAAATTAAtatataaactcatttacttatgtaggaataaagagtatcatctttc
210	214	CGGAAACGAGTATGTAATCAGCGAGAGCGAGAATGAGAGCATTGTGGAGAAATTCATAAGTGCCTTCAAGAATGGATGGAATCAGGAGTATGAGGACGAGGAATTTTACAATGATATGCAAACTATTACATTGAAATCAGAATTAAATTAAtatataaactcatttacttatgtaggaataaagagtatcatctttcaaa
213	217	AAACGAGTATGTAATCAGCGAGAGCGAGAATGAGAGCATTGTGGAGAAATTCATAAGTGCCTTCAAGAATGGATGGAATCAGGAGTATGAGGACGAGGAGTTTTACAATGATATGCAAACTATTACATTGAAATCAGAATTAAATTAAtatataaactcatttacttatgtaggaataaagagtatcatctttcaaacgc
216	220	CGAGTATGTAATCAGCGAGAGCGAGAATGAGAGCATTGTGGAGAAATTCATAAGTGCCTTCAAGAATGGATGGAATCAGGAGTATGAGGACGAGGAGGAGTACAATGATATGCAAACTATTACATTGAAATCAGAATTAAATTAAtatataaactcatttacttatgtaggaataaagagtatcatctttcaaacgccca
219	223	GTATGTAATCAGCGAGAGCGAGAATGAGAGCATTGTGGAGAAATTCATAAGTGCCTTCAAGAATGGATGGAATCAGGAGTATGAGGACGAGGAGGAGTTCAATGATATGCAAACTATTACATTGAAATCAGAATTAAATTAAtatataaactcatttacttatgtaggaataaagagtatcatctttcaaacgcccagcg
222	226	TGTAATCAGCGAGAGCGAGAATGAGAGCATTGTGGAGAAATTCATAAGTGCCTTCAAGAATGGATGGAATCAGGAGTATGAGGACGAGGAGGAGTTCTATGATATGCAAACTATTACATTGAAATCAGAATTAAATTAAtatataaactcatttacttatgtaggaataaagagtatcatctttcaaacgcccagcggta
225	229	AATCAGCGAGAGCGAGAATGAGAGCATTGTGGAGAAATTCATAAGTGCCTTCAAGAATGGATGGAATCAGGAGTATGAGGACGAGGAGGAGTTCTATAACATGCAAACTATTACATTGAAATCAGAATTAAATTAAtatataaactcatttacttatgtaggaataaagagtatcatctttcaaacgcccagcggtagta
228	232	CAGCGAGAGCGAGAATGAGAGCATTGTGGAGAAATTCATAAGTGCCTTCAAGAATGGATGGAATCAGGAGTATGAGGACGAGGAGGAGTTCTATAACGACCAAACTATTACATTGAAATCAGAATTAAATTAAtatataaactcatttacttatgtaggaataaagagtatcatctttcaaacgcccagcggtagtacaa
231	235	CGAGAGCGAGAATGAGAGCATTGTGGAGAAATTCATAAGTGCCTTCAAGAATGGATGGAATCAGGAGTATGAGGACGAGGAGGAGTTCTATAACGACATGACTATTACATTGAAATCAGAATTAAATTAAtatataaactcatttacttatgtaggaataaagagtatcatctttcaaacgcccagcggtagtacaattc
234	238	GAGCGAGAATGAGAGCATTGTGGAGAAATTCATAAGTGCCTTCAAGAATGGATGGAATCAGGAGTATGAGGACGAGGAGGAGTTCTATAACGACATGCAGATTACATTGAAATCAGAATTAAATTAAtatataaactcatttacttatgtaggaataaagagtatcatctttcaaacgcccagcggtagtacaattcaaa
237	241	CGAGAATGAGAGCATTGTGGAGAAATTCATAAGTGCCTTCAAGAATGGATGGAATCAGGAGTATGAGGACGAGGAGGAGTTCTATAACGACATGCAGACCACATTGAAATCAGAATTAAATTAAtatataaactcatttacttatgtaggaataaagagtatcatctttcaaacgcccagcggtagtacaattcaaagta
240	244	GAATGAGAGCATTGTGGAGAAATTCATAAGTGCCTTCAAGAATGGATGGAATCAGGAGTATGAGGACGAGGAGGAGTTCTATAACGACATGCAGACCATCTTGAAATCAGAATTAAATTAAtatataaactcatttacttatgtaggaataaagagtatcatctttcaaacgcccagcggtagtacaattcaaagtagta
243	247	TGAGAGCATTGTGGAGAAATTCATAAGTGCCTTCAAGAATGGATGGAATCAGGAGTATGAGGACGAGGAGGAGTTCTATAACGACATGCAGACCATCACTAAATCAGAATTAAATTAAtatataaactcatttacttatgtaggaataaagagtatcatctttcaaacgcccagcggtagtacaattcaaagtagtaggt
246	250	GAGCATTGTGGAGAAATTCATAAGTGCCTTCAAGAATGGATGGAATCAGGAGTATGAGGACGAGGAGGAGTTCTATAACGACATGCAGACCATCACTCTTTCAGAATTAAATTAAtatataaactcatttacttatgtaggaataaagagtatcatctttcaaacgcccagcggtagtacaattcaaagtagtaggtacc
249	253	CATTGTGGAGAAATTCATAAGTGCCTTCAAGAATGGATGGAATCAGGAGTATGAGGACGAGGAGGAGTTCTATAACGACATGCAGACCATCACTCTTAAGGAATTAAATTAAtatataaactcatttacttatgtaggaataaagagtatcatctttcaaacgcccagcggtagtacaattcaaagtagtaggtaccaat
252	256	TGTGGAGAAATTCATAAGTGCCTTCAAGAATGGATGGAATCAGGAGTATGAGGACGAGGAGGAGTTCTATAACGACATGCAGACCATCACTCTTAAGAGTTTAAATTAAtatataaactcatttacttatgtaggaataaagagtatcatctttcaaacgcccagcggtagtacaattcaaagtagtaggtaccaatggt
255	259	GGAGAAATTCATAAGTGCCTTCAAGAATGGATGGAATCAGGAGTATGAGGACGAGGAGGAGTTCTATAACGACATGCAGACCATCACTCTTAAGAGTGAGAATTAAtatataaactcatttacttatgtaggaataaagagtatcatctttcaaacgcccagcggtagtacaattcaaagtagtaggtaccaatggtagt
258	262	GAAATTCATAAGTGCCTTCAAGAATGGATGGAATCAGGAGTATGAGGACGAGGAGGAGTTCTATAACGACATGCAGACCATCACTCTTAAGAGTGAGCTTTAAtatataaactcatttacttatgtaggaataaagagtatcatctttcaaacgcccagcggtagtacaattcaaagtagtaggtaccaatggtagtact
261	265	ATTCATAAGTGCCTTCAAGAATGGATGGAATCAGGAGTATGAGGACGAGGAGGAGTTCTATAACGACATGCAGACCATCACTCTTAAGAGTGAGCTTAACtatataaactcatttacttatgtaggaataaagagtatcatctttcaaacgcccagcggtagtacaattcaaagtagtaggtaccaatggtagtactagt
0	7	aataaaagtatcaacaaaaaattgttaatatacctctatactttaacgtcaaggagaaaaaaccccggattctagaactagtggatcccccgggaaaaaaATTAATGATTTGATTAGAGAAATTAAAAATAAGGATTACACTGTTAAATTGTCTGGTACAGATTCTAATTCAATCACTCAATTGATCATCAGAGTTAATA
3	10	aaaagtatcaacaaaaaattgttaatatacctctatactttaacgtcaaggagaaaaaaccccggattctagaactagtggatcccccgggaaaaaaATGAATGATTTGATTAGAGAAATTAAAAATAAGGATTACACTGTTAAATTGTCTGGTACAGATTCTAATTCAATCACTCAATTGATCATCAGAGTTAATAATG
6	13	agtatcaacaaaaaattgttaatatacctctatactttaacgtcaaggagaaaaaaccccggattctagaactagtggatcccccgggaaaaaaATGAACGATTTGATTAGAGAAATTAAAAATAAGGATTACACTGTTAAATTGTCTGGTACAGATTCTAATTCAATCACTCAATTGATCATCAGAGTTAATAATGATG
9	16	atcaacaaaaaattgttaatatacctctatactttaacgtcaaggagaaaaaaccccggattctagaactagtggatcccccgggaaaaaaATGAACATCTTGATTAGAGAAATTAAAAATAAGGATTACACTGTTAAATTGTCTGGTACAGATTCTAATTCAATCACTCAATTGATCATCAGAGTTAATAATGATGGTA
12	19	aacaaaaaattgttaatatacctctatactttaacgtcaaggagaaaaaaccccggattctagaactagtggatcccccgggaaaaaaATGAACATCAACATTAGAGAAATTAAAAATAAGGATTACACTGTTAAATTGTCTGGTACAGATTCTAATTCAATCACTCAATTGATCATCAGAGTTAATAATGATGGTAATG
15	22	aaaaaattgttaatatacctctatactttaacgtcaaggagaaaaaaccccggattctagaactagtggatcccccgggaaaaaaATGAACATCAACGACAGAGAAATTAAAAATAAGGATTACACTGTTAAATTGTCTGGTACAGATTCTAATTCAATCACTCAATTGATCATCAGAGTTAATAATGATGGTAATGAAT
18	25	aaattgttaatatacctctatactttaacgtcaaggagaaaaaaccccggattctagaactagtggatcccccgggaaaaaaATGAACATCAACGACCTCGAAATTAAAAATAAGGATTACACTGTTAAATTGTCTGGTACAGATTCTAATTCAATCACTCAATTGATCATCAGAGTTAATAATGATGGTAATGAATACG
21	28	ttgttaatatacctctatactttaacgtcaaggagaaaaaaccccggattctagaactagtggatcccccgggaaaaaaATGAACATCAACGACCTCATCATTAAAAATAAGGATTACACTGTTAAATTGTCTGGTACAGATTCTAATTCAATCACTCAATTGATCATCAGAGTTAATAATGATGGTAATGAATACGTTA
24	31	ttaatatacctctatactttaacgtcaaggagaaaaaaccccggattctagaactagtggatcccccgggaaaaaaATGAACATCAACGACCTCATCCGCAAAAATAAGGATTACACTGTTAAATTGTCTGGTACAGATTCTAATTCAATCACTCAATTGATCATCAGAGTTAATAATGATGGTAATGAATACGTTATTT
27	34	atatacctctatactttaacgtcaaggagaaaaaaccccggattctagaactagtggatcccccgggaaaaaaATGAACATCAACGACCTCATCCGCGAGAATAAGGATTACACTGTTAAATTGTCTGGTACAGATTCTAATTCAATCACTCAATTGATCATCAGAGTTAATAATGATGGTAATGAATACGTTATTTCTG
30	37	tacctctatactttaacgtcaaggagaaaaaaccccggattctagaactagtggatcccccgggaaaaaaATGAACATCAACGACCTCATCCGCGAGATAAAGGATTACACTGTTAAATTGTCTGGTACAGATTCTAATTCAATCACTCAATTGATCATCAGAGTTAATAATGATGGTAATGAATACGTTATTTCTGAAT
33	40	ctctatactttaacgtcaaggagaaaaaaccccggattctagaactagtggatcccccgggaaaaaaATGAACATCAACGACCTCATCCGCGAGATAAAGGATTACACTGTTAAATTGTCTGGTACAGATTCTAATTCAATCACTCAATTGATCATCAGAGTTAATAATGATGGTAATGAATACGTTATTTCTGAATCAG
36	43	tatactttaacgtcaaggagaaaaaaccccggattctagaactagtggatcccccgggaaaaaaATGAACATCAACGACCTCATCCGCGAGATAAAGAACTACACTGTTAAATTGTCTGGTACAGATTCTAATTCAATCACTCAATTGATCATCAGAGTTAATAATGATGGTAATGAATACGTTATTTCTGAATCAGAAA
39	46	actttaacgtcaaggagaaaaaaccccggattctagaactagtggatcccccgggaaaaaaATGAACATCAACGACCTCATCCGCGAGATAAAGAACAAAACTGTTAAATTGTCTGGTACAGATTCTAATTCAATCACTCAATTGATCATCAGAGTTAATAATGATGGTAATGAATACGTTATTTCTGAATCAGAAAACG
42	49	ttaacgtcaaggagaaaaaaccccggattctagaactagtggatcccccgggaaaaaaATGAACATCAACGACCTCATCCGCGAGATAAAGAACAAAGACGTTAAATTGTCTGGTACAGATTCTAATTCAATCACTCAATTGATCATCAGAGTTAATAATGATGGTAATGAATACGTTATTTCTGAATCAGAAAACGAAT
45	52	acgtcaaggagaaaaaaccccggattctagaactagtggatcccccgggaaaaaaATGAACATCAACGACCTCATCCGCGAGATAAAGAACAAAGACTATAAATTGTCTGGTACAGATTCTAATTCAATCACTCAATTGATCATCAGAGTTAATAATGATGGTAATGAATACGTTATTTCTGAATCAGAAAACGAATCTA
48	55	tcaaggagaaaaaaccccggattctagaactagtggatcccccgggaaaaaaATGAACATCAACGACCTCATCCGCGAGATAAAGAACAAAGACTATACCTTGTCTGGTACAGATTCTAATTCAATCACTCAATTGATCATCAGAGTTAATAATGATGGTAATGAATACGTTATTTCTGAATCAGAAAACGAATCTATCG
51	58	aggagaaaaaaccccggattctagaactagtggatcccccgggaaaaaaATGAACATCAACGACCTCATCCGCGAGATAAAGAACAAAGACTATACCGTGTCTGGTACAGATTCTAATTCAATCACTCAATTGATCATCAGAGTTAATAATGATGGTAATGAATACGTTATTTCTGAATCAGAAAACGAATCTATCGTTG
54	61	agaaaaaaccccggattctagaactagtggatcccccgggaaaaaaATGAACATCAACGACCTCATCCGCGAGATAAAGAACAAAGACTATACCGTGAAGGGTACAGATTCTAATTCAATCACTCAATTGATCATCAGAGTTAATAATGATGGTAATGAATACGTTATTTCTGAATCAGAAAACGAATCTATCGTTGAAA
57	64	aaaaaccccggattctagaactagtggatcccccgggaaaaaaATGAACATCAACGACCTCATCCGCGAGATAAAGAACAAAGACTATACCGTGAAGCTAACAGATTCTAATTCAATCACTCAATTGATCATCAGAGTTAATAATGATGGTAATGAATACGTTATTTCTGAATCAGAAAACGAATCTATCGTTGAAAAGT
60	67	aaccccggattctagaactagtggatcccccgggaaaaaaATGAACATCAACGACCTCATCCGCGAGATAAAGAACAAAGACTATACCGTGAAGCTAAGCGATTCTAATTCAATCACTCAATTGATCATCAGAGTTAATAATGATGGTAATGAATACGTTATTTCTGAATCAGAAAACGAATCTATCGTTGAAAAGTTTA
63	70	cccggattctagaactagtggatcccccgggaaaaaaATGAACATCAACGACCTCATCCGCGAGATAAAGAACAAAGACTATACCGTGAAGCTAAGCGGGTCTAATTCAATCACTCAATTGATCATCAGAGTTAATAATGATGGTAATGAATACGTTATTTCTGAATCAGAAAACGAATCTATCGTTGAAAAGTTTATTT
66	73	ggattctagaactagtggatcccccgggaaaaaaATGAACATCAACGACCTCATCCGCGAGATAAAGAACAAAGACTATACCGTGAAGCTAAGCGGGACTAATTCAATCACTCAATTGATCATCAGAGTTAATAATGATGGTAATGAATACGTTATTTCTGAATCAGAAAACGAATCTATCGTTGAAAAGTTTATTTCAG
69	76	ttctagaactagtggatcccccgggaaaaaaATGAACATCAACGACCTCATCCGCGAGATAAAGAACAAAGACTATACCGTGAAGCTAAGCGGGACTGACTCAATCACTCAATTGATCATCAGAGTTAATAATGATGGTAATGAATACGTTATTTCTGAATCAGAAAACGAATCTATCGTTGAAAAGTTTATTTCAGCTT
72	79	tagaactagtggatcccccgggaaaaaaATGAACATCAACGACCTCATCCGCGAGATAAAGAACAAAGACTATACCGTGAAGCTAAGCGGGACTGACAGCATCACTCAATTGATCATCAGAGTTAATAATGATGGTAATGAATACGTTATTTCTGAATCAGAAAACGAATCTATCGTTGAAAAGTTTATTTCAGCTTTTA
75	82	aactagtggatcccccgggaaaaaaATGAACATCAACGACCTCATCCGCGAGATAAAGAACAAAGACTATACCGTGAAGCTAAGCGGGACTGACAGCAACACTCAATTGATCATCAGAGTTAATAATGATGGTAATGAATACGTTATTTCTGAATCAGAAAACGAATCTATCGTTGAAAAGTTTATTTCAGCTTTTAAAA
78	85	tagtggatcccccgggaaaaaaATGAACATCAACGACCTCATCCGCGAGATAAAGAACAAAGACTATACCGTGAAGCTAAGCGGGACTGACAGCAACTCCCAATTGATCATCAGAGTTAATAATGATGGTAATGAATACGTTATTTCTGAATCAGAAAACGAATCTATCGTTGAAAAGTTTATTTCAGCTTTTAAAAACG
81	88	tggatcccccgggaaaaaaATGAACATCAACGACCTCATCCGCGAGATAAAGAACAAAGACTATACCGTGAAGCTAAGCGGGACTGACAGCAACTCCATATTGATCATCAGAGTTAATAATGATGGTAATGAATACGTTATTTCTGAATCAGAAAACGAATCTATCGTTGAAAAGTTTATTTCAGCTTTTAAAAACGGTT
84	91	atcccccgggaaaaaaATGAACATCAACGACCTCATCCGCGAGATAAAGAACAAAGACTATACCGTGAAGCTAAGCGGGACTGACAGCAACTCCATAACGATCATCAGAGTTAATAATGATGGTAATGAATACGTTATTTCTGAATCAGAAAACGAATCTATCGTTGAAAAGTTTATTTCAGCTTTTAAAAACGGTTGGA
87	94	ccccgggaaaaaaATGAACATCAACGACCTCATCCGCGAGATAAAGAACAAAGACTATACCGTGAAGCTAAGCGGGACTGACAGCAACTCCATAACGCAGATCAGAGTTAATAATGATGGTAATGAATACGTTATTTCTGAATCAGAAAACGAATCTATCGTTGAAAAGTTTATTTCAGCTTTTAAAAACGGTTGGAACC
90	97	cgggaaaaaaATGAACATCAACGACCTCATCCGCGAGATAAAGAACAAAGACTATACCGTGAAGCTAAGCGGGACTGACAGCAACTCCATAACGCAGCTGAGAGTTAATAATGATGGTAATGAATACGTTATTTCTGAATCAGAAAACGAATCTATCGTTGAAAAGTTTATTTCAGCTTTTAAAAACGGTTGGAACCAAG
93	100	gaaaaaaATGAACATCAACGACCTCATCCGCGAGATAAAGAACAAAGACTATACCGTGAAGCTAAGCGGGACTGACAGCAACTCCATAACGCAGCTGATAGTTAATAATGATGGTAATGAATACGTTATTTCTGAATCAGAAAACGAATCTATCGTTGAAAAGTTTATTTCAGCTTTTAAAAACGGTTGGAACCAAGAAT
96	103	aaaaATGAACATCAACGACCTCATCCGCGAGATAAAGAACAAAGACTATACCGTGAAGCTAAGCGGGACTGACAGCAACTCCATAACGCAGCTGATAATAAATAATGATGGTAATGAATACGTTATTTCTGAATCAGAAAACGAATCTATCGTTGAAAAGTTTATTTCAGCTTTTAAAAACGGTTGGAACCAAGAATACG
99	106	aATGAACATCAACGACCTCATCCGCGAGATAAAGAACAAAGACTATACCGTGAAGCTAAGCGGGACTGACAGCAACTCCATAACGCAGCTGATAATACGCAATGATGGTAATGAATACGTTATTTCTGAATCAGAAAACGAATCTATCGTTGAAAAGTTTATTTCAGCTTTTAAAAACGGTTGGAACCAAGAATACGAAG
102	109	GAACATCAACGACCTCATCCGCGAGATAAAGAACAAAGACTATACCGTGAAGCTAAGCGGGACTGACAGCAACTCCATAACGCAGCTGATAATACGCGTAGATGGTAATGAATACGTTATTTCTGAATCAGAAAACGAATCTATCGTTGAAAAGTTTATTTCAGCTTTTAAAAACGGTTGGAACCAAGAATACGAAGATG
105	112	CATCAACGACCTCATCCGCGAGATAAAGAACAAAGACTATACCGTGAAGCTAAGCGGGACTGACAGCAACTCCATAACGCAGCTGATAATACGCGTAAATGGTAATGAATACGTTATTTCTGAATCAGAAAACGAATCTATCGTTGAAAAGTTTATTTCAGCTTTTAAAAACGGTTGGAACCAAGAATACGAAGATGAAG
108	115	CAACGACCTCATCCGCGAGATAAAGAACAAAGACTATACCGTGAAGCTAAGCGGGACTGACAGCAACTCCATAACGCAGCTGATAATACGCGTAAATAACAATGAATACGTTATTTCTGAATCAGAAAACGAATCTATCGTTGAAAAGTTTATTTCAGCTTTTAAAAACGGTTGGAACCAAGAATACGAAGATGAAGAAG
111	118	CGACCTCATCCGCGAGATAAAGAACAAAGACTATACCGTGAAGCTAAGCGGGACTGACAGCAACTCCATAACGCAGCTGATAATACGCGTAAATAACGACGAATACGTTATTTCTGAATCAGAAAACGAATCTATCGTTGAAAAGTTTATTTCAGCTTTTAAAAACGGTTGGAACCAAGAATACGAAGATGAAGAAGAAT
114	121	CCTCATCCGCGAGATAAAGAACAAAGACTATACCGTGAAGCTAAGCGGGACTGACAGCAACTCCATAACGCAGCTGATAATACGCGTAAATAACGACGGATACGTTATTTCTGAATCAGAAAACGAATCTATCGTTGAAAAGTTTATTTCAGCTTTTAAAAACGGTTGGAACCAAGAATACGAAGATGAAGAAGAATTTT
117	124	CATCCGCGAGATAAAGAACAAAGACTATACCGTGAAGCTAAGCGGGACTGACAGCAACTCCATAACGCAGCTGATAATACGCGTAAATAACGACGGAAACGTTATTTCTGAATCAGAAAACGAATCTATCGTTGAAAAGTTTATTTCAGCTTTTAAAAACGGTTGGAACCAAGAATACGAAGATGAAGAAGAATTTTACA
120	127	CCGCGAGATAAAGAACAAAGACTATACCGTGAAGCTAAGCGGGACTGACAGCAACTCCATAACGCAGCTGATAATACGCGTAAATAACGACGGAAACGAGATTTCTGAATCAGAAAACGAATCTATCGTTGAAAAGTTTATTTCAGCTTTTAAAAACGGTTGGAACCAAGAATACGAAGATGAAGAAGAATTTTACAATG
123	130	CGAGATAAAGAACAAAGACTATACCGTGAAGCTAAGCGGGACTGACAGCAACTCCATAACGCAGCTGATAATACGCGTAAATAACGACGGAAACGAGTATTCTGAATCAGAAAACGAATCTATCGTTGAAAAGTTTATTTCAGCTTTTAAAAACGGTTGGAACCAAGAATACGAAGATGAAGAAGAATTTTACAATGATA
126	133	GATAAAGAACAAAGACTATACCGTGAAGCTAAGCGGGACTGACAGCAACTCCATAACGCAGCTGATAATACGCGTAAATAACGACGGAAACGAGTATGTAGAATCAGAAAACGAATCTATCGTTGAAAAGTTTATTTCAGCTTTTAAAAACGGTTGGAACCAAGAATACGAAGATGAAGAAGAATTTTACAATGATATGC
129	136	AAAGAACAAAGACTATACCGTGAAGCTAAGCGGGACTGACAGCAACTCCATAACGCAGCTGATAATACGCGTAAATAACGACGGAAACGAGTATGTAATCTCAGAAAACGAATCTATCGTTGAAAAGTTTATTTCAGCTTTTAAAAACGGTTGGAACCAAGAATACGAAGATGAAGAAGAATTTTACAATGATATGCAAA
132	139	GAACAAAGACTATACCGTGAAGCTAAGCGGGACTGACAGCAACTCCATAACGCAGCTGATAATACGCGTAAATAACGACGGAAACGAGTATGTAATCAGCGAAAACGAATCTATCGTTGAAAAGTTTATTTCAGCTTTTAAAAACGGTTGGAACCAAGAATACGAAGATGAAGAAGAATTTTACAATGATATGCAAACTA
135	142	CAAAGACTATACCGTGAAGCTAAGCGGGACTGACAGCAACTCCATAACGCAGCTGATAATACGCGTAAATAACGACGGAAACGAGTATGTAATCAGCGAGAACGAATCTATCGTTGAAAAGTTTATTTCAGCTTTTAAAAACGGTTGGAACCAAGAATACGAAGATGAAGAAGAATTTTACAATGATATGCAAACTATTA
138	145	AGACTATACCGTGAAGCTAAGCGGGACTGACAGCAACTCCATAACGCAGCTGATAATACGCGTAAATAACGACGGAAACGAGTATGTAATCAGCGAGAGCGAATCTATCGTTGAAAAGTTTATTTCAGCTTTTAAAAACGGTTGGAACCAAGAATACGAAGATGAAGAAGAATTTTACAATGATATGCAAACTATTACAT
141	148	CTATACCGTGAAGCTAAGCGGGACTGACAGCAACTCCATAACGCAGCTGATAATACGCGTAAATAACGACGGAAACGAGTATGTAATCAGCGAGAGCGAGTCTATCGTTGAAAAGTTTATTTCAGCTTTTAAAAACGGTTGGAACCAAGAATACGAAGATGAAGAAGAATTTTACAATGATATGCAAACTATTACATTGA
144	151	TACCGTGAAGCTAAGCGGGACTGACAGCAACTCCATAACGCAGCTGATAATACGCGTAAATAACGACGGAAACGAGTATGTAATCAGCGAGAGCGAGAATATCGTTGAAAAGTTTATTTCAGCTTTTAAAAACGGTTGGAACCAAGAATACGAAGATGAAGAAGAATTTTACAATGATATGCAAACTATTACATTGAAAT
147	154	CGTGAAGCTAAGCGGGACTGACAGCAACTCCATAACGCAGCTGATAATACGCGTAAATAACGACGGAAACGAGTATGTAATCAGCGAGAGCGAGAATGAGGTTGAAAAGTTTATTTCAGCTTTTAAAAACGGTTGGAACCAAGAATACGAAGATGAAGAAGAATTTTACAATGATATGCAAACTATTACATTGAAATCAG
150	157	GAAGCTAAGCGGGACTGACAGCAACTCCATAACGCAGCTGATAATACGCGTAAATAACGACGGAAACGAGTATGTAATCAGCGAGAGCGAGAATGAGAGCGAAAAGTTTATTTCAGCTTTTAAAAACGGTTGGAACCAAGAATACGAAGATGAAGAAGAATTTTACAATGATATGCAAACTATTACATTGAAATCAGAAT
153	160	GCTAAGCGGGACTGACAGCAACTCCATAACGCAGCTGATAATACGCGTAAATAACGACGGAAACGAGTATGTAATCAGCGAGAGCGAGAATGAGAGCATTAAGTTTATTTCAGCTTTTAAAAACGGTTGGAACCAAGAATACGAAGATGAAGAAGAATTTTACAATGATATGCAAACTATTACATTGAAATCAGAATTAA
156	163	AAGCGGGACTGACAGCAACTCCATAACGCAGCTGATAATACGCGTAAATAACGACGGAAACGAGTATGTAATCAGCGAGAGCGAGAATGAGAGCATTGTGTTTATTTCAGCTTTTAAAAACGGTTGGAACCAAGAATACGAAGATGAAGAAGAATTTTACAATGATATGCAAACTATTACATTGAAATCAGAATTAAATT
159	166	CGGGACTGACAGCAACTCCATAACGCAGCTGATAATACGCGTAAATAACGACGGAAACGAGTATGTAATCAGCGAGAGCGAGAATGAGAGCATTGTGGAGATTTCAGCTTTTAAAAACGGTTGGAACCAAGAATACGAAGATGAAGAAGAATTTTACAATGATATGCAAACTATTACATTGAAATCAGAATTAAATTAAt
162	169	GACTGACAGCAACTCCATAACGCAGCTGATAATACGCGTAAATAACGACGGAAACGAGTATGTAATCAGCGAGAGCGAGAATGAGAGCATTGTGGAGAAATCAGCTTTTAAAAACGGTTGGAACCAAGAATACGAAGATGAAGAAGAATTTTACAATGATATGCAAACTATTACATTGAAATCAGAATTAAATTAAtata
165	172	TGACAGCAACTCCATAACGCAGCTGATAATACGCGTAAATAACGACGGAAACGAGTATGTAATCAGCGAGAGCGAGAATGAGAGCATTGTGGAGAAATTCGCTTTTAAAAACGGTTGGAACCAAGAATACGAAGATGAAGAAGAATTTTACAATGATATGCAAACTATTACATTGAAATCAGAATTAAATTAAtatataa
168	175	CAGCAACTCCATAACGCAGCTGATAATACGCGTAAATAACGACGGAAACGAGTATGTAATCAGCGAGAGCGAGAATGAGAGCATTGTGGAGAAATTCATATTTAAAAACGGTTGGAACCAAGAATACGAAGATGAAGAAGAATTTTACAATGATATGCAAACTATTACATTGAAATCAGAATTAAATTAAtatataaact
171	178	CAACTCCATAACGCAGCTGATAATACGCGTAAATAACGACGGAAACGAGTATGTAATCAGCGAGAGCGAGAATGAGAGCATTGTGGAGAAATTCATAAGTAAAAACGGTTGGAACCAAGAATACGAAGATGAAGAAGAATTTTACAATGATATGCAAACTATTACATTGAAATCAGAATTAAATTAAtatataaactcat
174	181	CTCCATAACGCAGCTGATAATACGCGTAAATAACGACGGAAACGAGTATGTAATCAGCGAGAGCGAGAATGAGAGCATTGTGGAGAAATTCATAAGTGCCAACGGTTGGAACCAAGAATACGAAGATGAAGAAGAATTTTACAATGATATGCAAACTATTACATTGAAATCAGAATTAAATTAAtatataaactcattta
177	184	CATAACGCAGCTGATAATACGCGTAAATAACGACGGAAACGAGTATGTAATCAGCGAGAGCGAGAATGAGAGCATTGTGGAGAAATTCATAAGTGCCTTCGGTTGGAACCAAGAATACGAAGATGAAGAAGAATTTTACAATGATATGCAAACTATTACATTGAAATCAGAATTAAATTAAtatataaactcatttactt
180	187	AACGCAGCTGATAATACGCGTAAATAACGACGGAAACGAGTATGTAATCAGCGAGAGCGAGAATGAGAGCATTGTGGAGAAATTCATAAGTGCCTTCAAGTGGAACCAAGAATACGAAGATGAAGAAGAATTTTACAATGATATGCAAACTATTACATTGAAATCAGAATTAAATTAAtatataaactcatttacttatg
183	190	GCAGCTGATAATACGCGTAAATAACGACGGAAACGAGTATGTAATCAGCGAGAGCGAGAATGAGAGCATTGTGGAGAAATTCATAAGTGCCTTCAAGAATAACCAAGAATACGAAGATGAAGAAGAATTTTACAATGATATGCAAACTATTACATTGAAATCAGAATTAAATTAAtatataaactcatttacttatgtag
186	193	GCTGATAATACGCGTAAATAACGACGGAAACGAGTATGTAATCAGCGAGAGCGAGAATGAGAGCATTGTGGAGAAATTCATAAGTGCCTTCAAGAATGGACAAGAATACGAAGATGAAGAAGAATTTTACAATGATATGCAAACTATTACATTGAAATCAGAATTAAATTAAtatataaactcatttacttatgtaggaa
189	196	GATAATACGCGTAAATAACGACGGAAACGAGTATGTAATCAGCGAGAGCGAGAATGAGAGCATTGTGGAGAAATTCATAAGTGCCTTCAAGAATGGATGGGAATACGAAGATGAAGAAGAATTTTACAATGATATGCAAACTATTACATTGAAATCAGAATTAAATTAAtatataaactcatttacttatgtaggaataa
192	199	AATACGCGTAAATAACGACGGAAACGAGTATGTAATCAGCGAGAGCGAGAATGAGAGCATTGTGGAGAAATTCATAAGTGCCTTCAAGAATGGATGGAATTACGAAGATGAAGAAGAATTTTACAATGATATGCAAACTATTACATTGAAATCAGAATTAAATTAAtatataaactcatttacttatgtaggaataaaga
195	202	ACGCGTAAATAACGACGGAAACGAGTATGTAATCAGCGAGAGCGAGAATGAGAGCATTGTGGAGAAATTCATAAGTGCCTTCAAGAATGGATGGAATCAGGAAGATGAAGAAGAATTTTACAATGATATGCAAACTATTACATTGAAATCAGAATTAAATTAAtatataaactcatttacttatgtaggaataaagagta
198	205	CGTAAATAACGACGGAAACGAGTATGTAATCAGCGAGAGCGAGAATGAGAGCATTGTGGAGAAATTCATAAGTGCCTTCAAGAATGGATGGAATCAGGAGGATGAAGAAGAATTTTACAATGATATGCAAACTATTACATTGAAATCAGAATTAAATTAAtatataaactcatttacttatgtaggaataaagagtatca
201	208	AAATAACGACGGAAACGAGTATGTAATCAGCGAGAGCGAGAATGAGAGCATTGTGGAGAAATTCATAAGTGCCTTCAAGAATGGATGGAATCAGGAGTATGAAGAAGAATTTTACAATGATATGCAAACTATTACATTGAAATCAGAATTAAATTAAtatataaactcatttacttatgtaggaataaagagtatcatct
204	211	TAACGACGGAAACGAGTATGTAATCAGCGAGAGCGAGAATGAGAGCATTGTGGAGAAATTCATAAGTGCCTTCAAGAATGGATGGAATCAGGAGTATGAGGAAGAATTTTACAATGATATGCAAACTATTACATTGAAATCAGAATTAAATTAAtatataaactcatttacttatgtaggaataaagagtatcatctttc
207	214	CGACGGAAACGAGTATGTAATCAGCGAGAGCGAGAATGAGAGCATTGTGGAGAAATTCATAAGTGCCTTCAAGAATGGATGGAATCAGGAGTATGAGGACGAATTTTACAATGATATGCAAACTATTACATTGAAATCAGAATTAAATTAAtatataaactcatttacttatgtaggaataaagagtatcatctttcaaa
210	217	CGGAAACGAGTATGTAATCAGCGAGAGCGAGAATGAGAGCATTGTGGAGAAATTCATAAGTGCCTTCAAGAATGGATGGAATCAGGAGTATGAGGACGAGTTTTACAATGATATGCAAACTATTACATTGAAATCAGAATTAAATTAAtatataaactcatttacttatgtaggaataaagagtatcatctttcaaacgc
213	220	AAACGAGTATGTAATCAGCGAGAGCGAGAATGAGAGCATTGTGGAGAAATTCATAAGTGCCTTCAAGAATGGATGGAATCAGGAGTATGAGGACGAGGAGTACAATGATATGCAAACTATTACATTGAAATCAGAATTAAATTAAtatataaactcatttacttatgtaggaataaagagtatcatctttcaaacgccca
216	223	CGAGTATGTAATCAGCGAGAGCGAGAATGAGAGCATTGTGGAGAAATTCATAAGTGCCTTCAAGAATGGATGGAATCAGGAGTATGAGGACGAGGAGGAGAATGATATGCAAACTATTACATTGAAATCAGAATTAAATTAAtatataaactcatttacttatgtaggaataaagagtatcatctttcaaacgcccagcg
219	226	GTATGTAATCAGCGAGAGCGAGAATGAGAGCATTGTGGAGAAATTCATAAGTGCCTTCAAGAATGGATGGAATCAGGAGTATGAGGACGAGGAGGAGTTCGATATGCAAACTATTACATTGAAATCAGAATTAAATTAAtatataaactcatttacttatgtaggaataaagagtatcatctttcaaacgcccagcggta
222	229	TGTAATCAGCGAGAGCGAGAATGAGAGCATTGTGGAGAAATTCATAAGTGCCTTCAAGAATGGATGGAATCAGGAGTATGAGGACGAGGAGGAGTTCTATATGCAAACTATTACATTGAAATCAGAATTAAATTAAtatataaactcatttacttatgtaggaataaagagtatcatctttcaaacgcccagcggtagta
225	232	AATCAGCGAGAGCGAGAATGAGAGCATTGTGGAGAAATTCATAAGTGCCTTCAAGAATGGATGGAATCAGGAGTATGAGGACGAGGAGGAGTTCTATAACCAAACTATTACATTGAAATCAGAATTAAATTAAtatataaactcatttacttatgtaggaataaagagtatcatctttcaaacgcccagcggtagtacaa
228	235	CAGCGAGAGCGAGAATGAGAGCATTGTGGAGAAATTCATAAGTGCCTTCAAGAATGGATGGAATCAGGAGTATGAGGACGAGGAGGAGTTCTATAACGACACTATTACATTGAAATCAGAATTAAATTAAtatataaactcatttacttatgtaggaataaagagtatcatctttcaaacgcccagcggtagtacaattc
231	238	CGAGAGCGAGAATGAGAGCATTGTGGAGAAATTCATAAGTGCCTTCAAGAATGGATGGAATCAGGAGTATGAGGACGAGGAGGAGTTCTATAACGACATGATTACATTGAAATCAGAATTAAATTAAtatataaactcatttacttatgtaggaataaagagtatcatctttcaaacgcccagcggtagtacaattcaaa
234	241	GAGCGAGAATGAGAGCATTGTGGAGAAATTCATAAGTGCCTTCAAGAATGGATGGAATCAGGAGTATGAGGACGAGGAGGAGTTCTATAACGACATGCAGACATTGAAATCAGAATTAAATTAAtatataaactcatttacttatgtaggaataaagagtatcatctttcaaacgcccagcggtagtacaattcaaagta
237	244	CGAGAATGAGAGCATTGTGGAGAAATTCATAAGTGCCTTCAAGAATGGATGGAATCAGGAGTATGAGGACGAGGAGGAGTTCTATAACGACATGCAGACCTTGAAATCAGAATTAAATTAAtatataaactcatttacttatgtaggaataaagagtatcatctttcaaacgcccagcggtagtacaattcaaagtagta
240	247	GAATGAGAGCATTGTGGAGAAATTCATAAGTGCCTTCAAGAATGGATGGAATCAGGAGTATGAGGACGAGGAGGAGTTCTATAACGACATGCAGACCATCAAATCAGAATTAAATTAAtatataaactcatttacttatgtaggaataaagagtatcatctttcaaacgcccagcggtagtacaattcaaagtagtaggt
243	250	TGAGAGCATTGTGGAGAAATTCATAAGTGCCTTCAAGAATGGATGGAATCAGGAGTATGAGGACGAGGAGGAGTTCTATAACGACATGCAGACCATCACTTCAGAATTAAATTAAtatataaactcatttacttatgtaggaataaagagtatcatctttcaaacgcccagcggtagtacaattcaaagtagtaggtacc
246	253	GAGCATTGTGGAGAAATTCATAAGTGCCTTCAAGAATGGATGGAATCAGGAGTATGAGGACGAGGAGGAGTTCTATAACGACATGCAGACCATCACTCTTGAATTAAATTAAtatataaactcatttacttatgtaggaataaagagtatcatctttcaaacgcccagcggtagtacaattcaaagtagtaggtaccaat
249	256	CATTGTGGAGAAATTCATAAGTGCCTTCAAGAATGGATGGAATCAGGAGTATGAGGACGAGGAGGAGTTCTATAACGACATGCAGACCATCACTCTTAAGTTAAATTAAtatataaactcatttacttatgtaggaataaagagtatcatctttcaaacgcccagcggtagtacaattcaaagtagtaggtaccaatggt
252	259	TGTGGAGAAATTCATAAGTGCCTTCAAGAATGGATGGAATCAGGAGTATGAGGACGAGGAGGAGTTCTATAACGACATGCAGACCATCACTCTTAAGAGTAATTAAtatataaactcatttacttatgtaggaataaagagtatcatctttcaaacgcccagcggtagtacaattcaaagtagtaggtaccaatggtagt
255	262	GGAGAAATTCATAAGTGCCTTCAAGAATGGATGGAATCAGGAGTATGAGGACGAGGAGGAGTTCTATAACGACATGCAGACCATCACTCTTAAGAGTGAGTAAtatataaactcatttacttatgtaggaataaagagtatcatctttcaaacgcccagcggtagtacaattcaaagtagtaggtaccaatggtagtact
258	265	GAAATTCATAAGTGCCTTCAAGAATGGATGGAATCAGGAGTATGAGGACGAGGAGGAGTTCTATAACGACATGCAGACCATCACTCTTAAGAGTGAGCTTtatataaactcatttacttatgtaggaataaagagtatcatctttcaaacgcccagcggtagtacaattcaaagtagtaggtaccaatggtagtactagt
0	10	aataaaagtatcaacaaaaaattgttaatatacctctatactttaacgtcaaggagaaaaaaccccggattctagaactagtggatcccccgggaaaaaaAATGATTTGATTAGAGAAATTAAAAATAAGGATTACACTGTTAAATTGTCTGGTACAGATTCTAATTCAATCACTCAATTGATCATCAGAGTTAATAATG
3	13	aaaagtatcaacaaaaaattgttaatatacctctatactttaacgtcaaggagaaaaaaccccggattctagaactagtggatcccccgggaaaaaaATGGATTTGATTAGAGAAATTAAAAATAAGGATTACACTGTTAAATTGTCTGGTACAGATTCTAATTCAATCACTCAATTGATCATCAGAGTTAATAATGATG
6	16	agtatcaacaaaaaattgttaatatacctctatactttaacgtcaaggagaaaaaaccccggattctagaactagtggatcccccgggaaaaaaATGAACTTGATTAGAGAAATTAAAAATAAGGATTACACTGTTAAATTGTCTGGTACAGATTCTAATTCAATCACTCAATTGATCATCAGAGTTAATAATGATGGTA
9	19	atcaacaaaaaattgttaatatacctctatactttaacgtcaaggagaaaaaaccccggattctagaactagtggatcccccgggaaaaaaATGAACATCATTAGAGAAATTAAAAATAAGGATTACACTGTTAAATTGTCTGGTACAGATTCTAATTCAATCACTCAATTGATCATCAGAGTTAATAATGATGGTAATG
12	22	aacaaaaaattgttaatatacctctatactttaacgtcaaggagaaaaaaccccggattctagaactagtggatcccccgggaaaaaaATGAACATCAACAGAGAAATTAAAAATAAGGATTACACTGTTAAATTGTCTGGTACAGATTCTAATTCAATCACTCAATTGATCATCAGAGTTAATAATGATGGTAATGAAT
15	25	aaaaaattgttaatatacctctatactttaacgtcaaggagaaaaaaccccggattctagaactagtggatcccccgggaaaaaaATGAACATCAACGACGAAATTAAAAATAAGGATTACACTGTTAAATTGTCTGGTACAGATTCTAATTCAATCACTCAATTGATCATCAGAGTTAATAATGATGGTAATGAATACG
18	28	aaattgttaatatacctctatactttaacgtcaaggagaaaaaaccccggattctagaactagtggatcccccgggaaaaaaATGAACATCAACGACCTCATTAAAAATAAGGATTACACTGTTAAATTGTCTGGTACAGATTCTAATTCAATCACTCAATTGATCATCAGAGTTAATAATGATGGTAATGAATACGTTA
21	31	ttgttaatatacctctatactttaacgtcaaggagaaaaaaccccggattctagaactagtggatcccccgggaaaaaaATGAACATCAACGACCTCATCAAAAATAAGGATTACACTGTTAAATTGTCTGGTACAGATTCTAATTCAATCACTCAATTGATCATCAGAGTTAATAATGATGGTAATGAATACGTTATTT
24	34	ttaatatacctctatactttaacgtcaaggagaaaaaaccccggattctagaactagtggatcccccgggaaaaaaATGAACATCAACGACCTCATCCGCAATAAGGATTACACTGTTAAATTGTCTGGTACAGATTCTAATTCAATCACTCAATTGATCATCAGAGTTAATAATGATGGTAATGAATACGTTATTTCTG
27	37	atatacctctatactttaacgtcaaggagaaaaaaccccggattctagaactagtggatcccccgggaaaaaaATGAACATCAACGACCTCATCCGCGAGAAGGATTACACTGTTAAATTGTCTGGTACAGATTCTAATTCAATCACTCAATTGATCATCAGAGTTAATAATGATGGTAATGAATACGTTATTTCTGAAT
30	40	tacctctatactttaacgtcaaggagaaaaaaccccggattctagaactagtggatcccccgggaaaaaaATGAACATCAACGACCTCATCCGCGAGATAGATTACACTGTTAAATTGTCTGGTACAGATTCTAATTCAATCACTCAATTGATCATCAGAGTTAATAATGATGGTAATGAATACGTTATTTCTGAATCAG
33	43	ctctatactttaacgtcaaggagaaaaaaccccggattctagaactagtggatcccccgggaaaaaaATGAACATCAACGACCTCATCCGCGAGATAAAGTACACTGTTAAATTGTCTGGTACAGATTCTAATTCAATCACTCAATTGATCATCAGAGTTAATAATGATGGTAATGAATACGTTATTTCTGAATCAGAAA
36	46	tatactttaacgtcaaggagaaaaaaccccggattctagaactagtggatcccccgggaaaaaaATGAACATCAACGACCTCATCCGCGAGATAAAGAACACTGTTAAATTGTCTGGTACAGATTCTAATTCAATCACTCAATTGATCATCAGAGTTAATAATGATGGTAATGAATACGTTATTTCTGAATCAGAAAACG
39	49	actttaacgtcaaggagaaaaaaccccggattctagaactagtggatcccccgggaaaaaaATGAACATCAACGACCTCATCCGCGAGATAAAGAACAAAGTTAAATTGTCTGGTACAGATTCTAATTCAATCACTCAATTGATCATCAGAGTTAATAATGATGGTAATGAATACGTTATTTCTGAATCAGAAAACGAAT
42	52	ttaacgtcaaggagaaaaaaccccggattctagaactagtggatcccccgggaaaaaaATGAACATCAACGACCTCATCCGCGAGATAAAGAACAAAGACAAATTGTCTGGTACAGATTCTAATTCAATCACTCAATTGATCATCAGAGTTAATAATGATGGTAATGAATACGTTATTTCTGAATCAGAAAACGAATCTA
45	55	acgtcaaggagaaaaaaccccggattctagaactagtggatcccccgggaaaaaaATGAACATCAACGACCTCATCCGCGAGATAAAGAACAAAGACTATTTGTCTGGTACAGATTCTAATTCAATCACTCAATTGATCATCAGAGTTAATAATGATGGTAATGAATACGTTATTTCTGAATCAGAAAACGAATCTATCG
48	58	tcaaggagaaaaaaccccggattctagaactagtggatcccccgggaaaaaaATGAACATCAACGACCTCATCCGCGAGATAAAGAACAAAGACTATACCTCTGGTACAGATTCTAATTCAATCACTCAATTGATCATCAGAGTTAATAATGATGGTAATGAATACGTTATTTCTGAATCAGAAAACGAATCTATCGTTG
51	61	aggagaaaaaaccccggattctagaactagtggatcccccgggaaaaaaATGAACATCAACGACCTCATCCGCGAGATAAAGAACAAAGACTATACCGTGGGTACAGATTCTAATTCAATCACTCAATTGATCATCAGAGTTAATAATGATGGTAATGAATACGTTATTTCTGAATCAGAAAACGAATCTATCGTTGAAA
54	64	agaaaaaaccccggattctagaactagtggatcccccgggaaaaaaATGAACATCAACGACCTCATCCGCGAGATAAAGAACAAAGACTATACCGTGAAGACAGATTCTAATTCAATCACTCAATTGATCATCAGAGTTAATAATGATGGTAATGAATACGTTATTTCTGAATCAGAAAACGAATCTATCGTTGAAAAGT
57	67	aaaaaccccggattctagaactagtggatcccccgggaaaaaaATGAACATCAACGACCTCATCCGCGAGATAAAGAACAAAGACTATACCGTGAAGCTAGATTCTAATTCAATCACTCAATTGATCATCAGAGTTAATAATGATGGTAATGAATACGTTATTTCTGAATCAGAAAACGAATCTATCGTTGAAAAGTTTA
60	70	aaccccggattctagaactagtggatcccccgggaaaaaaATGAACATCAACGACCTCATCCGCGAGATAAAGAACAAAGACTATACCGTGAAGCTAAGCTCTAATTCAATCACTCAATTGATCATCAGAGTTAATAATGATGGTAATGAATACGTTATTTCTGAATCAGAAAACGAATCTATCGTTGAAAAGTTTATTT
63	73	cccggattctagaactagtggatcccccgggaaaaaaATGAACATCAACGACCTCATCCGCGAGATAAAGAACAAAGACTATACCGTGAAGCTAAGCGGGAATTCAATCACTCAATTGATCATCAGAGTTAATAATGATGGTAATGAATACGTTATTTCTGAATCAGAAAACGAATCTATCGTTGAAAAGTTTATTTCAG
66	76	ggattctagaactagtggatcccccgggaaaaaaATGAACATCAACGACCTCATCCGCGAGATAAAGAACAAAGACTATACCGTGAAGCTAAGCGGGACTTCAATCACTCAATTGATCATCAGAGTTAATAATGATGGTAATGAATACGTTATTTCTGAATCAGAAAACGAATCTATCGTTGAAAAGTTTATTTCAGCTT
69	79	ttctagaactagtggatcccccgggaaaaaaATGAACATCAACGACCTCATCCGCGAGATAAAGAACAAAGACTATACCGTGAAGCTAAGCGGGACTGACATCACTCAATTGATCATCAGAGTTAATAATGATGGTAATGAATACGTTATTTCTGAATCAGAAAACGAATCTATCGTTGAAAAGTTTATTTCAGCTTTTA
72	82	tagaactagtggatcccccgggaaaaaaATGAACATCAACGACCTCATCCGCGAGATAAAGAACAAAGACTATACCGTGAAGCTAAGCGGGACTGACAGCACTCAATTGATCATCAGAGTTAATAATGATGGTAATGAATACGTTATTTCTGAATCAGAAAACGAATCTATCGTTGAAAAGTTTATTTCAGCTTTTAAAA
75	85	aactagtggatcccccgggaaaaaaATGAACATCAACGACCTCATCCGCGAGATAAAGAACAAAGACTATACCGTGAAGCTAAGCGGGACTGACAGCAACCAATTGATCATCAGAGTTAATAATGATGGTAATGAATACGTTATTTCTGAATCAGAAAACGAATCTATCGTTGAAAAGTTTATTTCAGCTTTTAAAAACG
78	88	tagtggatcccccgggaaaaaaATGAACATCAACGACCTCATCCGCGAGATAAAGAACAAAGACTATACCGTGAAGCTAAGCGGGACTGACAGCAACTCCTTGATCATCAGAGTTAATAATGATGGTAATGAATACGTTATTTCTGAATCAGAAAACGAATCTATCGTTGAAAAGTTTATTTCAGCTTTTAAAAACGGTT
81	91	tggatcccccgggaaaaaaATGAACATCAACGACCTCATCCGCGAGATAAAGAACAAAGACTATACCGTGAAGCTAAGCGGGACTGACAGCAACTCCATAATCATCAGAGTTAATAATGATGGTAATGAATACGTTATTTCTGAATCAGAAAACGAATCTATCGTTGAAAAGTTTATTTCAGCTTTTAAAAACGGTTGGA
84	94	atcccccgggaaaaaaATGAACATCAACGACCTCATCCGCGAGATAAAGAACAAAGACTATACCGTGAAGCTAAGCGGGACTGACAGCAACTCCATAACGATCAGAGTTAATAATGATGGTAATGAATACGTTATTTCTGAATCAGAAAACGAATCTATCGTTGAAAAGTTTATTTCAGCTTTTAAAAACGGTTGGAACC
87	97	ccccgggaaaaaaATGAACATCAACGACCTCATCCGCGAGATAAAGAACAAAGACTATACCGTGAAGCTAAGCGGGACTGACAGCAACTCCATAACGCAGAGAGTTAATAATGATGGTAATGAATACGTTATTTCTGAATCAGAAAACGAATCTATCGTTGAAAAGTTTATTTCAGCTTTTAAAAACGGTTGGAACCAAG
90	100	cgggaaaaaaATGAACATCAACGACCTCATCCGCGAGATAAAGAACAAAGACTATACCGTGAAGCTAAGCGGGACTGACAGCAACTCCATAACGCAGCTGGTTAATAATGATGGTAATGAATACGTTATTTCTGAATCAGAAAACGAATCTATCGTTGAAAAGTTTATTTCAGCTTTTAAAAACGGTTGGAACCAAGAAT
93	103	gaaaaaaATGAACATCAACGACCTCATCCGCGAGATAAAGAACAAAGACTATACCGTGAAGCTAAGCGGGACTGACAGCAACTCCATAACGCAGCTGATAAATAATGATGGTAATGAATACGTTATTTCTGAATCAGAAAACGAATCTATCGTTGAAAAGTTTATTTCAGCTTTTAAAAACGGTTGGAACCAAGAATACG
96	106	aaaaATGAACATCAACGACCTCATCCGCGAGATAAAGAACAAAGACTATACCGTGAAGCTAAGCGGGACTGACAGCAACTCCATAACGCAGCTGATAATAAATGATGGTAATGAATACGTTATTTCTGAATCAGAAAACGAATCTATCGTTGAAAAGTTTATTTCAGCTTTTAAAAACGGTTGGAACCAAGAATACGAAG
99	109	aATGAACATCAACGACCTCATCCGCGAGATAAAGAACAAAGACTATACCGTGAAGCTAAGCGGGACTGACAGCAACTCCATAACGCAGCTGATAATACGCGATGGTAATGAATACGTTATTTCTGAATCAGAAAACGAATCTATCGTTGAAAAGTTTATTTCAGCTTTTAAAAACGGTTGGAACCAAGAATACGAAGATG
102	112	GAACATCAACGACCTCATCCGCGAGATAAAGAACAAAGACTATACCGTGAAGCTAAGCGGGACTGACAGCAACTCCATAACGCAGCTGATAATACGCGTAGGTAATGAATACGTTATTTCTGAATCAGAAAACGAATCTATCGTTGAAAAGTTTATTTCAGCTTTTAAAAACGGTTGGAACCAAGAATACGAAGATGAAG
105	115	CATCAACGACCTCATCCGCGAGATAAAGAACAAAGACTATACCGTGAAGCTAAGCGGGACTGACAGCAACTCCATAACGCAGCTGATAATACGCGTAAATAATGAATACGTTATTTCTGAATCAGAAAACGAATCTATCGTTGAAAAGTTTATTTCAGCTTTTAAAAACGGTTGGAACCAAGAATACGAAGATGAAGAAG
108	118	CAACGACCTCATCCGCGAGATAAAGAACAAAGACTATACCGTGAAGCTAAGCGGGACTGACAGCAACTCCATAACGCAGCTGATAATACGCGTAAATAACGAATACGTTATTTCTGAATCAGAAAACGAATCTATCGTTGAAAAGTTTATTTCAGCTTTTAAAAACGGTTGGAACCAAGAATACGAAGATGAAGAAGAAT
111	121	CGACCTCATCCGCGAGATAAAGAACAAAGACTATACCGTGAAGCTAAGCGGGACTGACAGCAACTCCATAACGCAGCTGATAATACGCGTAAATAACGACTACGTTATTTCTGAATCAGAAAACGAATCTATCGTTGAAAAGTTTATTTCAGCTTTTAAAAACGGTTGGAACCAAGAATACGAAGATGAAGAAGAATTTT
114	124	CCTCATCCGCGAGATAAAGAACAAAGACTATACCGTGAAGCTAAGCGGGACTGACAGCAACTCCATAACGCAGCTGATAATACGCGTAAATAACGACGGAGTTATTTCTGAATCAGAAAACGAATCTATCGTTGAAAAGTTTATTTCAGCTTTTAAAAACGGTTGGAACCAAGAATACGAAGATGAAGAAGAATTTTACA
117	127	CATCCGCGAGATAAAGAACAAAGACTATACCGTGAAGCTAAGCGGGACTGACAGCAACTCCATAACGCAGCTGATAATACGCGTAAATAACGACGGAAACATTTCTGAATCAGAAAACGAATCTATCGTTGAAAAGTTTATTTCAGCTTTTAAAAACGGTTGGAACCAAGAATACGAAGATGAAGAAGAATTTTACAATG
120	130	CCGCGAGATAAAGAACAAAGACTATACCGTGAAGCTAAGCGGGACTGACAGCAACTCCATAACGCAGCTGATAATACGCGTAAATAACGACGGAAACGAGTCTGAATCAGAAAACGAATCTATCGTTGAAAAGTTTATTTCAGCTTTTAAAAACGGTTGGAACCAAGAATACGAAGATGAAGAAGAATTTTACAATGATA
123	133	CGAGATAAAGAACAAAGACTATACCGTGAAGCTAAGCGGGACTGACAGCAACTCCATAACGCAGCTGATAATACGCGTAAATAACGACGGAAACGAGTATGAATCAGAAAACGAATCTATCGTTGAAAAGTTTATTTCAGCTTTTAAAAACGGTTGGAACCAAGAATACGAAGATGAAGAAGAATTTTACAATGATATGC
126	136	GATAAAGAACAAAGACTATACCGTGAAGCTAAGCGGGACTGACAGCAACTCCATAACGCAGCTGATAATACGCGTAAATAACGACGGAAACGAGTATGTATCAGAAAACGAATCTATCGTTGAAAAGTTTATTTCAGCTTTTAAAAACGGTTGGAACCAAGAATACGAAGATGAAGAAGAATTTTACAATGATATGCAAA
129	139	AAAGAACAAAGACTATACCGTGAAGCTAAGCGGGACTGACAGCAACTCCATAACGCAGCTGATAATACGCGTAAATAACGACGGAAACGAGTATGTAATCGAAAACGAATCTATCGTTGAAAAGTTTATTTCAGCTTTTAAAAACGGTTGGAACCAAGAATACGAAGATGAAGAAGAATTTTACAATGATATGCAAACTA
132	142	GAACAAAGACTATACCGTGAAGCTAAGCGGGACTGACAGCAACTCCATAACGCAGCTGATAATACGCGTAAATAACGACGGAAACGAGTATGTAATCAGCAACGAATCTATCGTTGAAAAGTTTATTTCAGCTTTTAAAAACGGTTGGAACCAAGAATACGAAGATGAAGAAGAATTTTACAATGATATGCAAACTATTA
135	145	CAAAGACTATACCGTGAAGCTAAGCGGGACTGACAGCAACTCCATAACGCAGCTGATAATACGCGTAAATAACGACGGAAACGAGTATGTAATCAGCGAGGAATCTATCGTTGAAAAGTTTATTTCAGCTTTTAAAAACGGTTGGAACCAAGAATACGAAGATGAAGAAGAATTTTACAATGATATGCAAACTATTACAT
138	148	AGACTATACCGTGAAGCTAAGCGGGACTGACAGCAACTCCATAACGCAGCTGATAATACGCGTAAATAACGACGGAAACGAGTATGTAATCAGCGAGAGCTCTATCGTTGAAAAGTTTATTTCAGCTTTTAAAAACGGTTGGAACCAAGAATACGAAGATGAAGAAGAATTTTACAATGATATGCAAACTATTACATTGA
141	151	CTATACCGTGAAGCTAAGCGGGACTGACAGCAACTCCATAACGCAGCTGATAATACGCGTAAATAACGACGGAAACGAGTATGTAATCAGCGAGAGCGAGATCGTTGAAAAGTTTATTTCAGCTTTTAAAAACGGTTGGAACCAAGAATACGAAGATGAAGAAGAATTTTACAATGATATGCAAACTATTACATTGAAAT
144	154	TACCGTGAAGCTAAGCGGGACTGACAGCAACTCCATAACGCAGCTGATAATACGCGTAAATAACGACGGAAACGAGTATGTAATCAGCGAGAGCGAGAATGTTGAAAAGTTTATTTCAGCTTTTAAAAACGGTTGGAACCAAGAATACGAAGATGAAGAAGAATTTTACAATGATATGCAAACTATTACATTGAAATCAG
147	157	CGTGAAGCTAAGCGGGACTGACAGCAACTCCATAACGCAGCTGATAATACGCGTAAATAACGACGGAAACGAGTATGTAATCAGCGAGAGCGAGAATGAGGAAAAGTTTATTTCAGCTTTTAAAAACGGTTGGAACCAAGAATACGAAGATGAAGAAGAATTTTACAATGATATGCAAACTATTACATTGAAATCAGAAT
150	160	GAAGCTAAGCGGGACTGACAGCAACTCCATAACGCAGCTGATAATACGCGTAAATAACGACGGAAACGAGTATGTAATCAGCGAGAGCGAGAATGAGAGCAAGTTTATTTCAGCTTTTAAAAACGGTTGGAACCAAGAATACGAAGATGAAGAAGAATTTTACAATGATATGCAAACTATTACATTGAAATCAGAATTAA
153	163	GCTAAGCGGGACTGACAGCAACTCCATAACGCAGCTGATAATACGCGTAAATAACGACGGAAACGAGTATGTAATCAGCGAGAGCGAGAATGAGAGCATTTTTATTTCAGCTTTTAAAAACGGTTGGAACCAAGAATACGAAGATGAAGAAGAATTTTACAATGATATGCAAACTATTACATTGAAATCAGAATTAAATT
156	166	AAGCGGGACTGACAGCAACTCCATAACGCAGCTGATAATACGCGTAAATAACGACGGAAACGAGTATGTAATCAGCGAGAGCGAGAATGAGAGCATTGTGATTTCAGCTTTTAAAAACGGTTGGAACCAAGAATACGAAGATGAAGAAGAATTTTACAATGATATGCAAACTATTACATTGAAATCAGAATTAAATTAAt
159	169	CGGGACTGACAGCAACTCCATAACGCAGCTGATAATACGCGTAAATAACGACGGAAACGAGTATGTAATCAGCGAGAGCGAGAATGAGAGCATTGTGGAGTCAGCTTTTAAAAACGGTTGGAACCAAGAATACGAAGATGAAGAAGAATTTTACAATGATATGCAAACTATTACATTGAAATCAGAATTAAATTAAtata
162	172	GACTGACAGCAACTCCATAACGCAGCTGATAATACGCGTAAATAACGACGGAAACGAGTATGTAATCAGCGAGAGCGAGAATGAGAGCATTGTGGAGAAAGCTTTTAAAAACGGTTGGAACCAAGAATACGAAGATGAAGAAGAATTTTACAATGATATGCAAACTATTACATTGAAATCAGAATTAAATTAAtatataa
165	175	TGACAGCAACTCCATAACGCAGCTGATAATACGCGTAAATAACGACGGAAACGAGTATGTAATCAGCGAGAGCGAGAATGAGAGCATTGTGGAGAAATTCTTTAAAAACGGTTGGAACCAAGAATACGAAGATGAAGAAGAATTTTACAATGATATGCAAACTATTACATTGAAATCAGAATTAAATTAAtatataaact
168	178	CAGCAACTCCATAACGCAGCTGATAATACGCGTAAATAACGACGGAAACGAGTATGTAATCAGCGAGAGCGAGAATGAGAGCATTGTGGAGAAATTCATAAAAAACGGTTGGAACCAAGAATACGAAGATGAAGAAGAATTTTACAATGATATGCAAACTATTACATTGAAATCAGAATTAAATTAAtatataaactcat
171	181	CAACTCCATAACGCAGCTGATAATACGCGTAAATAACGACGGAAACGAGTATGTAATCAGCGAGAGCGAGAATGAGAGCATTGTGGAGAAATTCATAAGTAACGGTTGGAACCAAGAATACGAAGATGAAGAAGAATTTTACAATGATATGCAAACTATTACATTGAAATCAGAATTAAATTAAtatataaactcattta
174	184	CTCCATAACGCAGCTGATAATACGCGTAAATAACGACGGAAACGAGTATGTAATCAGCGAGAGCGAGAATGAGAGCATTGTGGAGAAATTCATAAGTGCCGGTTGGAACCAAGAATACGAAGATGAAGAAGAATTTTACAATGATATGCAAACTATTACATTGAAATCAGAATTAAATTAAtatataaactcatttactt
177	187	CATAACGCAGCTGATAATACGCGTAAATAACGACGGAAACGAGTATGTAATCAGCGAGAGCGAGAATGAGAGCATTGTGGAGAAATTCATAAGTGCCTTCTGGAACCAAGAATACGAAGATGAAGAAGAATTTTACAATGATATGCAAACTATTACATTGAAATCAGAATTAAATTAAtatataaactcatttacttatg
180	190	AACGCAGCTGATAATACGCGTAAATAACGACGGAAACGAGTATGTAATCAGCGAGAGCGAGAATGAGAGCATTGTGGAGAAATTCATAAGTGCCTTCAAGAACCAAGAATACGAAGATGAAGAAGAATTTTACAATGATATGCAAACTATTACATTGAAATCAGAATTAAATTAAtatataaactcatttacttatgtag
183	193	GCAGCTGATAATACGCGTAAATAACGACGGAAACGAGTATGTAATCAGCGAGAGCGAGAATGAGAGCATTGTGGAGAAATTCATAAGTGCCTTCAAGAATCAAGAATACGAAGATGAAGAAGAATTTTACAATGATATGCAAACTATTACATTGAAATCAGAATTAAATTAAtatataaactcatttacttatgtaggaa
186	196	GCTGATAATACGCGTAAATAACGACGGAAACGAGTATGTAATCAGCGAGAGCGAGAATGAGAGCATTGTGGAGAAATTCATAAGTGCCTTCAAGAATGGAGAATACGAAGATGAAGAAGAATTTTACAATGATATGCAAACTATTACATTGAAATCAGAATTAAATTAAtatataaactcatttacttatgtaggaataa
189	199	GATAATACGCGTAAATAACGACGGAAACGAGTATGTAATCAGCGAGAGCGAGAATGAGAGCATTGTGGAGAAATTCATAAGTGCCTTCAAGAATGGATGGTACGAAGATGAAGAAGAATTTTACAATGATATGCAAACTATTACATTGAAATCAGAATTAAATTAAtatataaactcatttacttatgtaggaataaaga
192	202	AATACGCGTAAATAACGACGGAAACGAGTATGTAATCAGCGAGAGCGAGAATGAGAGCATTGTGGAGAAATTCATAAGTGCCTTCAAGAATGGATGGAATGAAGATGAAGAAGAATTTTACAATGATATGCAAACTATTACATTGAAATCAGAATTAAATTAAtatataaactcatttacttatgtaggaataaagagta
195	205	ACGCGTAAATAACGACGGAAACGAGTATGTAATCAGCGAGAGCGAGAATGAGAGCATTGTGGAGAAATTCATAAGTGCCTTCAAGAATGGATGGAATCAGGATGAAGAAGAATTTTACAATGATATGCAAACTATTACATTGAAATCAGAATTAAATTAAtatataaactcatttacttatgtaggaataaagagtatca
198	208	CGTAAATAACGACGGAAACGAGTATGTAATCAGCGAGAGCGAGAATGAGAGCATTGTGGAGAAATTCATAAGTGCCTTCAAGAATGGATGGAATCAGGAGGAAGAAGAATTTTACAATGATATGCAAACTATTACATTGAAATCAGAATTAAATTAAtatataaactcatttacttatgtaggaataaagagtatcatct
201	211	AAATAACGACGGAAACGAGTATGTAATCAGCGAGAGCGAGAATGAGAGCATTGTGGAGAAATTCATAAGTGCCTTCAAGAATGGATGGAATCAGGAGTATGAAGAATTTTACAATGATATGCAAACTATTACATTGAAATCAGAATTAAATTAAtatataaactcatttacttatgtaggaataaagagtatcatctttc
204	214	TAACGACGGAAACGAGTATGTAATCAGCGAGAGCGAGAATGAGAGCATTGTGGAGAAATTCATAAGTGCCTTCAAGAATGGATGGAATCAGGAGTATGAGGAATTTTACAATGATATGCAAACTATTACATTGAAATCAGAATTAAATTAAtatataaactcatttacttatgtaggaataaagagtatcatctttcaaa
207	217	CGACGGAAACGAGTATGTAATCAGCGAGAGCGAGAATGAGAGCATTGTGGAGAAATTCATAAGTGCCTTCAAGAATGGATGGAATCAGGAGTATGAGGACTTTTACAATGATATGCAAACTATTACATTGAAATCAGAATTAAATTAAtatataaactcatttacttatgtaggaataaagagtatcatctttcaaacgc
210	220	CGGAAACGAGTATGTAATCAGCGAGAGCGAGAATGAGAGCATTGTGGAGAAATTCATAAGTGCCTTCAAGAATGGATGGAATCAGGAGTATGAGGACGAGTACAATGATATGCAAACTATTACATTGAAATCAGAATTAAATTAAtatataaactcatttacttatgtaggaataaagagtatcatctttcaaacgccca
213	223	AAACGAGTATGTAATCAGCGAGAGCGAGAATGAGAGCATTGTGGAGAAATTCATAAGTGCCTTCAAGAATGGATGGAATCAGGAGTATGAGGACGAGGAGAATGATATGCAAACTATTACATTGAAATCAGAATTAAATTAAtatataaactcatttacttatgtaggaataaagagtatcatctttcaaacgcccagcg
216	226	CGAGTATGTAATCAGCGAGAGCGAGAATGAGAGCATTGTGGAGAAATTCATAAGTGCCTTCAAGAATGGATGGAATCAGGAGTATGAGGACGAGGAGGAGGATATGCAAACTATTACATTGAAATCAGAATTAAATTAAtatataaactcatttacttatgtaggaataaagagtatcatctttcaaacgcccagcggta
219	229	GTATGTAATCAGCGAGAGCGAGAATGAGAGCATTGTGGAGAAATTCATAAGTGCCTTCAAGAATGGATGGAATCAGGAGTATGAGGACGAGGAGGAGTTCATGCAAACTATTACATTGAAATCAGAATTAAATTAAtatataaactcatttacttatgtaggaataaagagtatcatctttcaaacgcccagcggtagta
222	232	TGTAATCAGCGAGAGCGAGAATGAGAGCATTGTGGAGAAATTCATAAGTGCCTTCAAGAATGGATGGAATCAGGAGTATGAGGACGAGGAGGAGTTCTATCAAACTATTACATTGAAATCAGAATTAAATTAAtatataaactcatttacttatgtaggaataaagagtatcatctttcaaacgcccagcggtagtacaa
225	235	AATCAGCGAGAGCGAGAATGAGAGCATTGTGGAGAAATTCATAAGTGCCTTCAAGAATGGATGGAATCAGGAGTATGAGGACGAGGAGGAGTTCTATAACACTATTACATTGAAATCAGAATTAAATTAAtatataaactcatttacttatgtaggaataaagagtatcatctttcaaacgcccagcggtagtacaattc
228	238	CAGCGAGAGCGAGAATGAGAGCATTGTGGAGAAATTCATAAGTGCCTTCAAGAATGGATGGAATCAGGAGTATGAGGACGAGGAGGAGTTCTATAACGACATTACATTGAAATCAGAATTAAATTAAtatataaactcatttacttatgtaggaataaagagtatcatctttcaaacgcccagcggtagtacaattcaaa
231	241	CGAGAGCGAGAATGAGAGCATTGTGGAGAAATTCATAAGTGCCTTCAAGAATGGATGGAATCAGGAGTATGAGGACGAGGAGGAGTTCTATAACGACATGACATTGAAATCAGAATTAAATTAAtatataaactcatttacttatgtaggaataaagagtatcatctttcaaacgcccagcggtagtacaattcaaagta
234	244	GAGCGAGAATGAGAGCATTGTGGAGAAATTCATAAGTGCCTTCAAGAATGGATGGAATCAGGAGTATGAGGACGAGGAGGAGTTCTATAACGACATGCAGTTGAAATCAGAATTAAATTAAtatataaactcatttacttatgtaggaataaagagtatcatctttcaaacgcccagcggtagtacaattcaaagtagta
237	247	CGAGAATGAGAGCATTGTGGAGAAATTCATAAGTGCCTTCAAGAATGGATGGAATCAGGAGTATGAGGACGAGGAGGAGTTCTATAACGACATGCAGACCAAATCAGAATTAAATTAAtatataaactcatttacttatgtaggaataaagagtatcatctttcaaacgcccagcggtagtacaattcaaagtagtaggt
240	250	GAATGAGAGCATTGTGGAGAAATTCATAAGTGCCTTCAAGAATGGATGGAATCAGGAGTATGAGGACGAGGAGGAGTTCTATAACGACATGCAGACCATCTCAGAATTAAATTAAtatataaactcatttacttatgtaggaataaagagtatcatctttcaaacgcccagcggtagtacaattcaaagtagtaggtacc
243	253	TGAGAGCATTGTGGAGAAATTCATAAGTGCCTTCAAGAATGGATGGAATCAGGAGTATGAGGACGAGGAGGAGTTCTATAACGACATGCAGACCATCACTGAATTAAATTAAtatataaactcatttacttatgtaggaataaagagtatcatctttcaaacgcccagcggtagtacaattcaaagtagtaggtaccaat
246	256	GAGCATTGTGGAGAAATTCATAAGTGCCTTCAAGAATGGATGGAATCAGGAGTATGAGGACGAGGAGGAGTTCTATAACGACATGCAGACCATCACTCTTTTAAATTAAtatataaactcatttacttatgtaggaataaagagtatcatctttcaaacgcccagcggtagtacaattcaaagtagtaggtaccaatggt
249	259	CATTGTGGAGAAATTCATAAGTGCCTTCAAGAATGGATGGAATCAGGAGTATGAGGACGAGGAGGAGTTCTATAACGACATGCAGACCATCACTCTTAAGAATTAAtatataaactcatttacttatgtaggaataaagagtatcatctttcaaacgcccagcggtagtacaattcaaagtagtaggtaccaatggtagt
252	262	TGTGGAGAAATTCATAAGTGCCTTCAAGAATGGATGGAATCAGGAGTATGAGGACGAGGAGGAGTTCTATAACGACATGCAGACCATCACTCTTAAGAGTTAAtatataaactcatttacttatgtaggaataaagagtatcatctttcaaacgcccagcggtagtacaattcaaagtagtaggtaccaatggtagtact
255	265	GGAGAAATTCATAAGTGCCTTCAAGAATGGATGGAATCAGGAGTATGAGGACGAGGAGGAGTTCTATAACGACATGCAGACCATCACTCTTAAGAGTGAGtatataaactcatttacttatgtaggaataaagagtatcatctttcaaacgcccagcggtagtacaattcaaagtagtaggtaccaatggtagtactagt
0	13	aataaaagtatcaacaaaaaattgttaatatacctctatactttaacgtcaaggagaaaaaaccccggattctagaactagtggatcccccgggaaaaaaGATTTGATTAGAGAAATTAAAAATAAGGATTACACTGTTAAATTGTCTGGTACAGATTCTAATTCAATCACTCAATTGATCATCAGAGTTAATAATGATG
3	16	aaaagtatcaacaaaaaattgttaatatacctctatactttaacgtcaaggagaaaaaaccccggattctagaactagtggatcccccgggaaaaaaATGTTGATTAGAGAAATTAAAAATAAGGATTACACTGTTAAATTGTCTGGTACAGATTCTAATTCAATCACTCAATTGATCATCAGAGTTAATAATGATGGTA
6	19	agtatcaacaaaaaattgttaatatacctctatactttaacgtcaaggagaaaaaaccccggattctagaactagtggatcccccgggaaaaaaATGAACATTAGAGAAATTAAAAATAAGGATTACACTGTTAAATTGTCTGGTACAGATTCTAATTCAATCACTCAATTGATCATCAGAGTTAATAATGATGGTAATG
9	22	atcaacaaaaaattgttaatatacctctatactttaacgtcaaggagaaaaaaccccggattctagaactagtggatcccccgggaaaaaaATGAACATCAGAGAAATTAAAAATAAGGATTACACTGTTAAATTGTCTGGTACAGATTCTAATTCAATCACTCAATTGATCATCAGAGTTAATAATGATGGTAATGAAT
12	25	aacaaaaaattgttaatatacctctatactttaacgtcaaggagaaaaaaccccggattctagaactagtggatcccccgggaaaaaaATGAACATCAACGAAATTAAAAATAAGGATTACACTGTTAAATTGTCTGGTACAGATTCTAATTCAATCACTCAATTGATCATCAGAGTTAATAATGATGGTAATGAATACG
15	28	aaaaaattgttaatatacctctatactttaacgtcaaggagaaaaaaccccggattctagaactagtggatcccccgggaaaaaaATGAACATCAACGACATTAAAAATAAGGATTACACTGTTAAATTGTCTGGTACAGATTCTAATTCAATCACTCAATTGATCATCAGAGTTAATAATGATGGTAATGAATACGTTA
18	31	aaattgttaatatacctctatactttaacgtcaaggagaaaaaaccccggattctagaactagtggatcccccgggaaaaaaATGAACATCAACGACCTCAAAAATAAGGATTACACTGTTAAATTGTCTGGTACAGATTCTAATTCAATCACTCAATTGATCATCAGAGTTAATAATGATGGTAATGAATACGTTATTT
21	34	ttgttaatatacctctatactttaacgtcaaggagaaaaaaccccggattctagaactagtggatcccccgggaaaaaaATGAACATCAACGACCTCATCAATAAGGATTACACTGTTAAATTGTCTGGTACAGATTCTAATTCAATCACTCAATTGATCATCAGAGTTAATAATGATGGTAATGAATACGTTATTTCTG
24	37	ttaatatacctctatactttaacgtcaaggagaaaaaaccccggattctagaactagtggatcccccgggaaaaaaATGAACATCAACGACCTCATCCGCAAGGATTACACTGTTAAATTGTCTGGTACAGATTCTAATTCAATCACTCAATTGATCATCAGAGTTAATAATGATGGTAATGAATACGTTATTTCTGAAT
27	40	atatacctctatactttaacgtcaaggagaaaaaaccccggattctagaactagtggatcccccgggaaaaaaATGAACATCAACGACCTCATCCGCGAGGATTACACTGTTAAATTGTCTGGTACAGATTCTAATTCAATCACTCAATTGATCATCAGAGTTAATAATGATGGTAATGAATACGTTATTTCTGAATCAG
30	43	tacctctatactttaacgtcaaggagaaaaaaccccggattctagaactagtggatcccccgggaaaaaaATGAACATCAACGACCTCATCCGCGAGATATACACTGTTAAATTGTCTGGTACAGATTCTAATTCAATCACTCAATTGATCATCAGAGTTAATAATGATGGTAATGAATACGTTATTTCTGAATCAGAAA
33	46	ctctatactttaacgtcaaggagaaaaaaccccggattctagaactagtggatcccccgggaaaaaaATGAACATCAACGACCTCATCCGCGAGATAAAGACTGTTAAATTGTCTGGTACAGATTCTAATTCAATCACTCAATTGATCATCAGAGTTAATAATGATGGTAATGAATACGTTATTTCTGAATCAGAAAACG
36	49	tatactttaacgtcaaggagaaaaaaccccggattctagaactagtggatcccccgggaaaaaaATGAACATCAACGACCTCATCCGCGAGATAAAGAACGTTAAATTGTCTGGTACAGATTCTAATTCAATCACTCAATTGATCATCAGAGTTAATAATGATGGTAATGAATACGTTATTTCTGAATCAGAAAACGAAT
39	52	actttaacgtcaaggagaaaaaaccccggattctagaactagtggatcccccgggaaaaaaATGAACATCAACGACCTCATCCGCGAGATAAAGAACAAAAAATTGTCTGGTACAGATTCTAATTCAATCACTCAATTGATCATCAGAGTTAATAATGATGGTAATGAATACGTTATTTCTGAATCAGAAAACGAATCTA
42	55	ttaacgtcaaggagaaaaaaccccggattctagaactagtggatcccccgggaaaaaaATGAACATCAACGACCTCATCCGCGAGATAAAGAACAAAGACTTGTCTGGTACAGATTCTAATTCAATCACTCAATTGATCATCAGAGTTAATAATGATGGTAATGAATACGTTATTTCTGAATCAGAAAACGAATCTATCG
45	58	acgtcaaggagaaaaaaccccggattctagaactagtggatcccccgggaaaaaaATGAACATCAACGACCTCATCCGCGAGATAAAGAACAAAGACTATTCTGGTACAGATTCTAATTCAATCACTCAATTGATCATCAGAGTTAATAATGATGGTAATGAATACGTTATTTCTGAATCAGAAAACGAATCTATCGTTG
48	61	tcaaggagaaaaaaccccggattctagaactagtggatcccccgggaaaaaaATGAACATCAACGACCTCATCCGCGAGATAAAGAACAAAGACTATACCGGTACAGATTCTAATTCAATCACTCAATTGATCATCAGAGTTAATAATGATGGTAATGAATACGTTATTTCTGAATCAGAAAACGAATCTATCGTTGAAA
51	64	aggagaaaaaaccccggattctagaactagtggatcccccgggaaaaaaATGAACATCAACGACCTCATCCGCGAGATAAAGAACAAAGACTATACCGTGACAGATTCTAATTCAATCACTCAATTGATCATCAGAGTTAATAATGATGGTAATGAATACGTTATTTCTGAATCAGAAAACGAATCTATCGTTGAAAAGT
54	67	agaaaaaaccccggattctagaactagtggatcccccgggaaaaaaATGAACATCAACGACCTCATCCGCGAGATAAAGAACAAAGACTATACCGTGAAGGATTCTAATTCAATCACTCAATTGATCATCAGAGTTAATAATGATGGTAATGAATACGTTATTTCTGAATCAGAAAACGAATCTATCGTTGAAAAGTTTA
57	70	aaaaaccccggattctagaactagtggatcccccgggaaaaaaATGAACATCAACGACCTCATCCGCGAGATAAAGAACAAAGACTATACCGTGAAGCTATCTAATTCAATCACTCAATTGATCATCAGAGTTAATAATGATGGTAATGAATACGTTATTTCTGAATCAGAAAACGAATCTATCGTTGAAAAGTTTATTT
60	73	aaccccggattctagaactagtggatcccccgggaaaaaaATGAACATCAACGACCTCATCCGCGAGATAAAGAACAAAGACTATACCGTGAAGCTAAGCAATTCAATCACTCAATTGATCATCAGAGTTAATAATGATGGTAATGAATACGTTATTTCTGAATCAGAAAACGAATCTATCGTTGAAAAGTTTATTTCAG
63	76	cccggattctagaactagtggatcccccgggaaaaaaATGAACATCAACGACCTCATCCGCGAGATAAAGAACAAAGACTATACCGTGAAGCTAAGCGGGTCAATCACTCAATTGATCATCAGAGTTAATAATGATGGTAATGAATACGTTATTTCTGAATCAGAAAACGAATCTATCGTTGAAAAGTTTATTTCAGCTT
66	79	ggattctagaactagtggatcccccgggaaaaaaATGAACATCAACGACCTCATCCGCGAGATAAAGAACAAAGACTATACCGTGAAGCTAAGCGGGACTATCACTCAATTGATCATCAGAGTTAATAATGATGGTAATGAATACGTTATTTCTGAATCAGAAAACGAATCTATCGTTGAAAAGTTTATTTCAGCTTTTA
69	82	ttctagaactagtggatcccccgggaaaaaaATGAACATCAACGACCTCATCCGCGAGATAAAGAACAAAGACTATACCGTGAAGCTAAGCGGGACTGACACTCAATTGATCATCAGAGTTAATAATGATGGTAATGAATACGTTATTTCTGAATCAGAAAACGAATCTATCGTTGAAAAGTTTATTTCAGCTTTTAAAA
72	85	tagaactagtggatcccccgggaaaaaaATGAACATCAACGACCTCATCCGCGAGATAAAGAACAAAGACTATACCGTGAAGCTAAGCGGGACTGACAGCCAATTGATCATCAGAGTTAATAATGATGGTAATGAATACGTTATTTCTGAATCAGAAAACGAATCTATCGTTGAAAAGTTTATTTCAGCTTTTAAAAACG
75	88	aactagtggatcccccgggaaaaaaATGAACATCAACGACCTCATCCGCGAGATAAAGAACAAAGACTATACCGTGAAGCTAAGCGGGACTGACAGCAACTTGATCATCAGAGTTAATAATGATGGTAATGAATACGTTATTTCTGAATCAGAAAACGAATCTATCGTTGAAAAGTTTATTTCAGCTTTTAAAAACGGTT
78	91	tagtggatcccccgggaaaaaaATGAACATCAACGACCTCATCCGCGAGATAAAGAACAAAGACTATACCGTGAAGCTAAGCGGGACTGACAGCAACTCCATCATCAGAGTTAATAATGATGGTAATGAATACGTTATTTCTGAATCAGAAAACGAATCTATCGTTGAAAAGTTTATTTCAGCTTTTAAAAACGGTTGGA
81	94	tggatcccccgggaaaaaaATGAACATCAACGACCTCATCCGCGAGATAAAGAACAAAGACTATACCGTGAAGCTAAGCGGGACTGACAGCAACTCCATAATCAGAGTTAATAATGATGGTAATGAATACGTTATTTCTGAATCAGAAAACGAATCTATCGTTGAAAAGTTTATTTCAGCTTTTAAAAACGGTTGGAACC
84	97	atcccccgggaaaaaaATGAACATCAACGACCTCATCCGCGAGATAAAGAACAAAGACTATACCGTGAAGCTAAGCGGGACTGACAGCAACTCCATAACGAGAGTTAATAATGATGGTAATGAATACGTTATTTCTGAATCAGAAAACGAATCTATCGTTGAAAAGTTTATTTCAGCTTTTAAAAACGGTTGGAACCAAG
87	100	ccccgggaaaaaaATGAACATCAACGACCTCATCCGCGAGATAAAGAACAAAGACTATACCGTGAAGCTAAGCGGGACTGACAGCAACTCCATAACGCAGGTTAATAATGATGGTAATGAATACGTTATTTCTGAATCAGAAAACGAATCTATCGTTGAAAAGTTTATTTCAGCTTTTAAAAACGGTTGGAACCAAGAAT
90	103	cgggaaaaaaATGAACATCAACGACCTCATCCGCGAGATAAAGAACAAAGACTATACCGTGAAGCTAAGCGGGACTGACAGCAACTCCATAACGCAGCTGAATAATGATGGTAATGAATACGTTATTTCTGAATCAGAAAACGAATCTATCGTTGAAAAGTTTATTTCAGCTTTTAAAAACGGTTGGAACCAAGAATACG
93	106	gaaaaaaATGAACATCAACGACCTCATCCGCGAGATAAAGAACAAAGACTATACCGTGAAGCTAAGCGGGACTGACAGCAACTCCATAACGCAGCTGATAAATGATGGTAATGAATACGTTATTTCTGAATCAGAAAACGAATCTATCGTTGAAAAGTTTATTTCAGCTTTTAAAAACGGTTGGAACCAAGAATACGAAG
96	109	aaaaATGAACATCAACGACCTCATCCGCGAGATAAAGAACAAAGACTATACCGTGAAGCTAAGCGGGACTGACAGCAACTCCATAACGCAGCTGATAATAGATGGTAATGAATACGTTATTTCTGAATCAGAAAACGAATCTATCGTTGAAAAGTTTATTTCAGCTTTTAAAAACGGTTGGAACCAAGAATACGAAGATG
99	112	aATGAACATCAACGACCTCATCCGCGAGATAAAGAACAAAGACTATACCGTGAAGCTAAGCGGGACTGACAGCAACTCCATAACGCAGCTGATAATACGCGGTAATGAATACGTTATTTCTGAATCAGAAAACGAATCTATCGTTGAAAAGTTTATTTCAGCTTTTAAAAACGGTTGGAACCAAGAATACGAAGATGAAG
102	115	GAACATCAACGACCTCATCCGCGAGATAAAGAACAAAGACTATACCGTGAAGCTAAGCGGGACTGACAGCAACTCCATAACGCAGCTGATAATACGCGTAAATGAATACGTTATTTCTGAATCAGAAAACGAATCTATCGTTGAAAAGTTTATTTCAGCTTTTAAAAACGGTTGGAACCAAGAATACGAAGATGAAGAAG
105	118	CATCAACGACCTCATCCGCGAGATAAAGAACAAAGACTATACCGTGAAGCTAAGCGGGACTGACAGCAACTCCATAACGCAGCTGATAATACGCGTAAATGAATACGTTATTTCTGAATCAGAAAACGAATCTATCGTTGAAAAGTTTATTTCAGCTTTTAAAAACGGTTGGAACCAAGAATACGAAGATGAAGAAGAAT
108	121	CAACGACCTCATCCGCGAGATAAAGAACAAAGACTATACCGTGAAGCTAAGCGGGACTGACAGCAACTCCATAACGCAGCTGATAATACGCGTAAATAACTACGTTATTTCTGAATCAGAAAACGAATCTATCGTTGAAAAGTTTATTTCAGCTTTTAAAAACGGTTGGAACCAAGAATACGAAGATGAAGAAGAATTTT
111	124	CGACCTCATCCGCGAGATAAAGAACAAAGACTATACCGTGAAGCTAAGCGGGACTGACAGCAACTCCATAACGCAGCTGATAATACGCGTAAATAACGACGTTATTTCTGAATCAGAAAACGAATCTATCGTTGAAAAGTTTATTTCAGCTTTTAAAAACGGTTGGAACCAAGAATACGAAGATGAAGAAGAATTTTACA
114	127	CCTCATCCGCGAGATAAAGAACAAAGACTATACCGTGAAGCTAAGCGGGACTGACAGCAACTCCATAACGCAGCTGATAATACGCGTAAATAACGACGGAATTTCTGAATCAGAAAACGAATCTATCGTTGAAAAGTTTATTTCAGCTTTTAAAAACGGTTGGAACCAAGAATACGAAGATGAAGAAGAATTTTACAATG
117	130	CATCCGCGAGATAAAGAACAAAGACTATACCGTGAAGCTAAGCGGGACTGACAGCAACTCCATAACGCAGCTGATAATACGCGTAAATAACGACGGAAACTCTGAATCAGAAAACGAATCTATCGTTGAAAAGTTTATTTCAGCTTTTAAAAACGGTTGGAACCAAGAATACGAAGATGAAGAAGAATTTTACAATGATA
120	133	CCGCGAGATAAAGAACAAAGACTATACCGTGAAGCTAAGCGGGACTGACAGCAACTCCATAACGCAGCTGATAATACGCGTAAATAACGACGGAAACGAGGAATCAGAAAACGAATCTATCGTTGAAAAGTTTATTTCAGCTTTTAAAAACGGTTGGAACCAAGAATACGAAGATGAAGAAGAATTTTACAATGATATGC
123	136	CGAGATAAAGAACAAAGACTATACCGTGAAGCTAAGCGGGACTGACAGCAACTCCATAACGCAGCTGATAATACGCGTAAATAACGACGGAAACGAGTATTCAGAAAACGAATCTATCGTTGAAAAGTTTATTTCAGCTTTTAAAAACGGTTGGAACCAAGAATACGAAGATGAAGAAGAATTTTACAATGATATGCAAA
126	139	GATAAAGAACAAAGACTATACCGTGAAGCTAAGCGGGACTGACAGCAACTCCATAACGCAGCTGATAATACGCGTAAATAACGACGGAAACGAGTATGTAGAAAACGAATCTATCGTTGAAAAGTTTATTTCAGCTTTTAAAAACGGTTGGAACCAAGAATACGAAGATGAAGAAGAATTTTACAATGATATGCAAACTA
129	142	AAAGAACAAAGACTATACCGTGAAGCTAAGCGGGACTGACAGCAACTCCATAACGCAGCTGATAATACGCGTAAATAACGACGGAAACGAGTATGTAATCAACGAATCTATCGTTGAAAAGTTTATTTCAGCTTTTAAAAACGGTTGGAACCAAGAATACGAAGATGAAGAAGAATTTTACAATGATATGCAAACTATTA
132	145	GAACAAAGACTATACCGTGAAGCTAAGCGGGACTGACAGCAACTCCATAACGCAGCTGATAATACGCGTAAATAACGACGGAAACGAGTATGTAATCAGCGAATCTATCGTTGAAAAGTTTATTTCAGCTTTTAAAAACGGTTGGAACCAAGAATACGAAGATGAAGAAGAATTTTACAATGATATGCAAACTATTACAT
135	148	CAAAGACTATACCGTGAAGCTAAGCGGGACTGACAGCAACTCCATAACGCAGCTGATAATACGCGTAAATAACGACGGAAACGAGTATGTAATCAGCGAGTCTATCGTTGAAAAGTTTATTTCAGCTTTTAAAAACGGTTGGAACCAAGAATACGAAGATGAAGAAGAATTTTACAATGATATGCAAACTATTACATTGA
138	151	AGACTATACCGTGAAGCTAAGCGGGACTGACAGCAACTCCATAACGCAGCTGATAATACGCGTAAATAACGACGGAAACGAGTATGTAATCAGCGAGAGCATCGTTGAAAAGTTTATTTCAGCTTTTAAAAACGGTTGGAACCAAGAATACGAAGATGAAGAAGAATTTTACAATGATATGCAAACTATTACATTGAAAT
141	154	CTATACCGTGAAGCTAAGCGGGACTGACAGCAACTCCATAACGCAGCTGATAATACGCGTAAATAACGACGGAAACGAGTATGTAATCAGCGAGAGCGAGGTTGAAAAGTTTATTTCAGCTTTTAAAAACGGTTGGAACCAAGAATACGAAGATGAAGAAGAATTTTACAATGATATGCAAACTATTACATTGAAATCAG
144	157	TACCGTGAAGCTAAGCGGGACTGACAGCAACTCCATAACGCAGCTGATAATACGCGTAAATAACGACGGAAACGAGTATGTAATCAGCGAGAGCGAGAATGAAAAGTTTATTTCAGCTTTTAAAAACGGTTGGAACCAAGAATACGAAGATGAAGAAGAATTTTACAATGATATGCAAACTATTACATTGAAATCAGAAT
147	160	CGTGAAGCTAAGCGGGACTGACAGCAACTCCATAACGCAGCTGATAATACGCGTAAATAACGACGGAAACGAGTATGTAATCAGCGAGAGCGAGAATGAGAAGTTTATTTCAGCTTTTAAAAACGGTTGGAACCAAGAATACGAAGATGAAGAAGAATTTTACAATGATATGCAAACTATTACATTGAAATCAGAATTAA
150	163	GAAGCTAAGCGGGACTGACAGCAACTCCATAACGCAGCTGATAATACGCGTAAATAACGACGGAAACGAGTATGTAATCAGCGAGAGCGAGAATGAGAGCTTTATTTCAGCTTTTAAAAACGGTTGGAACCAAGAATACGAAGATGAAGAAGAATTTTACAATGATATGCAAACTATTACATTGAAATCAGAATTAAATT
153	166	GCTAAGCGGGACTGACAGCAACTCCATAACGCAGCTGATAATACGCGTAAATAACGACGGAAACGAGTATGTAATCAGCGAGAGCGAGAATGAGAGCATTATTTCAGCTTTTAAAAACGGTTGGAACCAAGAATACGAAGATGAAGAAGAATTTTACAATGATATGCAAACTATTACATTGAAATCAGAATTAAATTAAt
156	169	AAGCGGGACTGACAGCAACTCCATAACGCAGCTGATAATACGCGTAAATAACGACGGAAACGAGTATGTAATCAGCGAGAGCGAGAATGAGAGCATTGTGTCAGCTTTTAAAAACGGTTGGAACCAAGAATACGAAGATGAAGAAGAATTTTACAATGATATGCAAACTATTACATTGAAATCAGAATTAAATTAAtata
159	172	CGGGACTGACAGCAACTCCATAACGCAGCTGATAATACGCGTAAATAACGACGGAAACGAGTATGTAATCAGCGAGAGCGAGAATGAGAGCATTGTGGAGGCTTTTAAAAACGGTTGGAACCAAGAATACGAAGATGAAGAAGAATTTTACAATGATATGCAAACTATTACATTGAAATCAGAATTAAATTAAtatataa
162	175	GACTGACAGCAACTCCATAACGCAGCTGATAATACGCGTAAATAACGACGGAAACGAGTATGTAATCAGCGAGAGCGAGAATGAGAGCATTGTGGAGAAATTTAAAAACGGTTGGAACCAAGAATACGAAGATGAAGAAGAATTTTACAATGATATGCAAACTATTACATTGAAATCAGAATTAAATTAAtatataaact
165	178	TGACAGCAACTCCATAACGCAGCTGATAATACGCGTAAATAACGACGGAAACGAGTATGTAATCAGCGAGAGCGAGAATGAGAGCATTGTGGAGAAATTCAAAAACGGTTGGAACCAAGAATACGAAGATGAAGAAGAATTTTACAATGATATGCAAACTATTACATTGAAATCAGAATTAAATTAAtatataaactcat
168	181	CAGCAACTCCATAACGCAGCTGATAATACGCGTAAATAACGACGGAAACGAGTATGTAATCAGCGAGAGCGAGAATGAGAGCATTGTGGAGAAATTCATAAACGGTTGGAACCAAGAATACGAAGATGAAGAAGAATTTTACAATGATATGCAAACTATTACATTGAAATCAGAATTAAATTAAtatataaactcattta
171	184	CAACTCCATAACGCAGCTGATAATACGCGTAAATAACGACGGAAACGAGTATGTAATCAGCGAGAGCGAGAATGAGAGCATTGTGGAGAAATTCATAAGTGGTTGGAACCAAGAATACGAAGATGAAGAAGAATTTTACAATGATATGCAAACTATTACATTGAAATCAGAATTAAATTAAtatataaactcatttactt
174	187	CTCCATAACGCAGCTGATAATACGCGTAAATAACGACGGAAACGAGTATGTAATCAGCGAGAGCGAGAATGAGAGCATTGTGGAGAAATTCATAAGTGCCTGGAACCAAGAATACGAAGATGAAGAAGAATTTTACAATGATATGCAAACTATTACATTGAAATCAGAATTAAATTAAtatataaactcatttacttatg
177	190	CATAACGCAGCTGATAATACGCGTAAATAACGACGGAAACGAGTATGTAATCAGCGAGAGCGAGAATGAGAGCATTGTGGAGAAATTCATAAGTGCCTTCAACCAAGAATACGAAGATGAAGAAGAATTTTACAATGATATGCAAACTATTACATTGAAATCAGAATTAAATTAAtatataaactcatttacttatgtag
180	193	AACGCAGCTGATAATACGCGTAAATAACGACGGAAACGAGTATGTAATCAGCGAGAGCGAGAATGAGAGCATTGTGGAGAAATTCATAAGTGCCTTCAAGCAAGAATACGAAGATGAAGAAGAATTTTACAATGATATGCAAACTATTACATTGAAATCAGAATTAAATTAAtatataaactcatttacttatgtaggaa
183	196	GCAGCTGATAATACGCGTAAATAACGACGGAAACGAGTATGTAATCAGCGAGAGCGAGAATGAGAGCATTGTGGAGAAATTCATAAGTGCCTTCAAGAATGAATACGAAGATGAAGAAGAATTTTACAATGATATGCAAACTATTACATTGAAATCAGAATTAAATTAAtatataaactcatttacttatgtaggaataa
186	199	GCTGATAATACGCGTAAATAACGACGGAAACGAGTATGTAATCAGCGAGAGCGAGAATGAGAGCATTGTGGAGAAATTCATAAGTGCCTTCAAGAATGGATACGAAGATGAAGAAGAATTTTACAATGATATGCAAACTATTACATTGAAATCAGAATTAAATTAAtatataaactcatttacttatgtaggaataaaga
189	202	GATAATACGCGTAAATAACGACGGAAACGAGTATGTAATCAGCGAGAGCGAGAATGAGAGCATTGTGGAGAAATTCATAAGTGCCTTCAAGAATGGATGGGAAGATGAAGAAGAATTTTACAATGATATGCAAACTATTACATTGAAATCAGAATTAAATTAAtatataaactcatttacttatgtaggaataaagagta
192	205	AATACGCGTAAATAACGACGGAAACGAGTATGTAATCAGCGAGAGCGAGAATGAGAGCATTGTGGAGAAATTCATAAGTGCCTTCAAGAATGGATGGAATGATGAAGAAGAATTTTACAATGATATGCAAACTATTACATTGAAATCAGAATTAAATTAAtatataaactcatttacttatgtaggaataaagagtatca
195	208	ACGCGTAAATAACGACGGAAACGAGTATGTAATCAGCGAGAGCGAGAATGAGAGCATTGTGGAGAAATTCATAAGTGCCTTCAAGAATGGATGGAATCAGGAAGAAGAATTTTACAATGATATGCAAACTATTACATTGAAATCAGAATTAAATTAAtatataaactcatttacttatgtaggaataaagagtatcatct
198	211	CGTAAATAACGACGGAAACGAGTATGTAATCAGCGAGAGCGAGAATGAGAGCATTGTGGAGAAATTCATAAGTGCCTTCAAGAATGGATGGAATCAGGAGGAAGAATTTTACAATGATATGCAAACTATTACATTGAAATCAGAATTAAATTAAtatataaactcatttacttatgtaggaataaagagtatcatctttc
201	214	AAATAACGACGGAAACGAGTATGTAATCAGCGAGAGCGAGAATGAGAGCATTGTGGAGAAATTCATAAGTGCCTTCAAGAATGGATGGAATCAGGAGTATGAATTTTACAATGATATGCAAACTATTACATTGAAATCAGAATTAAATTAAtatataaactcatttacttatgtaggaataaagagtatcatctttcaaa
204	217	TAACGACGGAAACGAGTATGTAATCAGCGAGAGCGAGAATGAGAGCATTGTGGAGAAATTCATAAGTGCCTTCAAGAATGGATGGAATCAGGAGTATGAGTTTTACAATGATATGCAAACTATTACATTGAAATCAGAATTAAATTAAtatataaactcatttacttatgtaggaataaagagtatcatctttcaaacgc
207	220	CGACGGAAACGAGTATGTAATCAGCGAGAGCGAGAATGAGAGCATTGTGGAGAAATTCATAAGTGCCTTCAAGAATGGATGGAATCAGGAGTATGAGGACTACAATGATATGCAAACTATTACATTGAAATCAGAATTAAATTAAtatataaactcatttacttatgtaggaataaagagtatcatctttcaaacgccca
210	223	CGGAAACGAGTATGTAATCAGCGAGAGCGAGAATGAGAGCATTGTGGAGAAATTCATAAGTGCCTTCAAGAATGGATGGAATCAGGAGTATGAGGACGAGAATGATATGCAAACTATTACATTGAAATCAGAATTAAATTAAtatataaactcatttacttatgtaggaataaagagtatcatctttcaaacgcccagcg
213	226	AAACGAGTATGTAATCAGCGAGAGCGAGAATGAGAGCATTGTGGAGAAATTCATAAGTGCCTTCAAGAATGGATGGAATCAGGAGTATGAGGACGAGGAGGATATGCAAACTATTACATTGAAATCAGAATTAAATTAAtatataaactcatttacttatgtaggaataaagagtatcatctttcaaacgcccagcggta
216	229	CGAGTATGTAATCAGCGAGAGCGAGAATGAGAGCATTGTGGAGAAATTCATAAGTGCCTTCAAGAATGGATGGAATCAGGAGTATGAGGACGAGGAGGAGATGCAAACTATTACATTGAAATCAGAATTAAATTAAtatataaactcatttacttatgtaggaataaagagtatcatctttcaaacgcccagcggtagta
219	232	GTATGTAATCAGCGAGAGCGAGAATGAGAGCATTGTGGAGAAATTCATAAGTGCCTTCAAGAATGGATGGAATCAGGAGTATGAGGACGAGGAGGAGTTCCAAACTATTACATTGAAATCAGAATTAAATTAAtatataaactcatttacttatgtaggaataaagagtatcatctttcaaacgcccagcggtagtacaa
222	235	TGTAATCAGCGAGAGCGAGAATGAGAGCATTGTGGAGAAATTCATAAGTGCCTTCAAGAATGGATGGAATCAGGAGTATGAGGACGAGGAGGAGTTCTATACTATTACATTGAAATCAGAATTAAATTAAtatataaactcatttacttatgtaggaataaagagtatcatctttcaaacgcccagcggtagtacaattc
225	238	AATCAGCGAGAGCGAGAATGAGAGCATTGTGGAGAAATTCATAAGTGCCTTCAAGAATGGATGGAATCAGGAGTATGAGGACGAGGAGGAGTTCTATAACATTACATTGAAATCAGAATTAAATTAAtatataaactcatttacttatgtaggaataaagagtatcatctttcaaacgcccagcggtagtacaattcaaa
228	241	CAGCGAGAGCGAGAATGAGAGCATTGTGGAGAAATTCATAAGTGCCTTCAAGAATGGATGGAATCAGGAGTATGAGGACGAGGAGGAGTTCTATAACGACACATTGAAATCAGAATTAAATTAAtatataaactcatttacttatgtaggaataaagagtatcatctttcaaacgcccagcggtagtacaattcaaagta
231	244	CGAGAGCGAGAATGAGAGCATTGTGGAGAAATTCATAAGTGCCTTCAAGAATGGATGGAATCAGGAGTATGAGGACGAGGAGGAGTTCTATAACGACATGTTGAAATCAGAATTAAATTAAtatataaactcatttacttatgtaggaataaagagtatcatctttcaaacgcccagcggtagtacaattcaaagtagta
234	247	GAGCGAGAATGAGAGCATTGTGGAGAAATTCATAAGTGCCTTCAAGAATGGATGGAATCAGGAGTATGAGGACGAGGAGGAGTTCTATAACGACATGCAGAAATCAGAATTAAATTAAtatataaactcatttacttatgtaggaataaagagtatcatctttcaaacgcccagcggtagtacaattcaaagtagtaggt
237	250	CGAGAATGAGAGCATTGTGGAGAAATTCATAAGTGCCTTCAAGAATGGATGGAATCAGGAGTATGAGGACGAGGAGGAGTTCTATAACGACATGCAGACCTCAGAATTAAATTAAtatataaactcatttacttatgtaggaataaagagtatcatctttcaaacgcccagcggtagtacaattcaaagtagtaggtacc
240	253	GAATGAGAGCATTGTGGAGAAATTCATAAGTGCCTTCAAGAATGGATGGAATCAGGAGTATGAGGACGAGGAGGAGTTCTATAACGACATGCAGACCATCGAATTAAATTAAtatataaactcatttacttatgtaggaataaagagtatcatctttcaaacgcccagcggtagtacaattcaaagtagtaggtaccaat
243	256	TGAGAGCATTGTGGAGAAATTCATAAGTGCCTTCAAGAATGGATGGAATCAGGAGTATGAGGACGAGGAGGAGTTCTATAACGACATGCAGACCATCACTTTAAATTAAtatataaactcatttacttatgtaggaataaagagtatcatctttcaaacgcccagcggtagtacaattcaaagtagtaggtaccaatggt
246	259	GAGCATTGTGGAGAAATTCATAAGTGCCTTCAAGAATGGATGGAATCAGGAGTATGAGGACGAGGAGGAGTTCTATAACGACATGCAGACCATCACTCTTAATTAAtatataaactcatttacttatgtaggaataaagagtatcatctttcaaacgcccagcggtagtacaattcaaagtagtaggtaccaatggtagt
249	262	CATTGTGGAGAAATTCATAAGTGCCTTCAAGAATGGATGGAATCAGGAGTATGAGGACGAGGAGGAGTTCTATAACGACATGCAGACCATCACTCTTAAGTAAtatataaactcatttacttatgtaggaataaagagtatcatctttcaaacgcccagcggtagtacaattcaaagtagtaggtaccaatggtagtact
252	265	TGTGGAGAAATTCATAAGTGCCTTCAAGAATGGATGGAATCAGGAGTATGAGGACGAGGAGGAGTTCTATAACGACATGCAGACCATCACTCTTAAGAGTtatataaactcatttacttatgtaggaataaagagtatcatctttcaaacgcccagcggtagtacaattcaaagtagtaggtaccaatggtagtactagt
0	16	aataaaagtatcaacaaaaaattgttaatatacctctatactttaacgtcaaggagaaaaaaccccggattctagaactagtggatcccccgggaaaaaaTTGATTAGAGAAATTAAAAATAAGGATTACACTGTTAAATTGTCTGGTACAGATTCTAATTCAATCACTCAATTGATCATCAGAGTTAATAATGATGGTA
3	19	aaaagtatcaacaaaaaattgttaatatacctctatactttaacgtcaaggagaaaaaaccccggattctagaactagtggatcccccgggaaaaaaATGATTAGAGAAATTAAAAATAAGGATTACACTGTTAAATTGTCTGGTACAGATTCTAATTCAATCACTCAATTGATCATCAGAGTTAATAATGATGGTAATG
6	22	agtatcaacaaaaaattgttaatatacctctatactttaacgtcaaggagaaaaaaccccggattctagaactagtggatcccccgggaaaaaaATGAACAGAGAAATTAAAAATAAGGATTACACTGTTAAATTGTCTGGTACAGATTCTAATTCAATCACTCAATTGATCATCAGAGTTAATAATGATGGTAATGAAT
9	25	atcaacaaaaaattgttaatatacctctatactttaacgtcaaggagaaaaaaccccggattctagaactagtggatcccccgggaaaaaaATGAACATCGAAATTAAAAATAAGGATTACACTGTTAAATTGTCTGGTACAGATTCTAATTCAATCACTCAATTGATCATCAGAGTTAATAATGATGGTAATGAATACG
12	28	aacaaaaaattgttaatatacctctatactttaacgtcaaggagaaaaaaccccggattctagaactagtggatcccccgggaaaaaaATGAACATCAACATTAAAAATAAGGATTACACTGTTAAATTGTCTGGTACAGATTCTAATTCAATCACTCAATTGATCATCAGAGTTAATAATGATGGTAATGAATACGTTA
15	31	aaaaaattgttaatatacctctatactttaacgtcaaggagaaaaaaccccggattctagaactagtggatcccccgggaaaaaaATGAACATCAACGACAAAAATAAGGATTACACTGTTAAATTGTCTGGTACAGATTCTAATTCAATCACTCAATTGATCATCAGAGTTAATAATGATGGTAATGAATACGTTATTT
18	34	aaattgttaatatacctctatactttaacgtcaaggagaaaaaaccccggattctagaactagtggatcccccgggaaaaaaATGAACATCAACGACCTCAATAAGGATTACACTGTTAAATTGTCTGGTACAGATTCTAATTCAATCACTCAATTGATCATCAGAGTTAATAATGATGGTAATGAATACGTTATTTCTG
21	37	ttgttaatatacctctatactttaacgtcaaggagaaaaaaccccggattctagaactagtggatcccccgggaaaaaaATGAACATCAACGACCTCATCAAGGATTACACTGTTAAATTGTCTGGTACAGATTCTAATTCAATCACTCAATTGATCATCAGAGTTAATAATGATGGTAATGAATACGTTATTTCTGAAT
24	40	ttaatatacctctatactttaacgtcaaggagaaaaaaccccggattctagaactagtggatcccccgggaaaaaaATGAACATCAACGACCTCATCCGCGATTACACTGTTAAATTGTCTGGTACAGATTCTAATTCAATCACTCAATTGATCATCAGAGTTAATAATGATGGTAATGAATACGTTATTTCTGAATCAG
27	43	atatacctctatactttaacgtcaaggagaaaaaaccccggattctagaactagtggatcccccgggaaaaaaATGAACATCAACGACCTCATCCGCGAGTACACTGTTAAATTGTCTGGTACAGATTCTAATTCAATCACTCAATTGATCATCAGAGTTAATAATGATGGTAATGAATACGTTATTTCTGAATCAGAAA
30	46	tacctctatactttaacgtcaaggagaaaaaaccccggattctagaactagtggatcccccgggaaaaaaATGAACATCAACGACCTCATCCGCGAGATAACTGTTAAATTGTCTGGTACAGATTCTAATTCAATCACTCAATTGATCATCAGAGTTAATAATGATGGTAATGAATACGTTATTTCTGAATCAGAAAACG
33	49	ctctatactttaacgtcaaggagaaaaaaccccggattctagaactagtggatcccccgggaaaaaaATGAACATCAACGACCTCATCCGCGAGATAAAGGTTAAATTGTCTGGTACAGATTCTAATTCAATCACTCAATTGATCATCAGAGTTAATAATGATGGTAATGAATACGTTATTTCTGAATCAGAAAACGAAT
36	52	tatactttaacgtcaaggagaaaaaaccccggattctagaactagtggatcccccgggaaaaaaATGAACATCAACGACCTCATCCGCGAGATAAAGAACAAATTGTCTGGTACAGATTCTAATTCAATCACTCAATTGATCATCAGAGTTAATAATGATGGTAATGAATACGTTATTTCTGAATCAGAAAACGAATCTA
39	55	actttaacgtcaaggagaaaaaaccccggattctagaactagtggatcccccgggaaaaaaATGAACATCAACGACCTCATCCGCGAGATAAAGAACAAATTGTCTGGTACAGATTCTAATTCAATCACTCAATTGATCATCAGAGTTAATAATGATGGTAATGAATACGTTATTTCTGAATCAGAAAACGAATCTATCG
42	58	ttaacgtcaaggagaaaaaaccccggattctagaactagtggatcccccgggaaaaaaATGAACATCAACGACCTCATCCGCGAGATAAAGAACAAAGACTCTGGTACAGATTCTAATTCAATCACTCAATTGATCATCAGAGTTAATAATGATGGTAATGAATACGTTATTTCTGAATCAGAAAACGAATCTATCGTTG
45	61	acgtcaaggagaaaaaaccccggattctagaactagtggatcccccgggaaaaaaATGAACATCAACGACCTCATCCGCGAGATAAAGAACAAAGACTATGGTACAGATTCTAATTCAATCACTCAATTGATCATCAGAGTTAATAATGATGGTAATGAATACGTTATTTCTGAATCAGAAAACGAATCTATCGTTGAAA
48	64	tcaaggagaaaaaaccccggattctagaactagtggatcccccgggaaaaaaATGAACATCAACGACCTCATCCGCGAGATAAAGAACAAAGACTATACCACAGATTCTAATTCAATCACTCAATTGATCATCAGAGTTAATAATGATGGTAATGAATACGTTATTTCTGAATCAGAAAACGAATCTATCGTTGAAAAGT
51	67	aggagaaaaaaccccggattctagaactagtggatcccccgggaaaaaaATGAACATCAACGACCTCATCCGCGAGATAAAGAACAAAGACTATACCGTGGATTCTAATTCAATCACTCAATTGATCATCAGAGTTAATAATGATGGTAATGAATACGTTATTTCTGAATCAGAAAACGAATCTATCGTTGAAAAGTTTA
54	70	agaaaaaaccccggattctagaactagtggatcccccgggaaaaaaATGAACATCAACGACCTCATCCGCGAGATAAAGAACAAAGACTATACCGTGAAGTCTAATTCAATCACTCAATTGATCATCAGAGTTAATAATGATGGTAATGAATACGTTATTTCTGAATCAGAAAACGAATCTATCGTTGAAAAGTTTATTT
57	73	aaaaaccccggattctagaactagtggatcccccgggaaaaaaATGAACATCAACGACCTCATCCGCGAGATAAAGAACAAAGACTATACCGTGAAGCTAAATTCAATCACTCAATTGATCATCAGAGTTAATAATGATGGTAATGAATACGTTATTTCTGAATCAGAAAACGAATCTATCGTTGAAAAGTTTATTTCAG
60	76	aaccccggattctagaactagtggatcccccgggaaaaaaATGAACATCAACGACCTCATCCGCGAGATAAAGAACAAAGACTATACCGTGAAGCTAAGCTCAATCACTCAATTGATCATCAGAGTTAATAATGATGGTAATGAATACGTTATTTCTGAATCAGAAAACGAATCTATCGTTGAAAAGTTTATTTCAGCTT
63	79	cccggattctagaactagtggatcccccgggaaaaaaATGAACATCAACGACCTCATCCGCGAGATAAAGAACAAAGACTATACCGTGAAGCTAAGCGGGATCACTCAATTGATCATCAGAGTTAATAATGATGGTAATGAATACGTTATTTCTGAATCAGAAAACGAATCTATCGTTGAAAAGTTTATTTCAGCTTTTA
66	82	ggattctagaactagtggatcccccgggaaaaaaATGAACATCAACGACCTCATCCGCGAGATAAAGAACAAAGACTATACCGTGAAGCTAAGCGGGACTACTCAATTGATCATCAGAGTTAATAATGATGGTAATGAATACGTTATTTCTGAATCAGAAAACGAATCTATCGTTGAAAAGTTTATTTCAGCTTTTAAAA
69	85	ttctagaactagtggatcccccgggaaaaaaATGAACATCAACGACCTCATCCGCGAGATAAAGAACAAAGACTATACCGTGAAGCTAAGCGGGACTGACCAATTGATCATCAGAGTTAATAATGATGGTAATGAATACGTTATTTCTGAATCAGAAAACGAATCTATCGTTGAAAAGTTTATTTCAGCTTTTAAAAACG
72	88	tagaactagtggatcccccgggaaaaaaATGAACATCAACGACCTCATCCGCGAGATAAAGAACAAAGACTATACCGTGAAGCTAAGCGGGACTGACAGCTTGATCATCAGAGTTAATAATGATGGTAATGAATACGTTATTTCTGAATCAGAAAACGAATCTATCGTTGAAAAGTTTATTTCAGCTTTTAAAAACGGTT
75	91	aactagtggatcccccgggaaaaaaATGAACATCAACGACCTCATCCGCGAGATAAAGAACAAAGACTATACCGTGAAGCTAAGCGGGACTGACAGCAACATCATCAGAGTTAATAATGATGGTAATGAATACGTTATTTCTGAATCAGAAAACGAATCTATCGTTGAAAAGTTTATTTCAGCTTTTAAAAACGGTTGGA
78	94	tagtggatcccccgggaaaaaaATGAACATCAACGACCTCATCCGCGAGATAAAGAACAAAGACTATACCGTGAAGCTAAGCGGGACTGACAGCAACTCCATCAGAGTTAATAATGATGGTAATGAATACGTTATTTCTGAATCAGAAAACGAATCTATCGTTGAAAAGTTTATTTCAGCTTTTAAAAACGGTTGGAACC
81	97	tggatcccccgggaaaaaaATGAACATCAACGACCTCATCCGCGAGATAAAGAACAAAGACTATACCGTGAAGCTAAGCGGGACTGACAGCAACTCCATAAGAGTTAATAATGATGGTAATGAATACGTTATTTCTGAATCAGAAAACGAATCTATCGTTGAAAAGTTTATTTCAGCTTTTAAAAACGGTTGGAACCAAG
84	100	atcccccgggaaaaaaATGAACATCAACGACCTCATCCGCGAGATAAAGAACAAAGACTATACCGTGAAGCTAAGCGGGACTGACAGCAACTCCATAACGGTTAATAATGATGGTAATGAATACGTTATTTCTGAATCAGAAAACGAATCTATCGTTGAAAAGTTTATTTCAGCTTTTAAAAACGGTTGGAACCAAGAAT
87	103	ccccgggaaaaaaATGAACATCAACGACCTCATCCGCGAGATAAAGAACAAAGACTATACCGTGAAGCTAAGCGGGACTGACAGCAACTCCATAACGCAGAATAATGATGGTAATGAATACGTTATTTCTGAATCAGAAAACGAATCTATCGTTGAAAAGTTTATTTCAGCTTTTAAAAACGGTTGGAACCAAGAATACG
90	106	cgggaaaaaaATGAACATCAACGACCTCATCCGCGAGATAAAGAACAAAGACTATACCGTGAAGCTAAGCGGGACTGACAGCAACTCCATAACGCAGCTGAATGATGGTAATGAATACGTTATTTCTGAATCAGAAAACGAATCTATCGTTGAAAAGTTTATTTCAGCTTTTAAAAACGGTTGGAACCAAGAATACGAAG
93	109	gaaaaaaATGAACATCAACGACCTCATCCGCGAGATAAAGAACAAAGACTATACCGTGAAGCTAAGCGGGACTGACAGCAACTCCATAACGCAGCTGATAGATGGTAATGAATACGTTATTTCTGAATCAGAAAACGAATCTATCGTTGAAAAGTTTATTTCAGCTTTTAAAAACGGTTGGAACCAAGAATACGAAGATG
96	112	aaaaATGAACATCAACGACCTCATCCGCGAGATAAAGAACAAAGACTATACCGTGAAGCTAAGCGGGACTGACAGCAACTCCATAACGCAGCTGATAATAGGTAATGAATACGTTATTTCTGAATCAGAAAACGAATCTATCGTTGAAAAGTTTATTTCAGCTTTTAAAAACGGTTGGAACCAAGAATACGAAGATGAAG
99	115	aATGAACATCAACGACCTCATCCGCGAGATAAAGAACAAAGACTATACCGTGAAGCTAAGCGGGACTGACAGCAACTCCATAACGCAGCTGATAATACGCAATGAATACGTTATTTCTGAATCAGAAAACGAATCTATCGTTGAAAAGTTTATTTCAGCTTTTAAAAACGGTTGGAACCAAGAATACGAAGATGAAGAAG
102	118	GAACATCAACGACCTCATCCGCGAGATAAAGAACAAAGACTATACCGTGAAGCTAAGCGGGACTGACAGCAACTCCATAACGCAGCTGATAATACGCGTAGAATACGTTATTTCTGAATCAGAAAACGAATCTATCGTTGAAAAGTTTATTTCAGCTTTTAAAAACGGTTGGAACCAAGAATACGAAGATGAAGAAGAAT
105	121	CATCAACGACCTCATCCGCGAGATAAAGAACAAAGACTATACCGTGAAGCTAAGCGGGACTGACAGCAACTCCATAACGCAGCTGATAATACGCGTAAATTACGTTATTTCTGAATCAGAAAACGAATCTATCGTTGAAAAGTTTATTTCAGCTTTTAAAAACGGTTGGAACCAAGAATACGAAGATGAAGAAGAATTTT
108	124	CAACGACCTCATCCGCGAGATAAAGAACAAAGACTATACCGTGAAGCTAAGCGGGACTGACAGCAACTCCATAACGCAGCTGATAATACGCGTAAATAACGTTATTTCTGAATCAGAAAACGAATCTATCGTTGAAAAGTTTATTTCAGCTTTTAAAAACGGTTGGAACCAAGAATACGAAGATGAAGAAGAATTTTACA
111	127	CGACCTCATCCGCGAGATAAAGAACAAAGACTATACCGTGAAGCTAAGCGGGACTGACAGCAACTCCATAACGCAGCTGATAATACGCGTAAATAACGACATTTCTGAATCAGAAAACGAATCTATCGTTGAAAAGTTTATTTCAGCTTTTAAAAACGGTTGGAACCAAGAATACGAAGATGAAGAAGAATTTTACAATG
114	130	CCTCATCCGCGAGATAAAGAACAAAGACTATACCGTGAAGCTAAGCGGGACTGACAGCAACTCCATAACGCAGCTGATAATACGCGTAAATAACGACGGATCTGAATCAGAAAACGAATCTATCGTTGAAAAGTTTATTTCAGCTTTTAAAAACGGTTGGAACCAAGAATACGAAGATGAAGAAGAATTTTACAATGATA
117	133	CATCCGCGAGATAAAGAACAAAGACTATACCGTGAAGCTAAGCGGGACTGACAGCAACTCCATAACGCAGCTGATAATACGCGTAAATAACGACGGAAACGAATCAGAAAACGAATCTATCGTTGAAAAGTTTATTTCAGCTTTTAAAAACGGTTGGAACCAAGAATACGAAGATGAAGAAGAATTTTACAATGATATGC
120	136	CCGCGAGATAAAGAACAAAGACTATACCGTGAAGCTAAGCGGGACTGACAGCAACTCCATAACGCAGCTGATAATACGCGTAAATAACGACGGAAACGAGTCAGAAAACGAATCTATCGTTGAAAAGTTTATTTCAGCTTTTAAAAACGGTTGGAACCAAGAATACGAAGATGAAGAAGAATTTTACAATGATATGCAAA
123	139	CGAGATAAAGAACAAAGACTATACCGTGAAGCTAAGCGGGACTGACAGCAACTCCATAACGCAGCTGATAATACGCGTAAATAACGACGGAAACGAGTATGAAAACGAATCTATCGTTGAAAAGTTTATTTCAGCTTTTAAAAACGGTTGGAACCAAGAATACGAAGATGAAGAAGAATTTTACAATGATATGCAAACTA
126	142	GATAAAGAACAAAGACTATACCGTGAAGCTAAGCGGGACTGACAGCAACTCCATAACGCAGCTGATAATACGCGTAAATAACGACGGAAACGAGTATGTAAACGAATCTATCGTTGAAAAGTTTATTTCAGCTTTTAAAAACGGTTGGAACCAAGAATACGAAGATGAAGAAGAATTTTACAATGATATGCAAACTATTA
129	145	AAAGAACAAAGACTATACCGTGAAGCTAAGCGGGACTGACAGCAACTCCATAACGCAGCTGATAATACGCGTAAATAACGACGGAAACGAGTATGTAATCGAATCTATCGTTGAAAAGTTTATTTCAGCTTTTAAAAACGGTTGGAACCAAGAATACGAAGATGAAGAAGAATTTTACAATGATATGCAAACTATTACAT
132	148	GAACAAAGACTATACCGTGAAGCTAAGCGGGACTGACAGCAACTCCATAACGCAGCTGATAATACGCGTAAATAACGACGGAAACGAGTATGTAATCAGCTCTATCGTTGAAAAGTTTATTTCAGCTTTTAAAAACGGTTGGAACCAAGAATACGAAGATGAAGAAGAATTTTACAATGATATGCAAACTATTACATTGA
135	151	CAAAGACTATACCGTGAAGCTAAGCGGGACTGACAGCAACTCCATAACGCAGCTGATAATACGCGTAAATAACGACGGAAACGAGTATGTAATCAGCGAGATCGTTGAAAAGTTTATTTCAGCTTTTAAAAACGGTTGGAACCAAGAATACGAAGATGAAGAAGAATTTTACAATGATATGCAAACTATTACATTGAAAT
138	154	AGACTATACCGTGAAGCTAAGCGGGACTGACAGCAACTCCATAACGCAGCTGATAATACGCGTAAATAACGACGGAAACGAGTATGTAATCAGCGAGAGCGTTGAAAAGTTTATTTCAGCTTTTAAAAACGGTTGGAACCAAGAATACGAAGATGAAGAAGAATTTTACAATGATATGCAAACTATTACATTGAAATCAG
141	157	CTATACCGTGAAGCTAAGCGGGACTGACAGCAACTCCATAACGCAGCTGATAATACGCGTAAATAACGACGGAAACGAGTATGTAATCAGCGAGAGCGAGGAAAAGTTTATTTCAGCTTTTAAAAACGGTTGGAACCAAGAATACGAAGATGAAGAAGAATTTTACAATGATATGCAAACTATTACATTGAAATCAGAAT
144	160	TACCGTGAAGCTAAGCGGGACTGACAGCAACTCCATAACGCAGCTGATAATACGCGTAAATAACGACGGAAACGAGTATGTAATCAGCGAGAGCGAGAATAAGTTTATTTCAGCTTTTAAAAACGGTTGGAACCAAGAATACGAAGATGAAGAAGAATTTTACAATGATATGCAAACTATTACATTGAAATCAGAATTAA
147	163	CGTGAAGCTAAGCGGGACTGACAGCAACTCCATAACGCAGCTGATAATACGCGTAAATAACGACGGAAACGAGTATGTAATCAGCGAGAGCGAGAATGAGTTTATTTCAGCTTTTAAAAACGGTTGGAACCAAGAATACGAAGATGAAGAAGAATTTTACAATGATATGCAAACTATTACATTGAAATCAGAATTAAATT
150	166	GAAGCTAAGCGGGACTGACAGCAACTCCATAACGCAGCTGATAATACGCGTAAATAACGACGGAAACGAGTATGTAATCAGCGAGAGCGAGAATGAGAGCATTTCAGCTTTTAAAAACGGTTGGAACCAAGAATACGAAGATGAAGAAGAATTTTACAATGATATGCAAACTATTACATTGAAATCAGAATTAAATTAAt
153	169	GCTAAGCGGGACTGACAGCAACTCCATAACGCAGCTGATAATACGCGTAAATAACGACGGAAACGAGTATGTAATCAGCGAGAGCGAGAATGAGAGCATTTCAGCTTTTAAAAACGGTTGGAACCAAGAATACGAAGATGAAGAAGAATTTTACAATGATATGCAAACTATTACATTGAAATCAGAATTAAATTAAtata
156	172	AAGCGGGACTGACAGCAACTCCATAACGCAGCTGATAATACGCGTAAATAACGACGGAAACGAGTATGTAATCAGCGAGAGCGAGAATGAGAGCATTGTGGCTTTTAAAAACGGTTGGAACCAAGAATACGAAGATGAAGAAGAATTTTACAATGATATGCAAACTATTACATTGAAATCAGAATTAAATTAAtatataa
159	175	CGGGACTGACAGCAACTCCATAACGCAGCTGATAATACGCGTAAATAACGACGGAAACGAGTATGTAATCAGCGAGAGCGAGAATGAGAGCATTGTGGAGTTTAAAAACGGTTGGAACCAAGAATACGAAGATGAAGAAGAATTTTACAATGATATGCAAACTATTACATTGAAATCAGAATTAAATTAAtatataaact
162	178	GACTGACAGCAACTCCATAACGCAGCTGATAATACGCGTAAATAACGACGGAAACGAGTATGTAATCAGCGAGAGCGAGAATGAGAGCATTGTGGAGAAAAAAAACGGTTGGAACCAAGAATACGAAGATGAAGAAGAATTTTACAATGATATGCAAACTATTACATTGAAATCAGAATTAAATTAAtatataaactcat
165	181	TGACAGCAACTCCATAACGCAGCTGATAATACGCGTAAATAACGACGGAAACGAGTATGTAATCAGCGAGAGCGAGAATGAGAGCATTGTGGAGAAATTCAACGGTTGGAACCAAGAATACGAAGATGAAGAAGAATTTTACAATGATATGCAAACTATTACATTGAAATCAGAATTAAATTAAtatataaactcattta
168	184	CAGCAACTCCATAACGCAGCTGATAATACGCGTAAATAACGACGGAAACGAGTATGTAATCAGCGAGAGCGAGAATGAGAGCATTGTGGAGAAATTCATAGGTTGGAACCAAGAATACGAAGATGAAGAAGAATTTTACAATGATATGCAAACTATTACATTGAAATCAGAATTAAATTAAtatataaactcatttactt
171	187	CAACTCCATAACGCAGCTGATAATACGCGTAAATAACGACGGAAACGAGTATGTAATCAGCGAGAGCGAGAATGAGAGCATTGTGGAGAAATTCATAAGTTGGAACCAAGAATACGAAGATGAAGAAGAATTTTACAATGATATGCAAACTATTACATTGAAATCAGAATTAAATTAAtatataaactcatttacttatg
174	190	CTCCATAACGCAGCTGATAATACGCGTAAATAACGACGGAAACGAGTATGTAATCAGCGAGAGCGAGAATGAGAGCATTGTGGAGAAATTCATAAGTGCCAACCAAGAATACGAAGATGAAGAAGAATTTTACAATGATATGCAAACTATTACATTGAAATCAGAATTAAATTAAtatataaactcatttacttatgtag
177	193	CATAACGCAGCTGATAATACGCGTAAATAACGACGGAAACGAGTATGTAATCAGCGAGAGCGAGAATGAGAGCATTGTGGAGAAATTCATAAGTGCCTTCCAAGAATACGAAGATGAAGAAGAATTTTACAATGATATGCAAACTATTACATTGAAATCAGAATTAAATTAAtatataaactcatttacttatgtaggaa
180	196	AACGCAGCTGATAATACGCGTAAATAACGACGGAAACGAGTATGTAATCAGCGAGAGCGAGAATGAGAGCATTGTGGAGAAATTCATAAGTGCCTTCAAGGAATACGAAGATGAAGAAGAATTTTACAATGATATGCAAACTATTACATTGAAATCAGAATTAAATTAAtatataaactcatttacttatgtaggaataa
183	199	GCAGCTGATAATACGCGTAAATAACGACGGAAACGAGTATGTAATCAGCGAGAGCGAGAATGAGAGCATTGTGGAGAAATTCATAAGTGCCTTCAAGAATTACGAAGATGAAGAAGAATTTTACAATGATATGCAAACTATTACATTGAAATCAGAATTAAATTAAtatataaactcatttacttatgtaggaataaaga
186	202	GCTGATAATACGCGTAAATAACGACGGAAACGAGTATGTAATCAGCGAGAGCGAGAATGAGAGCATTGTGGAGAAATTCATAAGTGCCTTCAAGAATGGAGAAGATGAAGAAGAATTTTACAATGATATGCAAACTATTACATTGAAATCAGAATTAAATTAAtatataaactcatttacttatgtaggaataaagagta
189	205	GATAATACGCGTAAATAACGACGGAAACGAGTATGTAATCAGCGAGAGCGAGAATGAGAGCATTGTGGAGAAATTCATAAGTGCCTTCAAGAATGGATGGGATGAAGAAGAATTTTACAATGATATGCAAACTATTACATTGAAATCAGAATTAAATTAAtatataaactcatttacttatgtaggaataaagagtatca
192	208	AATACGCGTAAATAACGACGGAAACGAGTATGTAATCAGCGAGAGCGAGAATGAGAGCATTGTGGAGAAATTCATAAGTGCCTTCAAGAATGGATGGAATGAAGAAGAATTTTACAATGATATGCAAACTATTACATTGAAATCAGAATTAAATTAAtatataaactcatttacttatgtaggaataaagagtatcatct
195	211	ACGCGTAAATAACGACGGAAACGAGTATGTAATCAGCGAGAGCGAGAATGAGAGCATTGTGGAGAAATTCATAAGTGCCTTCAAGAATGGATGGAATCAGGAAGAATTTTACAATGATATGCAAACTATTACATTGAAATCAGAATTAAATTAAtatataaactcatttacttatgtaggaataaagagtatcatctttc
198	214	CGTAAATAACGACGGAAACGAGTATGTAATCAGCGAGAGCGAGAATGAGAGCATTGTGGAGAAATTCATAAGTGCCTTCAAGAATGGATGGAATCAGGAGGAATTTTACAATGATATGCAAACTATTACATTGAAATCAGAATTAAATTAAtatataaactcatttacttatgtaggaataaagagtatcatctttcaaa
201	217	AAATAACGACGGAAACGAGTATGTAATCAGCGAGAGCGAGAATGAGAGCATTGTGGAGAAATTCATAAGTGCCTTCAAGAATGGATGGAATCAGGAGTATTTTTACAATGATATGCAAACTATTACATTGAAATCAGAATTAAATTAAtatataaactcatttacttatgtaggaataaagagtatcatctttcaaacgc
204	220	TAACGACGGAAACGAGTATGTAATCAGCGAGAGCGAGAATGAGAGCATTGTGGAGAAATTCATAAGTGCCTTCAAGAATGGATGGAATCAGGAGTATGAGTACAATGATATGCAAACTATTACATTGAAATCAGAATTAAATTAAtatataaactcatttacttatgtaggaataaagagtatcatctttcaaacgccca
207	223	CGACGGAAACGAGTATGTAATCAGCGAGAGCGAGAATGAGAGCATTGTGGAGAAATTCATAAGTGCCTTCAAGAATGGATGGAATCAGGAGTATGAGGACAATGATATGCAAACTATTACATTGAAATCAGAATTAAATTAAtatataaactcatttacttatgtaggaataaagagtatcatctttcaaacgcccagcg
210	226	CGGAAACGAGTATGTAATCAGCGAGAGCGAGAATGAGAGCATTGTGGAGAAATTCATAAGTGCCTTCAAGAATGGATGGAATCAGGAGTATGAGGACGAGGATATGCAAACTATTACATTGAAATCAGAATTAAATTAAtatataaactcatttacttatgtaggaataaagagtatcatctttcaaacgcccagcggta
213	229	AAACGAGTATGTAATCAGCGAGAGCGAGAATGAGAGCATTGTGGAGAAATTCATAAGTGCCTTCAAGAATGGATGGAATCAGGAGTATGAGGACGAGGAGATGCAAACTATTACATTGAAATCAGAATTAAATTAAtatataaactcatttacttatgtaggaataaagagtatcatctttcaaacgcccagcggtagta
216	232	CGAGTATGTAATCAGCGAGAGCGAGAATGAGAGCATTGTGGAGAAATTCATAAGTGCCTTCAAGAATGGATGGAATCAGGAGTATGAGGACGAGGAGGAGCAAACTATTACATTGAAATCAGAATTAAATTAAtatataaactcatttacttatgtaggaataaagagtatcatctttcaaacgcccagcggtagtacaa
219	235	GTATGTAATCAGCGAGAGCGAGAATGAGAGCATTGTGGAGAAATTCATAAGTGCCTTCAAGAATGGATGGAATCAGGAGTATGAGGACGAGGAGGAGTTCACTATTACATTGAAATCAGAATTAAATTAAtatataaactcatttacttatgtaggaataaagagtatcatctttcaaacgcccagcggtagtacaattc
222	238	TGTAATCAGCGAGAGCGAGAATGAGAGCATTGTGGAGAAATTCATAAGTGCCTTCAAGAATGGATGGAATCAGGAGTATGAGGACGAGGAGGAGTTCTATATTACATTGAAATCAGAATTAAATTAAtatataaactcatttacttatgtaggaataaagagtatcatctttcaaacgcccagcggtagtacaattcaaa
225	241	AATCAGCGAGAGCGAGAATGAGAGCATTGTGGAGAAATTCATAAGTGCCTTCAAGAATGGATGGAATCAGGAGTATGAGGACGAGGAGGAGTTCTATAACACATTGAAATCAGAATTAAATTAAtatataaactcatttacttatgtaggaataaagagtatcatctttcaaacgcccagcggtagtacaattcaaagta
228	244	CAGCGAGAGCGAGAATGAGAGCATTGTGGAGAAATTCATAAGTGCCTTCAAGAATGGATGGAATCAGGAGTATGAGGACGAGGAGGAGTTCTATAACGACTTGAAATCAGAATTAAATTAAtatataaactcatttacttatgtaggaataaagagtatcatctttcaaacgcccagcggtagtacaattcaaagtagta
231	247	CGAGAGCGAGAATGAGAGCATTGTGGAGAAATTCATAAGTGCCTTCAAGAATGGATGGAATCAGGAGTATGAGGACGAGGAGGAGTTCTATAACGACATGAAATCAGAATTAAATTAAtatataaactcatttacttatgtaggaataaagagtatcatctttcaaacgcccagcggtagtacaattcaaagtagtaggt
234	250	GAGCGAGAATGAGAGCATTGTGGAGAAATTCATAAGTGCCTTCAAGAATGGATGGAATCAGGAGTATGAGGACGAGGAGGAGTTCTATAACGACATGCAGTCAGAATTAAATTAAtatataaactcatttacttatgtaggaataaagagtatcatctttcaaacgcccagcggtagtacaattcaaagtagtaggtacc
237	253	CGAGAATGAGAGCATTGTGGAGAAATTCATAAGTGCCTTCAAGAATGGATGGAATCAGGAGTATGAGGACGAGGAGGAGTTCTATAACGACATGCAGACCGAATTAAATTAAtatataaactcatttacttatgtaggaataaagagtatcatctttcaaacgcccagcggtagtacaattcaaagtagtaggtaccaat
240	256	GAATGAGAGCATTGTGGAGAAATTCATAAGTGCCTTCAAGAATGGATGGAATCAGGAGTATGAGGACGAGGAGGAGTTCTATAACGACATGCAGACCATCTTAAATTAAtatataaactcatttacttatgtaggaataaagagtatcatctttcaaacgcccagcggtagtacaattcaaagtagtaggtaccaatggt
243	259	TGAGAGCATTGTGGAGAAATTCATAAGTGCCTTCAAGAATGGATGGAATCAGGAGTATGAGGACGAGGAGGAGTTCTATAACGACATGCAGACCATCACTAATTAAtatataaactcatttacttatgtaggaataaagagtatcatctttcaaacgcccagcggtagtacaattcaaagtagtaggtaccaatggtagt
246	262	GAGCATTGTGGAGAAATTCATAAGTGCCTTCAAGAATGGATGGAATCAGGAGTATGAGGACGAGGAGGAGTTCTATAACGACATGCAGACCATCACTCTTTAAtatataaactcatttacttatgtaggaataaagagtatcatctttcaaacgcccagcggtagtacaattcaaagtagtaggtaccaatggtagtact
249	265	CATTGTGGAGAAATTCATAAGTGCCTTCAAGAATGGATGGAATCAGGAGTATGAGGACGAGGAGGAGTTCTATAACGACATGCAGACCATCACTCTTAAGtatataaactcatttacttatgtaggaataaagagtatcatctttcaaacgcccagcggtagtacaattcaaagtagtaggtaccaatggtagtactagt
0	19	aataaaagtatcaacaaaaaattgttaatatacctctatactttaacgtcaaggagaaaaaaccccggattctagaactagtggatcccccgggaaaaaaATTAGAGAAATTAAAAATAAGGATTACACTGTTAAATTGTCTGGTACAGATTCTAATTCAATCACTCAATTGATCATCAGAGTTAATAATGATGGTAATG
3	22	aaaagtatcaacaaaaaattgttaatatacctctatactttaacgtcaaggagaaaaaaccccggattctagaactagtggatcccccgggaaaaaaATGAGAGAAATTAAAAATAAGGATTACACTGTTAAATTGTCTGGTACAGATTCTAATTCAATCACTCAATTGATCATCAGAGTTAATAATGATGGTAATGAAT
6	25	agtatcaacaaaaaattgttaatatacctctatactttaacgtcaaggagaaaaaaccccggattctagaactagtggatcccccgggaaaaaaATGAACGAAATTAAAAATAAGGATTACACTGTTAAATTGTCTGGTACAGATTCTAATTCAATCACTCAATTGATCATCAGAGTTAATAATGATGGTAATGAATACG
9	28	atcaacaaaaaattgttaatatacctctatactttaacgtcaaggagaaaaaaccccggattctagaactagtggatcccccgggaaaaaaATGAACATCATTAAAAATAAGGATTACACTGTTAAATTGTCTGGTACAGATTCTAATTCAATCACTCAATTGATCATCAGAGTTAATAATGATGGTAATGAATACGTTA
12	31	aacaaaaaattgttaatatacctctatactttaacgtcaaggagaaaaaaccccggattctagaactagtggatcccccgggaaaaaaATGAACATCAACAAAAATAAGGATTACACTGTTAAATTGTCTGGTACAGATTCTAATTCAATCACTCAATTGATCATCAGAGTTAATAATGATGGTAATGAATACGTTATTT
15	34	aaaaaattgttaatatacctctatactttaacgtcaaggagaaaaaaccccggattctagaactagtggatcccccgggaaaaaaATGAACATCAACGACAATAAGGATTACACTGTTAAATTGTCTGGTACAGATTCTAATTCAATCACTCAATTGATCATCAGAGTTAATAATGATGGTAATGAATACGTTATTTCTG
18	37	aaattgttaatatacctctatactttaacgtcaaggagaaaaaaccccggattctagaactagtggatcccccgggaaaaaaATGAACATCAACGACCTCAAGGATTACACTGTTAAATTGTCTGGTACAGATTCTAATTCAATCACTCAATTGATCATCAGAGTTAATAATGATGGTAATGAATACGTTATTTCTGAAT
21	40	ttgttaatatacctctatactttaacgtcaaggagaaaaaaccccggattctagaactagtggatcccccgggaaaaaaATGAACATCAACGACCTCATCGATTACACTGTTAAATTGTCTGGTACAGATTCTAATTCAATCACTCAATTGATCATCAGAGTTAATAATGATGGTAATGAATACGTTATTTCTGAATCAG
24	43	ttaatatacctctatactttaacgtcaaggagaaaaaaccccggattctagaactagtggatcccccgggaaaaaaATGAACATCAACGACCTCATCCGCTACACTGTTAAATTGTCTGGTACAGATTCTAATTCAATCACTCAATTGATCATCAGAGTTAATAATGATGGTAATGAATACGTTATTTCTGAATCAGAAA
27	46	atatacctctatactttaacgtcaaggagaaaaaaccccggattctagaactagtggatcccccgggaaaaaaATGAACATCAACGACCTCATCCGCGAGACTGTTAAATTGTCTGGTACAGATTCTAATTCAATCACTCAATTGATCATCAGAGTTAATAATGATGGTAATGAATACGTTATTTCTGAATCAGAAAACG
30	49	tacctctatactttaacgtcaaggagaaaaaaccccggattctagaactagtggatcccccgggaaaaaaATGAACATCAACGACCTCATCCGCGAGATAGTTAAATTGTCTGGTACAGATTCTAATTCAATCACTCAATTGATCATCAGAGTTAATAATGATGGTAATGAATACGTTATTTCTGAATCAGAAAACGAAT
33	52	ctctatactttaacgtcaaggagaaaaaaccccggattctagaactagtggatcccccgggaaaaaaATGAACATCAACGACCTCATCCGCGAGATAAAGAAATTGTCTGGTACAGATTCTAATTCAATCACTCAATTGATCATCAGAGTTAATAATGATGGTAATGAATACGTTATTTCTGAATCAGAAAACGAATCTA
36	55	tatactttaacgtcaaggagaaaaaaccccggattctagaactagtggatcccccgggaaaaaaATGAACATCAACGACCTCATCCGCGAGATAAAGAACTTGTCTGGTACAGATTCTAATTCAATCACTCAATTGATCATCAGAGTTAATAATGATGGTAATGAATACGTTATTTCTGAATCAGAAAACGAATCTATCG
39	58	actttaacgtcaaggagaaaaaaccccggattctagaactagtggatcccccgggaaaaaaATGAACATCAACGACCTCATCCGCGAGATAAAGAACAAATCTGGTACAGATTCTAATTCAATCACTCAATTGATCATCAGAGTTAATAATGATGGTAATGAATACGTTATTTCTGAATCAGAAAACGAATCTATCGTTG
42	61	ttaacgtcaaggagaaaaaaccccggattctagaactagtggatcccccgggaaaaaaATGAACATCAACGACCTCATCCGCGAGATAAAGAACAAAGACGGTACAGATTCTAATTCAATCACTCAATTGATCATCAGAGTTAATAATGATGGTAATGAATACGTTATTTCTGAATCAGAAAACGAATCTATCGTTGAAA
45	64	acgtcaaggagaaaaaaccccggattctagaactagtggatcccccgggaaaaaaATGAACATCAACGACCTCATCCGCGAGATAAAGAACAAAGACTATACAGATTCTAATTCAATCACTCAATTGATCATCAGAGTTAATAATGATGGTAATGAATACGTTATTTCTGAATCAGAAAACGAATCTATCGTTGAAAAGT
48	67	tcaaggagaaaaaaccccggattctagaactagtggatcccccgggaaaaaaATGAACATCAACGACCTCATCCGCGAGATAAAGAACAAAGACTATACCGATTCTAATTCAATCACTCAATTGATCATCAGAGTTAATAATGATGGTAATGAATACGTTATTTCTGAATCAGAAAACGAATCTATCGTTGAAAAGTTTA
51	70	aggagaaaaaaccccggattctagaactagtggatcccccgggaaaaaaATGAACATCAACGACCTCATCCGCGAGATAAAGAACAAAGACTATACCGTGTCTAATTCAATCACTCAATTGATCATCAGAGTTAATAATGATGGTAATGAATACGTTATTTCTGAATCAGAAAACGAATCTATCGTTGAAAAGTTTATTT
54	73	agaaaaaaccccggattctagaactagtggatcccccgggaaaaaaATGAACATCAACGACCTCATCCGCGAGATAAAGAACAAAGACTATACCGTGAAGAATTCAATCACTCAATTGATCATCAGAGTTAATAATGATGGTAATGAATACGTTATTTCTGAATCAGAAAACGAATCTATCGTTGAAAAGTTTATTTCAG
57	76	aaaaaccccggattctagaactagtggatcccccgggaaaaaaATGAACATCAACGACCTCATCCGCGAGATAAAGAACAAAGACTATACCGTGAAGCTATCAATCACTCAATTGATCATCAGAGTTAATAATGATGGTAATGAATACGTTATTTCTGAATCAGAAAACGAATCTATCGTTGAAAAGTTTATTTCAGCTT
60	79	aaccccggattctagaactagtggatcccccgggaaaaaaATGAACATCAACGACCTCATCCGCGAGATAAAGAACAAAGACTATACCGTGAAGCTAAGCATCACTCAATTGATCATCAGAGTTAATAATGATGGTAATGAATACGTTATTTCTGAATCAGAAAACGAATCTATCGTTGAAAAGTTTATTTCAGCTTTTA
63	82	cccggattctagaactagtggatcccccgggaaaaaaATGAACATCAACGACCTCATCCGCGAGATAAAGAACAAAGACTATACCGTGAAGCTAAGCGGGACTCAATTGATCATCAGAGTTAATAATGATGGTAATGAATACGTTATTTCTGAATCAGAAAACGAATCTATCGTTGAAAAGTTTATTTCAGCTTTTAAAA
66	85	ggattctagaactagtggatcccccgggaaaaaaATGAACATCAACGACCTCATCCGCGAGATAAAGAACAAAGACTATACCGTGAAGCTAAGCGGGACTCAATTGATCATCAGAGTTAATAATGATGGTAATGAATACGTTATTTCTGAATCAGAAAACGAATCTATCGTTGAAAAGTTTATTTCAGCTTTTAAAAACG
69	88	ttctagaactagtggatcccccgggaaaaaaATGAACATCAACGACCTCATCCGCGAGATAAAGAACAAAGACTATACCGTGAAGCTAAGCGGGACTGACTTGATCATCAGAGTTAATAATGATGGTAATGAATACGTTATTTCTGAATCAGAAAACGAATCTATCGTTGAAAAGTTTATTTCAGCTTTTAAAAACGGTT
72	91	tagaactagtggatcccccgggaaaaaaATGAACATCAACGACCTCATCCGCGAGATAAAGAACAAAGACTATACCGTGAAGCTAAGCGGGACTGACAGCATCATCAGAGTTAATAATGATGGTAATGAATACGTTATTTCTGAATCAGAAAACGAATCTATCGTTGAAAAGTTTATTTCAGCTTTTAAAAACGGTTGGA
75	94	aactagtggatcccccgggaaaaaaATGAACATCAACGACCTCATCCGCGAGATAAAGAACAAAGACTATACCGTGAAGCTAAGCGGGACTGACAGCAACATCAGAGTTAATAATGATGGTAATGAATACGTTATTTCTGAATCAGAAAACGAATCTATCGTTGAAAAGTTTATTTCAGCTTTTAAAAACGGTTGGAACC
78	97	tagtggatcccccgggaaaaaaATGAACATCAACGACCTCATCCGCGAGATAAAGAACAAAGACTATACCGTGAAGCTAAGCGGGACTGACAGCAACTCCAGAGTTAATAATGATGGTAATGAATACGTTATTTCTGAATCAGAAAACGAATCTATCGTTGAAAAGTTTATTTCAGCTTTTAAAAACGGTTGGAACCAAG
81	100	tggatcccccgggaaaaaaATGAACATCAACGACCTCATCCGCGAGATAAAGAACAAAGACTATACCGTGAAGCTAAGCGGGACTGACAGCAACTCCATAGTTAATAATGATGGTAATGAATACGTTATTTCTGAATCAGAAAACGAATCTATCGTTGAAAAGTTTATTTCAGCTTTTAAAAACGGTTGGAACCAAGAAT
84	103	atcccccgggaaaaaaATGAACATCAACGACCTCATCCGCGAGATAAAGAACAAAGACTATACCGTGAAGCTAAGCGGGACTGACAGCAACTCCATAACGAATAATGATGGTAATGAATACGTTATTTCTGAATCAGAAAACGAATCTATCGTTGAAAAGTTTATTTCAGCTTTTAAAAACGGTTGGAACCAAGAATACG
87	106	ccccgggaaaaaaATGAACATCAACGACCTCATCCGCGAGATAAAGAACAAAGACTATACCGTGAAGCTAAGCGGGACTGACAGCAACTCCATAACGCAGAATGATGGTAATGAATACGTTATTTCTGAATCAGAAAACGAATCTATCGTTGAAAAGTTTATTTCAGCTTTTAAAAACGGTTGGAACCAAGAATACGAAG
90	109	cgggaaaaaaATGAACATCAACGACCTCATCCGCGAGATAAAGAACAAAGACTATACCGTGAAGCTAAGCGGGACTGACAGCAACTCCATAACGCAGCTGGATGGTAATGAATACGTTATTTCTGAATCAGAAAACGAATCTATCGTTGAAAAGTTTATTTCAGCTTTTAAAAACGGTTGGAACCAAGAATACGAAGATG
93	112	gaaaaaaATGAACATCAACGACCTCATCCGCGAGATAAAGAACAAAGACTATACCGTGAAGCTAAGCGGGACTGACAGCAACTCCATAACGCAGCTGATAGGTAATGAATACGTTATTTCTGAATCAGAAAACGAATCTATCGTTGAAAAGTTTATTTCAGCTTTTAAAAACGGTTGGAACCAAGAATACGAAGATGAAG
96	115	aaaaATGAACATCAACGACCTCATCCGCGAGATAAAGAACAAAGACTATACCGTGAAGCTAAGCGGGACTGACAGCAACTCCATAACGCAGCTGATAATAAATGAATACGTTATTTCTGAATCAGAAAACGAATCTATCGTTGAAAAGTTTATTTCAGCTTTTAAAAACGGTTGGAACCAAGAATACGAAGATGAAGAAG
99	118	aATGAACATCAACGACCTCATCCGCGAGATAAAGAACAAAGACTATACCGTGAAGCTAAGCGGGACTGACAGCAACTCCATAACGCAGCTGATAATACGCGAATACGTTATTTCTGAATCAGAAAACGAATCTATCGTTGAAAAGTTTATTTCAGCTTTTAAAAACGGTTGGAACCAAGAATACGAAGATGAAGAAGAAT
102	121	GAACATCAACGACCTCATCCGCGAGATAAAGAACAAAGACTATACCGTGAAGCTAAGCGGGACTGACAGCAACTCCATAACGCAGCTGATAATACGCGTATACGTTATTTCTGAATCAGAAAACGAATCTATCGTTGAAAAGTTTATTTCAGCTTTTAAAAACGGTTGGAACCAAGAATACGAAGATGAAGAAGAATTTT
105	124	CATCAACGACCTCATCCGCGAGATAAAGAACAAAGACTATACCGTGAAGCTAAGCGGGACTGACAGCAACTCCATAACGCAGCTGATAATACGCGTAAATGTTATTTCTGAATCAGAAAACGAATCTATCGTTGAAAAGTTTATTTCAGCTTTTAAAAACGGTTGGAACCAAGAATACGAAGATGAAGAAGAATTTTACA
108	127	CAACGACCTCATCCGCGAGATAAAGAACAAAGACTATACCGTGAAGCTAAGCGGGACTGACAGCAACTCCATAACGCAGCTGATAATACGCGTAAATAACATTTCTGAATCAGAAAACGAATCTATCGTTGAAAAGTTTATTTCAGCTTTTAAAAACGGTTGGAACCAAGAATACGAAGATGAAGAAGAATTTTACAATG
111	130	CGACCTCATCCGCGAGATAAAGAACAAAGACTATACCGTGAAGCTAAGCGGGACTGACAGCAACTCCATAACGCAGCTGATAATACGCGTAAATAACGACTCTGAATCAGAAAACGAATCTATCGTTGAAAAGTTTATTTCAGCTTTTAAAAACGGTTGGAACCAAGAATACGAAGATGAAGAAGAATTTTACAATGATA
114	133	CCTCATCCGCGAGATAAAGAACAAAGACTATACCGTGAAGCTAAGCGGGACTGACAGCAACTCCATAACGCAGCTGATAATACGCGTAAATAACGACGGAGAATCAGAAAACGAATCTATCGTTGAAAAGTTTATTTCAGCTTTTAAAAACGGTTGGAACCAAGAATACGAAGATGAAGAAGAATTTTACAATGATATGC
117	136	CATCCGCGAGATAAAGAACAAAGACTATACCGTGAAGCTAAGCGGGACTGACAGCAACTCCATAACGCAGCTGATAATACGCGTAAATAACGACGGAAACTCAGAAAACGAATCTATCGTTGAAAAGTTTATTTCAGCTTTTAAAAACGGTTGGAACCAAGAATACGAAGATGAAGAAGAATTTTACAATGATATGCAAA
120	139	CCGCGAGATAAAGAACAAAGACTATACCGTGAAGCTAAGCGGGACTGACAGCAACTCCATAACGCAGCTGATAATACGCGTAAATAACGACGGAAACGAGGAAAACGAATCTATCGTTGAAAAGTTTATTTCAGCTTTTAAAAACGGTTGGAACCAAGAATACGAAGATGAAGAAGAATTTTACAATGATATGCAAACTA
123	142	CGAGATAAAGAACAAAGACTATACCGTGAAGCTAAGCGGGACTGACAGCAACTCCATAACGCAGCTGATAATACGCGTAAATAACGACGGAAACGAGTATAACGAATCTATCGTTGAAAAGTTTATTTCAGCTTTTAAAAACGGTTGGAACCAAGAATACGAAGATGAAGAAGAATTTTACAATGATATGCAAACTATTA
126	145	GATAAAGAACAAAGACTATACCGTGAAGCTAAGCGGGACTGACAGCAACTCCATAACGCAGCTGATAATACGCGTAAATAACGACGGAAACGAGTATGTAGAATCTATCGTTGAAAAGTTTATTTCAGCTTTTAAAAACGGTTGGAACCAAGAATACGAAGATGAAGAAGAATTTTACAATGATATGCAAACTATTACAT
129	148	AAAGAACAAAGACTATACCGTGAAGCTAAGCGGGACTGACAGCAACTCCATAACGCAGCTGATAATACGCGTAAATAACGACGGAAACGAGTATGTAATCTCTATCGTTGAAAAGTTTATTTCAGCTTTTAAAAACGGTTGGAACCAAGAATACGAAGATGAAGAAGAATTTTACAATGATATGCAAACTATTACATTGA
132	151	GAACAAAGACTATACCGTGAAGCTAAGCGGGACTGACAGCAACTCCATAACGCAGCTGATAATACGCGTAAATAACGACGGAAACGAGTATGTAATCAGCATCGTTGAAAAGTTTATTTCAGCTTTTAAAAACGGTTGGAACCAAGAATACGAAGATGAAGAAGAATTTTACAATGATATGCAAACTATTACATTGAAAT
135	154	CAAAGACTATACCGTGAAGCTAAGCGGGACTGACAGCAACTCCATAACGCAGCTGATAATACGCGTAAATAACGACGGAAACGAGTATGTAATCAGCGAGGTTGAAAAGTTTATTTCAGCTTTTAAAAACGGTTGGAACCAAGAATACGAAGATGAAGAAGAATTTTACAATGATATGCAAACTATTACATTGAAATCAG
138	157	AGACTATACCGTGAAGCTAAGCGGGACTGACAGCAACTCCATAACGCAGCTGATAATACGCGTAAATAACGACGGAAACGAGTATGTAATCAGCGAGAGCGAAAAGTTTATTTCAGCTTTTAAAAACGGTTGGAACCAAGAATACGAAGATGAAGAAGAATTTTACAATGATATGCAAACTATTACATTGAAATCAGAAT
141	160	CTATACCGTGAAGCTAAGCGGGACTGACAGCAACTCCATAACGCAGCTGATAATACGCGTAAATAACGACGGAAACGAGTATGTAATCAGCGAGAGCGAGAAGTTTATTTCAGCTTTTAAAAACGGTTGGAACCAAGAATACGAAGATGAAGAAGAATTTTACAATGATATGCAAACTATTACATTGAAATCAGAATTAA
144	163	TACCGTGAAGCTAAGCGGGACTGACAGCAACTCCATAACGCAGCTGATAATACGCGTAAATAACGACGGAAACGAGTATGTAATCAGCGAGAGCGAGAATTTTATTTCAGCTTTTAAAAACGGTTGGAACCAAGAATACGAAGATGAAGAAGAATTTTACAATGATATGCAAACTATTACATTGAAATCAGAATTAAATT
147	166	CGTGAAGCTAAGCGGGACTGACAGCAACTCCATAACGCAGCTGATAATACGCGTAAATAACGACGGAAACGAGTATGTAATCAGCGAGAGCGAGAATGAGATTTCAGCTTTTAAAAACGGTTGGAACCAAGAATACGAAGATGAAGAAGAATTTTACAATGATATGCAAACTATTACATTGAAATCAGAATTAAATTAAt
150	169	GAAGCTAAGCGGGACTGACAGCAACTCCATAACGCAGCTGATAATACGCGTAAATAACGACGGAAACGAGTATGTAATCAGCGAGAGCGAGAATGAGAGCTCAGCTTTTAAAAACGGTTGGAACCAAGAATACGAAGATGAAGAAGAATTTTACAATGATATGCAAACTATTACATTGAAATCAGAATTAAATTAAtata
153	172	GCTAAGCGGGACTGACAGCAACTCCATAACGCAGCTGATAATACGCGTAAATAACGACGGAAACGAGTATGTAATCAGCGAGAGCGAGAATGAGAGCATTGCTTTTAAAAACGGTTGGAACCAAGAATACGAAGATGAAGAAGAATTTTACAATGATATGCAAACTATTACATTGAAATCAGAATTAAATTAAtatataa
156	175	AAGCGGGACTGACAGCAACTCCATAACGCAGCTGATAATACGCGTAAATAACGACGGAAACGAGTATGTAATCAGCGAGAGCGAGAATGAGAGCATTGTGTTTAAAAACGGTTGGAACCAAGAATACGAAGATGAAGAAGAATTTTACAATGATATGCAAACTATTACATTGAAATCAGAATTAAATTAAtatataaact
159	178	CGGGACTGACAGCAACTCCATAACGCAGCTGATAATACGCGTAAATAACGACGGAAACGAGTATGTAATCAGCGAGAGCGAGAATGAGAGCATTGTGGAGAAAAACGGTTGGAACCAAGAATACGAAGATGAAGAAGAATTTTACAATGATATGCAAACTATTACATTGAAATCAGAATTAAATTAAtatataaactcat
162	181	GACTGACAGCAACTCCATAACGCAGCTGATAATACGCGTAAATAACGACGGAAACGAGTATGTAATCAGCGAGAGCGAGAATGAGAGCATTGTGGAGAAAAACGGTTGGAACCAAGAATACGAAGATGAAGAAGAATTTTACAATGATATGCAAACTATTACATTGAAATCAGAATTAAATTAAtatataaactcattta
165	184	TGACAGCAACTCCATAACGCAGCTGATAATACGCGTAAATAACGACGGAAACGAGTATGTAATCAGCGAGAGCGAGAATGAGAGCATTGTGGAGAAATTCGGTTGGAACCAAGAATACGAAGATGAAGAAGAATTTTACAATGATATGCAAACTATTACATTGAAATCAGAATTAAATTAAtatataaactcatttactt
168	187	CAGCAACTCCATAACGCAGCTGATAATACGCGTAAATAACGACGGAAACGAGTATGTAATCAGCGAGAGCGAGAATGAGAGCATTGTGGAGAAATTCATATGGAACCAAGAATACGAAGATGAAGAAGAATTTTACAATGATATGCAAACTATTACATTGAAATCAGAATTAAATTAAtatataaactcatttacttatg
171	190	CAACTCCATAACGCAGCTGATAATACGCGTAAATAACGACGGAAACGAGTATGTAATCAGCGAGAGCGAGAATGAGAGCATTGTGGAGAAATTCATAAGTAACCAAGAATACGAAGATGAAGAAGAATTTTACAATGATATGCAAACTATTACATTGAAATCAGAATTAAATTAAtatataaactcatttacttatgtag
174	193	CTCCATAACGCAGCTGATAATACGCGTAAATAACGACGGAAACGAGTATGTAATCAGCGAGAGCGAGAATGAGAGCATTGTGGAGAAATTCATAAGTGCCCAAGAATACGAAGATGAAGAAGAATTTTACAATGATATGCAAACTATTACATTGAAATCAGAATTAAATTAAtatataaactcatttacttatgtaggaa
177	196	CATAACGCAGCTGATAATACGCGTAAATAACGACGGAAACGAGTATGTAATCAGCGAGAGCGAGAATGAGAGCATTGTGGAGAAATTCATAAGTGCCTTCGAATACGAAGATGAAGAAGAATTTTACAATGATATGCAAACTATTACATTGAAATCAGAATTAAATTAAtatataaactcatttacttatgtaggaataa
180	199	AACGCAGCTGATAATACGCGTAAATAACGACGGAAACGAGTATGTAATCAGCGAGAGCGAGAATGAGAGCATTGTGGAGAAATTCATAAGTGCCTTCAAGTACGAAGATGAAGAAGAATTTTACAATGATATGCAAACTATTACATTGAAATCAGAATTAAATTAAtatataaactcatttacttatgtaggaataaaga
183	202	GCAGCTGATAATACGCGTAAATAACGACGGAAACGAGTATGTAATCAGCGAGAGCGAGAATGAGAGCATTGTGGAGAAATTCATAAGTGCCTTCAAGAATGAAGATGAAGAAGAATTTTACAATGATATGCAAACTATTACATTGAAATCAGAATTAAATTAAtatataaactcatttacttatgtaggaataaagagta
186	205	GCTGATAATACGCGTAAATAACGACGGAAACGAGTATGTAATCAGCGAGAGCGAGAATGAGAGCATTGTGGAGAAATTCATAAGTGCCTTCAAGAATGGAGATGAAGAAGAATTTTACAATGATATGCAAACTATTACATTGAAATCAGAATTAAATTAAtatataaactcatttacttatgtaggaataaagagtatca
189	208	GATAATACGCGTAAATAACGACGGAAACGAGTATGTAATCAGCGAGAGCGAGAATGAGAGCATTGTGGAGAAATTCATAAGTGCCTTCAAGAATGGATGGGAAGAAGAATTTTACAATGATATGCAAACTATTACATTGAAATCAGAATTAAATTAAtatataaactcatttacttatgtaggaataaagagtatcatct
192	211	AATACGCGTAAATAACGACGGAAACGAGTATGTAATCAGCGAGAGCGAGAATGAGAGCATTGTGGAGAAATTCATAAGTGCCTTCAAGAATGGATGGAATGAAGAATTTTACAATGATATGCAAACTATTACATTGAAATCAGAATTAAATTAAtatataaactcatttacttatgtaggaataaagagtatcatctttc
195	214	ACGCGTAAATAACGACGGAAACGAGTATGTAATCAGCGAGAGCGAGAATGAGAGCATTGTGGAGAAATTCATAAGTGCCTTCAAGAATGGATGGAATCAGGAATTTTACAATGATATGCAAACTATTACATTGAAATCAGAATTAAATTAAtatataaactcatttacttatgtaggaataaagagtatcatctttcaaa
198	217	CGTAAATAACGACGGAAACGAGTATGTAATCAGCGAGAGCGAGAATGAGAGCATTGTGGAGAAATTCATAAGTGCCTTCAAGAATGGATGGAATCAGGAGTTTTACAATGATATGCAAACTATTACATTGAAATCAGAATTAAATTAAtatataaactcatttacttatgtaggaataaagagtatcatctttcaaacgc
201	220	AAATAACGACGGAAACGAGTATGTAATCAGCGAGAGCGAGAATGAGAGCATTGTGGAGAAATTCATAAGTGCCTTCAAGAATGGATGGAATCAGGAGTATTACAATGATATGCAAACTATTACATTGAAATCAGAATTAAATTAAtatataaactcatttacttatgtaggaataaagagtatcatctttcaaacgccca
204	223	TAACGACGGAAACGAGTATGTAATCAGCGAGAGCGAGAATGAGAGCATTGTGGAGAAATTCATAAGTGCCTTCAAGAATGGATGGAATCAGGAGTATGAGAATGATATGCAAACTATTACATTGAAATCAGAATTAAATTAAtatataaactcatttacttatgtaggaataaagagtatcatctttcaaacgcccagcg
207	226	CGACGGAAACGAGTATGTAATCAGCGAGAGCGAGAATGAGAGCATTGTGGAGAAATTCATAAGTGCCTTCAAGAATGGATGGAATCAGGAGTATGAGGACGATATGCAAACTATTACATTGAAATCAGAATTAAATTAAtatataaactcatttacttatgtaggaataaagagtatcatctttcaaacgcccagcggta
210	229	CGGAAACGAGTATGTAATCAGCGAGAGCGAGAATGAGAGCATTGTGGAGAAATTCATAAGTGCCTTCAAGAATGGATGGAATCAGGAGTATGAGGACGAGATGCAAACTATTACATTGAAATCAGAATTAAATTAAtatataaactcatttacttatgtaggaataaagagtatcatctttcaaacgcccagcggtagta
213	232	AAACGAGTATGTAATCAGCGAGAGCGAGAATGAGAGCATTGTGGAGAAATTCATAAGTGCCTTCAAGAATGGATGGAATCAGGAGTATGAGGACGAGGAGCAAACTATTACATTGAAATCAGAATTAAATTAAtatataaactcatttacttatgtaggaataaagagtatcatctttcaaacgcccagcggtagtacaa
216	235	CGAGTATGTAATCAGCGAGAGCGAGAATGAGAGCATTGTGGAGAAATTCATAAGTGCCTTCAAGAATGGATGGAATCAGGAGTATGAGGACGAGGAGGAGACTATTACATTGAAATCAGAATTAAATTAAtatataaactcatttacttatgtaggaataaagagtatcatctttcaaacgcccagcggtagtacaattc
219	238	GTATGTAATCAGCGAGAGCGAGAATGAGAGCATTGTGGAGAAATTCATAAGTGCCTTCAAGAATGGATGGAATCAGGAGTATGAGGACGAGGAGGAGTTCATTACATTGAAATCAGAATTAAATTAAtatataaactcatttacttatgtaggaataaagagtatcatctttcaaacgcccagcggtagtacaattcaaa
222	241	TGTAATCAGCGAGAGCGAGAATGAGAGCATTGTGGAGAAATTCATAAGTGCCTTCAAGAATGGATGGAATCAGGAGTATGAGGACGAGGAGGAGTTCTATACATTGAAATCAGAATTAAATTAAtatataaactcatttacttatgtaggaataaagagtatcatctttcaaacgcccagcggtagtacaattcaaagta
225	244	AATCAGCGAGAGCGAGAATGAGAGCATTGTGGAGAAATTCATAAGTGCCTTCAAGAATGGATGGAATCAGGAGTATGAGGACGAGGAGGAGTTCTATAACTTGAAATCAGAATTAAATTAAtatataaactcatttacttatgtaggaataaagagtatcatctttcaaacgcccagcggtagtacaattcaaagtagta
228	247	CAGCGAGAGCGAGAATGAGAGCATTGTGGAGAAATTCATAAGTGCCTTCAAGAATGGATGGAATCAGGAGTATGAGGACGAGGAGGAGTTCTATAACGACAAATCAGAATTAAATTAAtatataaactcatttacttatgtaggaataaagagtatcatctttcaaacgcccagcggtagtacaattcaaagtagtaggt
231	250	CGAGAGCGAGAATGAGAGCATTGTGGAGAAATTCATAAGTGCCTTCAAGAATGGATGGAATCAGGAGTATGAGGACGAGGAGGAGTTCTATAACGACATGTCAGAATTAAATTAAtatataaactcatttacttatgtaggaataaagagtatcatctttcaaacgcccagcggtagtacaattcaaagtagtaggtacc
234	253	GAGCGAGAATGAGAGCATTGTGGAGAAATTCATAAGTGCCTTCAAGAATGGATGGAATCAGGAGTATGAGGACGAGGAGGAGTTCTATAACGACATGCAGGAATTAAATTAAtatataaactcatttacttatgtaggaataaagagtatcatctttcaaacgcccagcggtagtacaattcaaagtagtaggtaccaat
237	256	CGAGAATGAGAGCATTGTGGAGAAATTCATAAGTGCCTTCAAGAATGGATGGAATCAGGAGTATGAGGACGAGGAGGAGTTCTATAACGACATGCAGACCTTAAATTAAtatataaactcatttacttatgtaggaataaagagtatcatctttcaaacgcccagcggtagtacaattcaaagtagtaggtaccaatggt
240	259	GAATGAGAGCATTGTGGAGAAATTCATAAGTGCCTTCAAGAATGGATGGAATCAGGAGTATGAGGACGAGGAGGAGTTCTATAACGACATGCAGACCATCAATTAAtatataaactcatttacttatgtaggaataaagagtatcatctttcaaacgcccagcggtagtacaattcaaagtagtaggtaccaatggtagt
243	262	TGAGAGCATTGTGGAGAAATTCATAAGTGCCTTCAAGAATGGATGGAATCAGGAGTATGAGGACGAGGAGGAGTTCTATAACGACATGCAGACCATCACTTAAtatataaactcatttacttatgtaggaataaagagtatcatctttcaaacgcccagcggtagtacaattcaaagtagtaggtaccaatggtagtact
246	265	GAGCATTGTGGAGAAATTCATAAGTGCCTTCAAGAATGGATGGAATCAGGAGTATGAGGACGAGGAGGAGTTCTATAACGACATGCAGACCATCACTCTTtatataaactcatttacttatgtaggaataaagagtatcatctttcaaacgcccagcggtagtacaattcaaagtagtaggtaccaatggtagtactagt
0	22	aataaaagtatcaacaaaaaattgttaatatacctctatactttaacgtcaaggagaaaaaaccccggattctagaactagtggatcccccgggaaaaaaAGAGAAATTAAAAATAAGGATTACACTGTTAAATTGTCTGGTACAGATTCTAATTCAATCACTCAATTGATCATCAGAGTTAATAATGATGGTAATGAAT
3	25	aaaagtatcaacaaaaaattgttaatatacctctatactttaacgtcaaggagaaaaaaccccggattctagaactagtggatcccccgggaaaaaaATGGAAATTAAAAATAAGGATTACACTGTTAAATTGTCTGGTACAGATTCTAATTCAATCACTCAATTGATCATCAGAGTTAATAATGATGGTAATGAATACG
6	28	agtatcaacaaaaaattgttaatatacctctatactttaacgtcaaggagaaaaaaccccggattctagaactagtggatcccccgggaaaaaaATGAACATTAAAAATAAGGATTACACTGTTAAATTGTCTGGTACAGATTCTAATTCAATCACTCAATTGATCATCAGAGTTAATAATGATGGTAATGAATACGTTA
9	31	atcaacaaaaaattgttaatatacctctatactttaacgtcaaggagaaaaaaccccggattctagaactagtggatcccccgggaaaaaaATGAACATCAAAAATAAGGATTACACTGTTAAATTGTCTGGTACAGATTCTAATTCAATCACTCAATTGATCATCAGAGTTAATAATGATGGTAATGAATACGTTATTT
12	34	aacaaaaaattgttaatatacctctatactttaacgtcaaggagaaaaaaccccggattctagaactagtggatcccccgggaaaaaaATGAACATCAACAATAAGGATTACACTGTTAAATTGTCTGGTACAGATTCTAATTCAATCACTCAATTGATCATCAGAGTTAATAATGATGGTAATGAATACGTTATTTCTG
15	37	aaaaaattgttaatatacctctatactttaacgtcaaggagaaaaaaccccggattctagaactagtggatcccccgggaaaaaaATGAACATCAACGACAAGGATTACACTGTTAAATTGTCTGGTACAGATTCTAATTCAATCACTCAATTGATCATCAGAGTTAATAATGATGGTAATGAATACGTTATTTCTGAAT
18	40	aaattgttaatatacctctatactttaacgtcaaggagaaaaaaccccggattctagaactagtggatcccccgggaaaaaaATGAACATCAACGACCTCGATTACACTGTTAAATTGTCTGGTACAGATTCTAATTCAATCACTCAATTGATCATCAGAGTTAATAATGATGGTAATGAATACGTTATTTCTGAATCAG
21	43	ttgttaatatacctctatactttaacgtcaaggagaaaaaaccccggattctagaactagtggatcccccgggaaaaaaATGAACATCAACGACCTCATCTACACTGTTAAATTGTCTGGTACAGATTCTAATTCAATCACTCAATTGATCATCAGAGTTAATAATGATGGTAATGAATACGTTATTTCTGAATCAGAAA
24	46	ttaatatacctctatactttaacgtcaaggagaaaaaaccccggattctagaactagtggatcccccgggaaaaaaATGAACATCAACGACCTCATCCGCACTGTTAAATTGTCTGGTACAGATTCTAATTCAATCACTCAATTGATCATCAGAGTTAATAATGATGGTAATGAATACGTTATTTCTGAATCAGAAAACG
27	49	atatacctctatactttaacgtcaaggagaaaaaaccccggattctagaactagtggatcccccgggaaaaaaATGAACATCAACGACCTCATCCGCGAGGTTAAATTGTCTGGTACAGATTCTAATTCAATCACTCAATTGATCATCAGAGTTAATAATGATGGTAATGAATACGTTATTTCTGAATCAGAAAACGAAT
30	52	tacctctatactttaacgtcaaggagaaaaaaccccggattctagaactagtggatcccccgggaaaaaaATGAACATCAACGACCTCATCCGCGAGATAAAATTGTCTGGTACAGATTCTAATTCAATCACTCAATTGATCATCAGAGTTAATAATGATGGTAATGAATACGTTATTTCTGAATCAGAAAACGAATCTA
33	55	ctctatactttaacgtcaaggagaaaaaaccccggattctagaactagtggatcccccgggaaaaaaATGAACATCAACGACCTCATCCGCGAGATAAAGTTGTCTGGTACAGATTCTAATTCAATCACTCAATTGATCATCAGAGTTAATAATGATGGTAATGAATACGTTATTTCTGAATCAGAAAACGAATCTATCG
36	58	tatactttaacgtcaaggagaaaaaaccccggattctagaactagtggatcccccgggaaaaaaATGAACATCAACGACCTCATCCGCGAGATAAAGAACTCTGGTACAGATTCTAATTCAATCACTCAATTGATCATCAGAGTTAATAATGATGGTAATGAATACGTTATTTCTGAATCAGAAAACGAATCTATCGTTG
39	61	actttaacgtcaaggagaaaaaaccccggattctagaactagtggatcccccgggaaaaaaATGAACATCAACGACCTCATCCGCGAGATAAAGAACAAAGGTACAGATTCTAATTCAATCACTCAATTGATCATCAGAGTTAATAATGATGGTAATGAATACGTTATTTCTGAATCAGAAAACGAATCTATCGTTGAAA
42	64	ttaacgtcaaggagaaaaaaccccggattctagaactagtggatcccccgggaaaaaaATGAACATCAACGACCTCATCCGCGAGATAAAGAACAAAGACACAGATTCTAATTCAATCACTCAATTGATCATCAGAGTTAATAATGATGGTAATGAATACGTTATTTCTGAATCAGAAAACGAATCTATCGTTGAAAAGT
45	67	acgtcaaggagaaaaaaccccggattctagaactagtggatcccccgggaaaaaaATGAACATCAACGACCTCATCCGCGAGATAAAGAACAAAGACTATGATTCTAATTCAATCACTCAATTGATCATCAGAGTTAATAATGATGGTAATGAATACGTTATTTCTGAATCAGAAAACGAATCTATCGTTGAAAAGTTTA
48	70	tcaaggagaaaaaaccccggattctagaactagtggatcccccgggaaaaaaATGAACATCAACGACCTCATCCGCGAGATAAAGAACAAAGACTATACCTCTAATTCAATCACTCAATTGATCATCAGAGTTAATAATGATGGTAATGAATACGTTATTTCTGAATCAGAAAACGAATCTATCGTTGAAAAGTTTATTT
51	73	aggagaaaaaaccccggattctagaactagtggatcccccgggaaaaaaATGAACATCAACGACCTCATCCGCGAGATAAAGAACAAAGACTATACCGTGAATTCAATCACTCAATTGATCATCAGAGTTAATAATGATGGTAATGAATACGTTATTTCTGAATCAGAAAACGAATCTATCGTTGAAAAGTTTATTTCAG
54	76	agaaaaaaccccggattctagaactagtggatcccccgggaaaaaaATGAACATCAACGACCTCATCCGCGAGATAAAGAACAAAGACTATACCGTGAAGTCAATCACTCAATTGATCATCAGAGTTAATAATGATGGTAATGAATACGTTATTTCTGAATCAGAAAACGAATCTATCGTTGAAAAGTTTATTTCAGCTT
57	79	aaaaaccccggattctagaactagtggatcccccgggaaaaaaATGAACATCAACGACCTCATCCGCGAGATAAAGAACAAAGACTATACCGTGAAGCTAATCACTCAATTGATCATCAGAGTTAATAATGATGGTAATGAATACGTTATTTCTGAATCAGAAAACGAATCTATCGTTGAAAAGTTTATTTCAGCTTTTA
60	82	aaccccggattctagaactagtggatcccccgggaaaaaaATGAACATCAACGACCTCATCCGCGAGATAAAGAACAAAGACTATACCGTGAAGCTAAGCACTCAATTGATCATCAGAGTTAATAATGATGGTAATGAATACGTTATTTCTGAATCAGAAAACGAATCTATCGTTGAAAAGTTTATTTCAGCTTTTAAAA
63	85	cccggattctagaactagtggatcccccgggaaaaaaATGAACATCAACGACCTCATCCGCGAGATAAAGAACAAAGACTATACCGTGAAGCTAAGCGGGCAATTGATCATCAGAGTTAATAATGATGGTAATGAATACGTTATTTCTGAATCAGAAAACGAATCTATCGTTGAAAAGTTTATTTCAGCTTTTAAAAACG
66	88	ggattctagaactagtggatcccccgggaaaaaaATGAACATCAACGACCTCATCCGCGAGATAAAGAACAAAGACTATACCGTGAAGCTAAGCGGGACTTTGATCATCAGAGTTAATAATGATGGTAATGAATACGTTATTTCTGAATCAGAAAACGAATCTATCGTTGAAAAGTTTATTTCAGCTTTTAAAAACGGTT
69	91	ttctagaactagtggatcccccgggaaaaaaATGAACATCAACGACCTCATCCGCGAGATAAAGAACAAAGACTATACCGTGAAGCTAAGCGGGACTGACATCATCAGAGTTAATAATGATGGTAATGAATACGTTATTTCTGAATCAGAAAACGAATCTATCGTTGAAAAGTTTATTTCAGCTTTTAAAAACGGTTGGA
72	94	tagaactagtggatcccccgggaaaaaaATGAACATCAACGACCTCATCCGCGAGATAAAGAACAAAGACTATACCGTGAAGCTAAGCGGGACTGACAGCATCAGAGTTAATAATGATGGTAATGAATACGTTATTTCTGAATCAGAAAACGAATCTATCGTTGAAAAGTTTATTTCAGCTTTTAAAAACGGTTGGAACC
75	97	aactagtggatcccccgggaaaaaaATGAACATCAACGACCTCATCCGCGAGATAAAGAACAAAGACTATACCGTGAAGCTAAGCGGGACTGACAGCAACAGAGTTAATAATGATGGTAATGAATACGTTATTTCTGAATCAGAAAACGAATCTATCGTTGAAAAGTTTATTTCAGCTTTTAAAAACGGTTGGAACCAAG
78	100	tagtggatcccccgggaaaaaaATGAACATCAACGACCTCATCCGCGAGATAAAGAACAAAGACTATACCGTGAAGCTAAGCGGGACTGACAGCAACTCCGTTAATAATGATGGTAATGAATACGTTATTTCTGAATCAGAAAACGAATCTATCGTTGAAAAGTTTATTTCAGCTTTTAAAAACGGTTGGAACCAAGAAT
81	103	tggatcccccgggaaaaaaATGAACATCAACGACCTCATCCGCGAGATAAAGAACAAAGACTATACCGTGAAGCTAAGCGGGACTGACAGCAACTCCATAAATAATGATGGTAATGAATACGTTATTTCTGAATCAGAAAACGAATCTATCGTTGAAAAGTTTATTTCAGCTTTTAAAAACGGTTGGAACCAAGAATACG
84	106	atcccccgggaaaaaaATGAACATCAACGACCTCATCCGCGAGATAAAGAACAAAGACTATACCGTGAAGCTAAGCGGGACTGACAGCAACTCCATAACGAATGATGGTAATGAATACGTTATTTCTGAATCAGAAAACGAATCTATCGTTGAAAAGTTTATTTCAGCTTTTAAAAACGGTTGGAACCAAGAATACGAAG
87	109	ccccgggaaaaaaATGAACATCAACGACCTCATCCGCGAGATAAAGAACAAAGACTATACCGTGAAGCTAAGCGGGACTGACAGCAACTCCATAACGCAGGATGGTAATGAATACGTTATTTCTGAATCAGAAAACGAATCTATCGTTGAAAAGTTTATTTCAGCTTTTAAAAACGGTTGGAACCAAGAATACGAAGATG
90	112	cgggaaaaaaATGAACATCAACGACCTCATCCGCGAGATAAAGAACAAAGACTATACCGTGAAGCTAAGCGGGACTGACAGCAACTCCATAACGCAGCTGGGTAATGAATACGTTATTTCTGAATCAGAAAACGAATCTATCGTTGAAAAGTTTATTTCAGCTTTTAAAAACGGTTGGAACCAAGAATACGAAGATGAAG
93	115	gaaaaaaATGAACATCAACGACCTCATCCGCGAGATAAAGAACAAAGACTATACCGTGAAGCTAAGCGGGACTGACAGCAACTCCATAACGCAGCTGATAAATGAATACGTTATTTCTGAATCAGAAAACGAATCTATCGTTGAAAAGTTTATTTCAGCTTTTAAAAACGGTTGGAACCAAGAATACGAAGATGAAGAAG
96	118	aaaaATGAACATCAACGACCTCATCCGCGAGATAAAGAACAAAGACTATACCGTGAAGCTAAGCGGGACTGACAGCAACTCCATAACGCAGCTGATAATAGAATACGTTATTTCTGAATCAGAAAACGAATCTATCGTTGAAAAGTTTATTTCAGCTTTTAAAAACGGTTGGAACCAAGAATACGAAGATGAAGAAGAAT
99	121	aATGAACATCAACGACCTCATCCGCGAGATAAAGAACAAAGACTATACCGTGAAGCTAAGCGGGACTGACAGCAACTCCATAACGCAGCTGATAATACGCTACGTTATTTCTGAATCAGAAAACGAATCTATCGTTGAAAAGTTTATTTCAGCTTTTAAAAACGGTTGGAACCAAGAATACGAAGATGAAGAAGAATTTT
102	124	GAACATCAACGACCTCATCCGCGAGATAAAGAACAAAGACTATACCGTGAAGCTAAGCGGGACTGACAGCAACTCCATAACGCAGCTGATAATACGCGTAGTTATTTCTGAATCAGAAAACGAATCTATCGTTGAAAAGTTTATTTCAGCTTTTAAAAACGGTTGGAACCAAGAATACGAAGATGAAGAAGAATTTTACA
105	127	CATCAACGACCTCATCCGCGAGATAAAGAACAAAGACTATACCGTGAAGCTAAGCGGGACTGACAGCAACTCCATAACGCAGCTGATAATACGCGTAAATATTTCTGAATCAGAAAACGAATCTATCGTTGAAAAGTTTATTTCAGCTTTTAAAAACGGTTGGAACCAAGAATACGAAGATGAAGAAGAATTTTACAATG
108	130	CAACGACCTCATCCGCGAGATAAAGAACAAAGACTATACCGTGAAGCTAAGCGGGACTGACAGCAACTCCATAACGCAGCTGATAATACGCGTAAATAACTCTGAATCAGAAAACGAATCTATCGTTGAAAAGTTTATTTCAGCTTTTAAAAACGGTTGGAACCAAGAATACGAAGATGAAGAAGAATTTTACAATGATA
111	133	CGACCTCATCCGCGAGATAAAGAACAAAGACTATACCGTGAAGCTAAGCGGGACTGACAGCAACTCCATAACGCAGCTGATAATACGCGTAAATAACGACGAATCAGAAAACGAATCTATCGTTGAAAAGTTTATTTCAGCTTTTAAAAACGGTTGGAACCAAGAATACGAAGATGAAGAAGAATTTTACAATGATATGC
114	136	CCTCATCCGCGAGATAAAGAACAAAGACTATACCGTGAAGCTAAGCGGGACTGACAGCAACTCCATAACGCAGCTGATAATACGCGTAAATAACGACGGATCAGAAAACGAATCTATCGTTGAAAAGTTTATTTCAGCTTTTAAAAACGGTTGGAACCAAGAATACGAAGATGAAGAAGAATTTTACAATGATATGCAAA
117	139	CATCCGCGAGATAAAGAACAAAGACTATACCGTGAAGCTAAGCGGGACTGACAGCAACTCCATAACGCAGCTGATAATACGCGTAAATAACGACGGAAACGAAAACGAATCTATCGTTGAAAAGTTTATTTCAGCTTTTAAAAACGGTTGGAACCAAGAATACGAAGATGAAGAAGAATTTTACAATGATATGCAAACTA
120	142	CCGCGAGATAAAGAACAAAGACTATACCGTGAAGCTAAGCGGGACTGACAGCAACTCCATAACGCAGCTGATAATACGCGTAAATAACGACGGAAACGAGAACGAATCTATCGTTGAAAAGTTTATTTCAGCTTTTAAAAACGGTTGGAACCAAGAATACGAAGATGAAGAAGAATTTTACAATGATATGCAAACTATTA
123	145	CGAGATAAAGAACAAAGACTATACCGTGAAGCTAAGCGGGACTGACAGCAACTCCATAACGCAGCTGATAATACGCGTAAATAACGACGGAAACGAGTATGAATCTATCGTTGAAAAGTTTATTTCAGCTTTTAAAAACGGTTGGAACCAAGAATACGAAGATGAAGAAGAATTTTACAATGATATGCAAACTATTACAT
126	148	GATAAAGAACAAAGACTATACCGTGAAGCTAAGCGGGACTGACAGCAACTCCATAACGCAGCTGATAATACGCGTAAATAACGACGGAAACGAGTATGTATCTATCGTTGAAAAGTTTATTTCAGCTTTTAAAAACGGTTGGAACCAAGAATACGAAGATGAAGAAGAATTTTACAATGATATGCAAACTATTACATTGA
129	151	AAAGAACAAAGACTATACCGTGAAGCTAAGCGGGACTGACAGCAACTCCATAACGCAGCTGATAATACGCGTAAATAACGACGGAAACGAGTATGTAATCATCGTTGAAAAGTTTATTTCAGCTTTTAAAAACGGTTGGAACCAAGAATACGAAGATGAAGAAGAATTTTACAATGATATGCAAACTATTACATTGAAAT
132	154	GAACAAAGACTATACCGTGAAGCTAAGCGGGACTGACAGCAACTCCATAACGCAGCTGATAATACGCGTAAATAACGACGGAAACGAGTATGTAATCAGCGTTGAAAAGTTTATTTCAGCTTTTAAAAACGGTTGGAACCAAGAATACGAAGATGAAGAAGAATTTTACAATGATATGCAAACTATTACATTGAAATCAG
135	157	CAAAGACTATACCGTGAAGCTAAGCGGGACTGACAGCAACTCCATAACGCAGCTGATAATACGCGTAAATAACGACGGAAACGAGTATGTAATCAGCGAGGAAAAGTTTATTTCAGCTTTTAAAAACGGTTGGAACCAAGAATACGAAGATGAAGAAGAATTTTACAATGATATGCAAACTATTACATTGAAATCAGAAT
138	160	AGACTATACCGTGAAGCTAAGCGGGACTGACAGCAACTCCATAACGCAGCTGATAATACGCGTAAATAACGACGGAAACGAGTATGTAATCAGCGAGAGCAAGTTTATTTCAGCTTTTAAAAACGGTTGGAACCAAGAATACGAAGATGAAGAAGAATTTTACAATGATATGCAAACTATTACATTGAAATCAGAATTAA
141	163	CTATACCGTGAAGCTAAGCGGGACTGACAGCAACTCCATAACGCAGCTGATAATACGCGTAAATAACGACGGAAACGAGTATGTAATCAGCGAGAGCGAGTTTATTTCAGCTTTTAAAAACGGTTGGAACCAAGAATACGAAGATGAAGAAGAATTTTACAATGATATGCAAACTATTACATTGAAATCAGAATTAAATT
144	166	TACCGTGAAGCTAAGCGGGACTGACAGCAACTCCATAACGCAGCTGATAATACGCGTAAATAACGACGGAAACGAGTATGTAATCAGCGAGAGCGAGAATATTTCAGCTTTTAAAAACGGTTGGAACCAAGAATACGAAGATGAAGAAGAATTTTACAATGATATGCAAACTATTACATTGAAATCAGAATTAAATTAAt
147	169	CGTGAAGCTAAGCGGGACTGACAGCAACTCCATAACGCAGCTGATAATACGCGTAAATAACGACGGAAACGAGTATGTAATCAGCGAGAGCGAGAATGAGTCAGCTTTTAAAAACGGTTGGAACCAAGAATACGAAGATGAAGAAGAATTTTACAATGATATGCAAACTATTACATTGAAATCAGAATTAAATTAAtata
150	172	GAAGCTAAGCGGGACTGACAGCAACTCCATAACGCAGCTGATAATACGCGTAAATAACGACGGAAACGAGTATGTAATCAGCGAGAGCGAGAATGAGAGCGCTTTTAAAAACGGTTGGAACCAAGAATACGAAGATGAAGAAGAATTTTACAATGATATGCAAACTATTACATTGAAATCAGAATTAAATTAAtatataa
153	175	GCTAAGCGGGACTGACAGCAACTCCATAACGCAGCTGATAATACGCGTAAATAACGACGGAAACGAGTATGTAATCAGCGAGAGCGAGAATGAGAGCATTTTTAAAAACGGTTGGAACCAAGAATACGAAGATGAAGAAGAATTTTACAATGATATGCAAACTATTACATTGAAATCAGAATTAAATTAAtatataaact
156	178	AAGCGGGACTGACAGCAACTCCATAACGCAGCTGATAATACGCGTAAATAACGACGGAAACGAGTATGTAATCAGCGAGAGCGAGAATGAGAGCATTGTGAAAAACGGTTGGAACCAAGAATACGAAGATGAAGAAGAATTTTACAATGATATGCAAACTATTACATTGAAATCAGAATTAAATTAAtatataaactcat
159	181	CGGGACTGACAGCAACTCCATAACGCAGCTGATAATACGCGTAAATAACGACGGAAACGAGTATGTAATCAGCGAGAGCGAGAATGAGAGCATTGTGGAGAACGGTTGGAACCAAGAATACGAAGATGAAGAAGAATTTTACAATGATATGCAAACTATTACATTGAAATCAGAATTAAATTAAtatataaactcattta
162	184	GACTGACAGCAACTCCATAACGCAGCTGATAATACGCGTAAATAACGACGGAAACGAGTATGTAATCAGCGAGAGCGAGAATGAGAGCATTGTGGAGAAAGGTTGGAACCAAGAATACGAAGATGAAGAAGAATTTTACAATGATATGCAAACTATTACATTGAAATCAGAATTAAATTAAtatataaactcatttactt
165	187	TGACAGCAACTCCATAACGCAGCTGATAATACGCGTAAATAACGACGGAAACGAGTATGTAATCAGCGAGAGCGAGAATGAGAGCATTGTGGAGAAATTCTGGAACCAAGAATACGAAGATGAAGAAGAATTTTACAATGATATGCAAACTATTACATTGAAATCAGAATTAAATTAAtatataaactcatttacttatg
168	190	CAGCAACTCCATAACGCAGCTGATAATACGCGTAAATAACGACGGAAACGAGTATGTAATCAGCGAGAGCGAGAATGAGAGCATTGTGGAGAAATTCATAAACCAAGAATACGAAGATGAAGAAGAATTTTACAATGATATGCAAACTATTACATTGAAATCAGAATTAAATTAAtatataaactcatttacttatgtag
171	193	CAACTCCATAACGCAGCTGATAATACGCGTAAATAACGACGGAAACGAGTATGTAATCAGCGAGAGCGAGAATGAGAGCATTGTGGAGAAATTCATAAGTCAAGAATACGAAGATGAAGAAGAATTTTACAATGATATGCAAACTATTACATTGAAATCAGAATTAAATTAAtatataaactcatttacttatgtaggaa
174	196	CTCCATAACGCAGCTGATAATACGCGTAAATAACGACGGAAACGAGTATGTAATCAGCGAGAGCGAGAATGAGAGCATTGTGGAGAAATTCATAAGTGCCGAATACGAAGATGAAGAAGAATTTTACAATGATATGCAAACTATTACATTGAAATCAGAATTAAATTAAtatataaactcatttacttatgtaggaataa
177	199	CATAACGCAGCTGATAATACGCGTAAATAACGACGGAAACGAGTATGTAATCAGCGAGAGCGAGAATGAGAGCATTGTGGAGAAATTCATAAGTGCCTTCTACGAAGATGAAGAAGAATTTTACAATGATATGCAAACTATTACATTGAAATCAGAATTAAATTAAtatataaactcatttacttatgtaggaataaaga
180	202	AACGCAGCTGATAATACGCGTAAATAACGACGGAAACGAGTATGTAATCAGCGAGAGCGAGAATGAGAGCATTGTGGAGAAATTCATAAGTGCCTTCAAGGAAGATGAAGAAGAATTTTACAATGATATGCAAACTATTACATTGAAATCAGAATTAAATTAAtatataaactcatttacttatgtaggaataaagagta
183	205	GCAGCTGATAATACGCGTAAATAACGACGGAAACGAGTATGTAATCAGCGAGAGCGAGAATGAGAGCATTGTGGAGAAATTCATAAGTGCCTTCAAGAATGATGAAGAAGAATTTTACAATGATATGCAAACTATTACATTGAAATCAGAATTAAATTAAtatataaactcatttacttatgtaggaataaagagtatca
186	208	GCTGATAATACGCGTAAATAACGACGGAAACGAGTATGTAATCAGCGAGAGCGAGAATGAGAGCATTGTGGAGAAATTCATAAGTGCCTTCAAGAATGGAGAAGAAGAATTTTACAATGATATGCAAACTATTACATTGAAATCAGAATTAAATTAAtatataaactcatttacttatgtaggaataaagagtatcatct
189	211	GATAATACGCGTAAATAACGACGGAAACGAGTATGTAATCAGCGAGAGCGAGAATGAGAGCATTGTGGAGAAATTCATAAGTGCCTTCAAGAATGGATGGGAAGAATTTTACAATGATATGCAAACTATTACATTGAAATCAGAATTAAATTAAtatataaactcatttacttatgtaggaataaagagtatcatctttc
192	214	AATACGCGTAAATAACGACGGAAACGAGTATGTAATCAGCGAGAGCGAGAATGAGAGCATTGTGGAGAAATTCATAAGTGCCTTCAAGAATGGATGGAATGAATTTTACAATGATATGCAAACTATTACATTGAAATCAGAATTAAATTAAtatataaactcatttacttatgtaggaataaagagtatcatctttcaaa
195	217	ACGCGTAAATAACGACGGAAACGAGTATGTAATCAGCGAGAGCGAGAATGAGAGCATTGTGGAGAAATTCATAAGTGCCTTCAAGAATGGATGGAATCAGTTTTACAATGATATGCAAACTATTACATTGAAATCAGAATTAAATTAAtatataaactcatttacttatgtaggaataaagagtatcatctttcaaacgc
198	220	CGTAAATAACGACGGAAACGAGTATGTAATCAGCGAGAGCGAGAATGAGAGCATTGTGGAGAAATTCATAAGTGCCTTCAAGAATGGATGGAATCAGGAGTACAATGATATGCAAACTATTACATTGAAATCAGAATTAAATTAAtatataaactcatttacttatgtaggaataaagagtatcatctttcaaacgccca
201	223	AAATAACGACGGAAACGAGTATGTAATCAGCGAGAGCGAGAATGAGAGCATTGTGGAGAAATTCATAAGTGCCTTCAAGAATGGATGGAATCAGGAGTATAATGATATGCAAACTATTACATTGAAATCAGAATTAAATTAAtatataaactcatttacttatgtaggaataaagagtatcatctttcaaacgcccagcg
204	226	TAACGACGGAAACGAGTATGTAATCAGCGAGAGCGAGAATGAGAGCATTGTGGAGAAATTCATAAGTGCCTTCAAGAATGGATGGAATCAGGAGTATGAGGATATGCAAACTATTACATTGAAATCAGAATTAAATTAAtatataaactcatttacttatgtaggaataaagagtatcatctttcaaacgcccagcggta
207	229	CGACGGAAACGAGTATGTAATCAGCGAGAGCGAGAATGAGAGCATTGTGGAGAAATTCATAAGTGCCTTCAAGAATGGATGGAATCAGGAGTATGAGGACATGCAAACTATTACATTGAAATCAGAATTAAATTAAtatataaactcatttacttatgtaggaataaagagtatcatctttcaaacgcccagcggtagta
210	232	CGGAAACGAGTATGTAATCAGCGAGAGCGAGAATGAGAGCATTGTGGAGAAATTCATAAGTGCCTTCAAGAATGGATGGAATCAGGAGTATGAGGACGAGCAAACTATTACATTGAAATCAGAATTAAATTAAtatataaactcatttacttatgtaggaataaagagtatcatctttcaaacgcccagcggtagtacaa
213	235	AAACGAGTATGTAATCAGCGAGAGCGAGAATGAGAGCATTGTGGAGAAATTCATAAGTGCCTTCAAGAATGGATGGAATCAGGAGTATGAGGACGAGGAGACTATTACATTGAAATCAGAATTAAATTAAtatataaactcatttacttatgtaggaataaagagtatcatctttcaaacgcccagcggtagtacaattc
216	238	CGAGTATGTAATCAGCGAGAGCGAGAATGAGAGCATTGTGGAGAAATTCATAAGTGCCTTCAAGAATGGATGGAATCAGGAGTATGAGGACGAGGAGGAGATTACATTGAAATCAGAATTAAATTAAtatataaactcatttacttatgtaggaataaagagtatcatctttcaaacgcccagcggtagtacaattcaaa
219	241	GTATGTAATCAGCGAGAGCGAGAATGAGAGCATTGTGGAGAAATTCATAAGTGCCTTCAAGAATGGATGGAATCAGGAGTATGAGGACGAGGAGGAGTTCACATTGAAATCAGAATTAAATTAAtatataaactcatttacttatgtaggaataaagagtatcatctttcaaacgcccagcggtagtacaattcaaagta
222	244	TGTAATCAGCGAGAGCGAGAATGAGAGCATTGTGGAGAAATTCATAAGTGCCTTCAAGAATGGATGGAATCAGGAGTATGAGGACGAGGAGGAGTTCTATTTGAAATCAGAATTAAATTAAtatataaactcatttacttatgtaggaataaagagtatcatctttcaaacgcccagcggtagtacaattcaaagtagta
225	247	AATCAGCGAGAGCGAGAATGAGAGCATTGTGGAGAAATTCATAAGTGCCTTCAAGAATGGATGGAATCAGGAGTATGAGGACGAGGAGGAGTTCTATAACAAATCAGAATTAAATTAAtatataaactcatttacttatgtaggaataaagagtatcatctttcaaacgcccagcggtagtacaattcaaagtagtaggt
228	250	CAGCGAGAGCGAGAATGAGAGCATTGTGGAGAAATTCATAAGTGCCTTCAAGAATGGATGGAATCAGGAGTATGAGGACGAGGAGGAGTTCTATAACGACTCAGAATTAAATTAAtatataaactcatttacttatgtaggaataaagagtatcatctttcaaacgcccagcggtagtacaattcaaagtagtaggtacc
231	253	CGAGAGCGAGAATGAGAGCATTGTGGAGAAATTCATAAGTGCCTTCAAGAATGGATGGAATCAGGAGTATGAGGACGAGGAGGAGTTCTATAACGACATGGAATTAAATTAAtatataaactcatttacttatgtaggaataaagagtatcatctttcaaacgcccagcggtagtacaattcaaagtagtaggtaccaat
234	256	GAGCGAGAATGAGAGCATTGTGGAGAAATTCATAAGTGCCTTCAAGAATGGATGGAATCAGGAGTATGAGGACGAGGAGGAGTTCTATAACGACATGCAGTTAAATTAAtatataaactcatttacttatgtaggaataaagagtatcatctttcaaacgcccagcggtagtacaattcaaagtagtaggtaccaatggt
237	259	CGAGAATGAGAGCATTGTGGAGAAATTCATAAGTGCCTTCAAGAATGGATGGAATCAGGAGTATGAGGACGAGGAGGAGTTCTATAACGACATGCAGACCAATTAAtatataaactcatttacttatgtaggaataaagagtatcatctttcaaacgcccagcggtagtacaattcaaagtagtaggtaccaatggtagt
240	262	GAATGAGAGCATTGTGGAGAAATTCATAAGTGCCTTCAAGAATGGATGGAATCAGGAGTATGAGGACGAGGAGGAGTTCTATAACGACATGCAGACCATCTAAtatataaactcatttacttatgtaggaataaagagtatcatctttcaaacgcccagcggtagtacaattcaaagtagtaggtaccaatggtagtact
243	265	TGAGAGCATTGTGGAGAAATTCATAAGTGCCTTCAAGAATGGATGGAATCAGGAGTATGAGGACGAGGAGGAGTTCTATAACGACATGCAGACCATCACTtatataaactcatttacttatgtaggaataaagagtatcatctttcaaacgcccagcggtagtacaattcaaagtagtaggtaccaatggtagtactagt
0	25	aataaaagtatcaacaaaaaattgttaatatacctctatactttaacgtcaaggagaaaaaaccccggattctagaactagtggatcccccgggaaaaaaGAAATTAAAAATAAGGATTACACTGTTAAATTGTCTGGTACAGATTCTAATTCAATCACTCAATTGATCATCAGAGTTAATAATGATGGTAATGAATACG
3	28	aaaagtatcaacaaaaaattgttaatatacctctatactttaacgtcaaggagaaaaaaccccggattctagaactagtggatcccccgggaaaaaaATGATTAAAAATAAGGATTACACTGTTAAATTGTCTGGTACAGATTCTAATTCAATCACTCAATTGATCATCAGAGTTAATAATGATGGTAATGAATACGTTA
6	31	agtatcaacaaaaaattgttaatatacctctatactttaacgtcaaggagaaaaaaccccggattctagaactagtggatcccccgggaaaaaaATGAACAAAAATAAGGATTACACTGTTAAATTGTCTGGTACAGATTCTAATTCAATCACTCAATTGATCATCAGAGTTAATAATGATGGTAATGAATACGTTATTT
9	34	atcaacaaaaaattgttaatatacctctatactttaacgtcaaggagaaaaaaccccggattctagaactagtggatcccccgggaaaaaaATGAACATCAATAAGGATTACACTGTTAAATTGTCTGGTACAGATTCTAATTCAATCACTCAATTGATCATCAGAGTTAATAATGATGGTAATGAATACGTTATTTCTG
12	37	aacaaaaaattgttaatatacctctatactttaacgtcaaggagaaaaaaccccggattctagaactagtggatcccccgggaaaaaaATGAACATCAACAAGGATTACACTGTTAAATTGTCTGGTACAGATTCTAATTCAATCACTCAATTGATCATCAGAGTTAATAATGATGGTAATGAATACGTTATTTCTGAAT
15	40	aaaaaattgttaatatacctctatactttaacgtcaaggagaaaaaaccccggattctagaactagtggatcccccgggaaaaaaATGAACATCAACGACGATTACACTGTTAAATTGTCTGGTACAGATTCTAATTCAATCACTCAATTGATCATCAGAGTTAATAATGATGGTAATGAATACGTTATTTCTGAATCAG
18	43	aaattgttaatatacctctatactttaacgtcaaggagaaaaaaccccggattctagaactagtggatcccccgggaaaaaaATGAACATCAACGACCTCTACACTGTTAAATTGTCTGGTACAGATTCTAATTCAATCACTCAATTGATCATCAGAGTTAATAATGATGGTAATGAATACGTTATTTCTGAATCAGAAA
21	46	ttgttaatatacctctatactttaacgtcaaggagaaaaaaccccggattctagaactagtggatcccccgggaaaaaaATGAACATCAACGACCTCATCACTGTTAAATTGTCTGGTACAGATTCTAATTCAATCACTCAATTGATCATCAGAGTTAATAATGATGGTAATGAATACGTTATTTCTGAATCAGAAAACG
24	49	ttaatatacctctatactttaacgtcaaggagaaaaaaccccggattctagaactagtggatcccccgggaaaaaaATGAACATCAACGACCTCATCCGCGTTAAATTGTCTGGTACAGATTCTAATTCAATCACTCAATTGATCATCAGAGTTAATAATGATGGTAATGAATACGTTATTTCTGAATCAGAAAACGAAT
27	52	atatacctctatactttaacgtcaaggagaaaaaaccccggattctagaactagtggatcccccgggaaaaaaATGAACATCAACGACCTCATCCGCGAGAAATTGTCTGGTACAGATTCTAATTCAATCACTCAATTGATCATCAGAGTTAATAATGATGGTAATGAATACGTTATTTCTGAATCAGAAAACGAATCTA
30	55	tacctctatactttaacgtcaaggagaaaaaaccccggattctagaactagtggatcccccgggaaaaaaATGAACATCAACGACCTCATCCGCGAGATATTGTCTGGTACAGATTCTAATTCAATCACTCAATTGATCATCAGAGTTAATAATGATGGTAATGAATACGTTATTTCTGAATCAGAAAACGAATCTATCG
33	58	ctctatactttaacgtcaaggagaaaaaaccccggattctagaactagtggatcccccgggaaaaaaATGAACATCAACGACCTCATCCGCGAGATAAAGTCTGGTACAGATTCTAATTCAATCACTCAATTGATCATCAGAGTTAATAATGATGGTAATGAATACGTTATTTCTGAATCAGAAAACGAATCTATCGTTG
36	61	tatactttaacgtcaaggagaaaaaaccccggattctagaactagtggatcccccgggaaaaaaATGAACATCAACGACCTCATCCGCGAGATAAAGAACGGTACAGATTCTAATTCAATCACTCAATTGATCATCAGAGTTAATAATGATGGTAATGAATACGTTATTTCTGAATCAGAAAACGAATCTATCGTTGAAA
39	64	actttaacgtcaaggagaaaaaaccccggattctagaactagtggatcccccgggaaaaaaATGAACATCAACGACCTCATCCGCGAGATAAAGAACAAAACAGATTCTAATTCAATCACTCAATTGATCATCAGAGTTAATAATGATGGTAATGAATACGTTATTTCTGAATCAGAAAACGAATCTATCGTTGAAAAGT
42	67	ttaacgtcaaggagaaaaaaccccggattctagaactagtggatcccccgggaaaaaaATGAACATCAACGACCTCATCCGCGAGATAAAGAACAAAGACGATTCTAATTCAATCACTCAATTGATCATCAGAGTTAATAATGATGGTAATGAATACGTTATTTCTGAATCAGAAAACGAATCTATCGTTGAAAAGTTTA
45	70	acgtcaaggagaaaaaaccccggattctagaactagtggatcccccgggaaaaaaATGAACATCAACGACCTCATCCGCGAGATAAAGAACAAAGACTATTCTAATTCAATCACTCAATTGATCATCAGAGTTAATAATGATGGTAATGAATACGTTATTTCTGAATCAGAAAACGAATCTATCGTTGAAAAGTTTATTT
48	73	tcaaggagaaaaaaccccggattctagaactagtggatcccccgggaaaaaaATGAACATCAACGACCTCATCCGCGAGATAAAGAACAAAGACTATACCAATTCAATCACTCAATTGATCATCAGAGTTAATAATGATGGTAATGAATACGTTATTTCTGAATCAGAAAACGAATCTATCGTTGAAAAGTTTATTTCAG
51	76	aggagaaaaaaccccggattctagaactagtggatcccccgggaaaaaaATGAACATCAACGACCTCATCCGCGAGATAAAGAACAAAGACTATACCGTGTCAATCACTCAATTGATCATCAGAGTTAATAATGATGGTAATGAATACGTTATTTCTGAATCAGAAAACGAATCTATCGTTGAAAAGTTTATTTCAGCTT
54	79	agaaaaaaccccggattctagaactagtggatcccccgggaaaaaaATGAACATCAACGACCTCATCCGCGAGATAAAGAACAAAGACTATACCGTGAAGATCACTCAATTGATCATCAGAGTTAATAATGATGGTAATGAATACGTTATTTCTGAATCAGAAAACGAATCTATCGTTGAAAAGTTTATTTCAGCTTTTA
57	82	aaaaaccccggattctagaactagtggatcccccgggaaaaaaATGAACATCAACGACCTCATCCGCGAGATAAAGAACAAAGACTATACCGTGAAGCTAACTCAATTGATCATCAGAGTTAATAATGATGGTAATGAATACGTTATTTCTGAATCAGAAAACGAATCTATCGTTGAAAAGTTTATTTCAGCTTTTAAAA
60	85	aaccccggattctagaactagtggatcccccgggaaaaaaATGAACATCAACGACCTCATCCGCGAGATAAAGAACAAAGACTATACCGTGAAGCTAAGCCAATTGATCATCAGAGTTAATAATGATGGTAATGAATACGTTATTTCTGAATCAGAAAACGAATCTATCGTTGAAAAGTTTATTTCAGCTTTTAAAAACG
63	88	cccggattctagaactagtggatcccccgggaaaaaaATGAACATCAACGACCTCATCCGCGAGATAAAGAACAAAGACTATACCGTGAAGCTAAGCGGGTTGATCATCAGAGTTAATAATGATGGTAATGAATACGTTATTTCTGAATCAGAAAACGAATCTATCGTTGAAAAGTTTATTTCAGCTTTTAAAAACGGTT
66	91	ggattctagaactagtggatcccccgggaaaaaaATGAACATCAACGACCTCATCCGCGAGATAAAGAACAAAGACTATACCGTGAAGCTAAGCGGGACTATCATCAGAGTTAATAATGATGGTAATGAATACGTTATTTCTGAATCAGAAAACGAATCTATCGTTGAAAAGTTTATTTCAGCTTTTAAAAACGGTTGGA
69	94	ttctagaactagtggatcccccgggaaaaaaATGAACATCAACGACCTCATCCGCGAGATAAAGAACAAAGACTATACCGTGAAGCTAAGCGGGACTGACATCAGAGTTAATAATGATGGTAATGAATACGTTATTTCTGAATCAGAAAACGAATCTATCGTTGAAAAGTTTATTTCAGCTTTTAAAAACGGTTGGAACC
72	97	tagaactagtggatcccccgggaaaaaaATGAACATCAACGACCTCATCCGCGAGATAAAGAACAAAGACTATACCGTGAAGCTAAGCGGGACTGACAGCAGAGTTAATAATGATGGTAATGAATACGTTATTTCTGAATCAGAAAACGAATCTATCGTTGAAAAGTTTATTTCAGCTTTTAAAAACGGTTGGAACCAAG
75	100	aactagtggatcccccgggaaaaaaATGAACATCAACGACCTCATCCGCGAGATAAAGAACAAAGACTATACCGTGAAGCTAAGCGGGACTGACAGCAACGTTAATAATGATGGTAATGAATACGTTATTTCTGAATCAGAAAACGAATCTATCGTTGAAAAGTTTATTTCAGCTTTTAAAAACGGTTGGAACCAAGAAT
78	103	tagtggatcccccgggaaaaaaATGAACATCAACGACCTCATCCGCGAGATAAAGAACAAAGACTATACCGTGAAGCTAAGCGGGACTGACAGCAACTCCAATAATGATGGTAATGAATACGTTATTTCTGAATCAGAAAACGAATCTATCGTTGAAAAGTTTATTTCAGCTTTTAAAAACGGTTGGAACCAAGAATACG
81	106	tggatcccccgggaaaaaaATGAACATCAACGACCTCATCCGCGAGATAAAGAACAAAGACTATACCGTGAAGCTAAGCGGGACTGACAGCAACTCCATAAATGATGGTAATGAATACGTTATTTCTGAATCAGAAAACGAATCTATCGTTGAAAAGTTTATTTCAGCTTTTAAAAACGGTTGGAACCAAGAATACGAAG
84	109	atcccccgggaaaaaaATGAACATCAACGACCTCATCCGCGAGATAAAGAACAAAGACTATACCGTGAAGCTAAGCGGGACTGACAGCAACTCCATAACGGATGGTAATGAATACGTTATTTCTGAATCAGAAAACGAATCTATCGTTGAAAAGTTTATTTCAGCTTTTAAAAACGGTTGGAACCAAGAATACGAAGATG
87	112	ccccgggaaaaaaATGAACATCAACGACCTCATCCGCGAGATAAAGAACAAAGACTATACCGTGAAGCTAAGCGGGACTGACAGCAACTCCATAACGCAGGGTAATGAATACGTTATTTCTGAATCAGAAAACGAATCTATCGTTGAAAAGTTTATTTCAGCTTTTAAAAACGGTTGGAACCAAGAATACGAAGATGAAG
90	115	cgggaaaaaaATGAACATCAACGACCTCATCCGCGAGATAAAGAACAAAGACTATACCGTGAAGCTAAGCGGGACTGACAGCAACTCCATAACGCAGCTGAATGAATACGTTATTTCTGAATCAGAAAACGAATCTATCGTTGAAAAGTTTATTTCAGCTTTTAAAAACGGTTGGAACCAAGAATACGAAGATGAAGAAG
93	118	gaaaaaaATGAACATCAACGACCTCATCCGCGAGATAAAGAACAAAGACTATACCGTGAAGCTAAGCGGGACTGACAGCAACTCCATAACGCAGCTGATAGAATACGTTATTTCTGAATCAGAAAACGAATCTATCGTTGAAAAGTTTATTTCAGCTTTTAAAAACGGTTGGAACCAAGAATACGAAGATGAAGAAGAAT
96	121	aaaaATGAACATCAACGACCTCATCCGCGAGATAAAGAACAAAGACTATACCGTGAAGCTAAGCGGGACTGACAGCAACTCCATAACGCAGCTGATAATATACGTTATTTCTGAATCAGAAAACGAATCTATCGTTGAAAAGTTTATTTCAGCTTTTAAAAACGGTTGGAACCAAGAATACGAAGATGAAGAAGAATTTT
99	124	aATGAACATCAACGACCTCATCCGCGAGATAAAGAACAAAGACTATACCGTGAAGCTAAGCGGGACTGACAGCAACTCCATAACGCAGCTGATAATACGCGTTATTTCTGAATCAGAAAACGAATCTATCGTTGAAAAGTTTATTTCAGCTTTTAAAAACGGTTGGAACCAAGAATACGAAGATGAAGAAGAATTTTACA
102	127	GAACATCAACGACCTCATCCGCGAGATAAAGAACAAAGACTATACCGTGAAGCTAAGCGGGACTGACAGCAACTCCATAACGCAGCTGATAATACGCGTAATTTCTGAATCAGAAAACGAATCTATCGTTGAAAAGTTTATTTCAGCTTTTAAAAACGGTTGGAACCAAGAATACGAAGATGAAGAAGAATTTTACAATG
105	130	CATCAACGACCTCATCCGCGAGATAAAGAACAAAGACTATACCGTGAAGCTAAGCGGGACTGACAGCAACTCCATAACGCAGCTGATAATACGCGTAAATTCTGAATCAGAAAACGAATCTATCGTTGAAAAGTTTATTTCAGCTTTTAAAAACGGTTGGAACCAAGAATACGAAGATGAAGAAGAATTTTACAATGATA
108	133	CAACGACCTCATCCGCGAGATAAAGAACAAAGACTATACCGTGAAGCTAAGCGGGACTGACAGCAACTCCATAACGCAGCTGATAATACGCGTAAATAACGAATCAGAAAACGAATCTATCGTTGAAAAGTTTATTTCAGCTTTTAAAAACGGTTGGAACCAAGAATACGAAGATGAAGAAGAATTTTACAATGATATGC
111	136	CGACCTCATCCGCGAGATAAAGAACAAAGACTATACCGTGAAGCTAAGCGGGACTGACAGCAACTCCATAACGCAGCTGATAATACGCGTAAATAACGACTCAGAAAACGAATCTATCGTTGAAAAGTTTATTTCAGCTTTTAAAAACGGTTGGAACCAAGAATACGAAGATGAAGAAGAATTTTACAATGATATGCAAA
114	139	CCTCATCCGCGAGATAAAGAACAAAGACTATACCGTGAAGCTAAGCGGGACTGACAGCAACTCCATAACGCAGCTGATAATACGCGTAAATAACGACGGAGAAAACGAATCTATCGTTGAAAAGTTTATTTCAGCTTTTAAAAACGGTTGGAACCAAGAATACGAAGATGAAGAAGAATTTTACAATGATATGCAAACTA
117	142	CATCCGCGAGATAAAGAACAAAGACTATACCGTGAAGCTAAGCGGGACTGACAGCAACTCCATAACGCAGCTGATAATACGCGTAAATAACGACGGAAACAACGAATCTATCGTTGAAAAGTTTATTTCAGCTTTTAAAAACGGTTGGAACCAAGAATACGAAGATGAAGAAGAATTTTACAATGATATGCAAACTATTA
120	145	CCGCGAGATAAAGAACAAAGACTATACCGTGAAGCTAAGCGGGACTGACAGCAACTCCATAACGCAGCTGATAATACGCGTAAATAACGACGGAAACGAGGAATCTATCGTTGAAAAGTTTATTTCAGCTTTTAAAAACGGTTGGAACCAAGAATACGAAGATGAAGAAGAATTTTACAATGATATGCAAACTATTACAT
123	148	CGAGATAAAGAACAAAGACTATACCGTGAAGCTAAGCGGGACTGACAGCAACTCCATAACGCAGCTGATAATACGCGTAAATAACGACGGAAACGAGTATTCTATCGTTGAAAAGTTTATTTCAGCTTTTAAAAACGGTTGGAACCAAGAATACGAAGATGAAGAAGAATTTTACAATGATATGCAAACTATTACATTGA
126	151	GATAAAGAACAAAGACTATACCGTGAAGCTAAGCGGGACTGACAGCAACTCCATAACGCAGCTGATAATACGCGTAAATAACGACGGAAACGAGTATGTAATCGTTGAAAAGTTTATTTCAGCTTTTAAAAACGGTTGGAACCAAGAATACGAAGATGAAGAAGAATTTTACAATGATATGCAAACTATTACATTGAAAT
129	154	AAAGAACAAAGACTATACCGTGAAGCTAAGCGGGACTGACAGCAACTCCATAACGCAGCTGATAATACGCGTAAATAACGACGGAAACGAGTATGTAATCGTTGAAAAGTTTATTTCAGCTTTTAAAAACGGTTGGAACCAAGAATACGAAGATGAAGAAGAATTTTACAATGATATGCAAACTATTACATTGAAATCAG
132	157	GAACAAAGACTATACCGTGAAGCTAAGCGGGACTGACAGCAACTCCATAACGCAGCTGATAATACGCGTAAATAACGACGGAAACGAGTATGTAATCAGCGAAAAGTTTATTTCAGCTTTTAAAAACGGTTGGAACCAAGAATACGAAGATGAAGAAGAATTTTACAATGATATGCAAACTATTACATTGAAATCAGAAT
135	160	CAAAGACTATACCGTGAAGCTAAGCGGGACTGACAGCAACTCCATAACGCAGCTGATAATACGCGTAAATAACGACGGAAACGAGTATGTAATCAGCGAGAAGTTTATTTCAGCTTTTAAAAACGGTTGGAACCAAGAATACGAAGATGAAGAAGAATTTTACAATGATATGCAAACTATTACATTGAAATCAGAATTAA
138	163	AGACTATACCGTGAAGCTAAGCGGGACTGACAGCAACTCCATAACGCAGCTGATAATACGCGTAAATAACGACGGAAACGAGTATGTAATCAGCGAGAGCTTTATTTCAGCTTTTAAAAACGGTTGGAACCAAGAATACGAAGATGAAGAAGAATTTTACAATGATATGCAAACTATTACATTGAAATCAGAATTAAATT
141	166	CTATACCGTGAAGCTAAGCGGGACTGACAGCAACTCCATAACGCAGCTGATAATACGCGTAAATAACGACGGAAACGAGTATGTAATCAGCGAGAGCGAGATTTCAGCTTTTAAAAACGGTTGGAACCAAGAATACGAAGATGAAGAAGAATTTTACAATGATATGCAAACTATTACATTGAAATCAGAATTAAATTAAt
144	169	TACCGTGAAGCTAAGCGGGACTGACAGCAACTCCATAACGCAGCTGATAATACGCGTAAATAACGACGGAAACGAGTATGTAATCAGCGAGAGCGAGAATTCAGCTTTTAAAAACGGTTGGAACCAAGAATACGAAGATGAAGAAGAATTTTACAATGATATGCAAACTATTACATTGAAATCAGAATTAAATTAAtata
147	172	CGTGAAGCTAAGCGGGACTGACAGCAACTCCATAACGCAGCTGATAATACGCGTAAATAACGACGGAAACGAGTATGTAATCAGCGAGAGCGAGAATGAGGCTTTTAAAAACGGTTGGAACCAAGAATACGAAGATGAAGAAGAATTTTACAATGATATGCAAACTATTACATTGAAATCAGAATTAAATTAAtatataa
150	175	GAAGCTAAGCGGGACTGACAGCAACTCCATAACGCAGCTGATAATACGCGTAAATAACGACGGAAACGAGTATGTAATCAGCGAGAGCGAGAATGAGAGCTTTAAAAACGGTTGGAACCAAGAATACGAAGATGAAGAAGAATTTTACAATGATATGCAAACTATTACATTGAAATCAGAATTAAATTAAtatataaact
153	178	GCTAAGCGGGACTGACAGCAACTCCATAACGCAGCTGATAATACGCGTAAATAACGACGGAAACGAGTATGTAATCAGCGAGAGCGAGAATGAGAGCATTAAAAACGGTTGGAACCAAGAATACGAAGATGAAGAAGAATTTTACAATGATATGCAAACTATTACATTGAAATCAGAATTAAATTAAtatataaactcat
156	181	AAGCGGGACTGACAGCAACTCCATAACGCAGCTGATAATACGCGTAAATAACGACGGAAACGAGTATGTAATCAGCGAGAGCGAGAATGAGAGCATTGTGAACGGTTGGAACCAAGAATACGAAGATGAAGAAGAATTTTACAATGATATGCAAACTATTACATTGAAATCAGAATTAAATTAAtatataaactcattta
159	184	CGGGACTGACAGCAACTCCATAACGCAGCTGATAATACGCGTAAATAACGACGGAAACGAGTATGTAATCAGCGAGAGCGAGAATGAGAGCATTGTGGAGGGTTGGAACCAAGAATACGAAGATGAAGAAGAATTTTACAATGATATGCAAACTATTACATTGAAATCAGAATTAAATTAAtatataaactcatttactt
162	187	GACTGACAGCAACTCCATAACGCAGCTGATAATACGCGTAAATAACGACGGAAACGAGTATGTAATCAGCGAGAGCGAGAATGAGAGCATTGTGGAGAAATGGAACCAAGAATACGAAGATGAAGAAGAATTTTACAATGATATGCAAACTATTACATTGAAATCAGAATTAAATTAAtatataaactcatttacttatg
165	190	TGACAGCAACTCCATAACGCAGCTGATAATACGCGTAAATAACGACGGAAACGAGTATGTAATCAGCGAGAGCGAGAATGAGAGCATTGTGGAGAAATTCAACCAAGAATACGAAGATGAAGAAGAATTTTACAATGATATGCAAACTATTACATTGAAATCAGAATTAAATTAAtatataaactcatttacttatgtag
168	193	CAGCAACTCCATAACGCAGCTGATAATACGCGTAAATAACGACGGAAACGAGTATGTAATCAGCGAGAGCGAGAATGAGAGCATTGTGGAGAAATTCATACAAGAATACGAAGATGAAGAAGAATTTTACAATGATATGCAAACTATTACATTGAAATCAGAATTAAATTAAtatataaactcatttacttatgtaggaa
171	196	CAACTCCATAACGCAGCTGATAATACGCGTAAATAACGACGGAAACGAGTATGTAATCAGCGAGAGCGAGAATGAGAGCATTGTGGAGAAATTCATAAGTGAATACGAAGATGAAGAAGAATTTTACAATGATATGCAAACTATTACATTGAAATCAGAATTAAATTAAtatataaactcatttacttatgtaggaataa
174	199	CTCCATAACGCAGCTGATAATACGCGTAAATAACGACGGAAACGAGTATGTAATCAGCGAGAGCGAGAATGAGAGCATTGTGGAGAAATTCATAAGTGCCTACGAAGATGAAGAAGAATTTTACAATGATATGCAAACTATTACATTGAAATCAGAATTAAATTAAtatataaactcatttacttatgtaggaataaaga
177	202	CATAACGCAGCTGATAATACGCGTAAATAACGACGGAAACGAGTATGTAATCAGCGAGAGCGAGAATGAGAGCATTGTGGAGAAATTCATAAGTGCCTTCGAAGATGAAGAAGAATTTTACAATGATATGCAAACTATTACATTGAAATCAGAATTAAATTAAtatataaactcatttacttatgtaggaataaagagta
180	205	AACGCAGCTGATAATACGCGTAAATAACGACGGAAACGAGTATGTAATCAGCGAGAGCGAGAATGAGAGCATTGTGGAGAAATTCATAAGTGCCTTCAAGGATGAAGAAGAATTTTACAATGATATGCAAACTATTACATTGAAATCAGAATTAAATTAAtatataaactcatttacttatgtaggaataaagagtatca
183	208	GCAGCTGATAATACGCGTAAATAACGACGGAAACGAGTATGTAATCAGCGAGAGCGAGAATGAGAGCATTGTGGAGAAATTCATAAGTGCCTTCAAGAATGAAGAAGAATTTTACAATGATATGCAAACTATTACATTGAAATCAGAATTAAATTAAtatataaactcatttacttatgtaggaataaagagtatcatct
186	211	GCTGATAATACGCGTAAATAACGACGGAAACGAGTATGTAATCAGCGAGAGCGAGAATGAGAGCATTGTGGAGAAATTCATAAGTGCCTTCAAGAATGGAGAAGAATTTTACAATGATATGCAAACTATTACATTGAAATCAGAATTAAATTAAtatataaactcatttacttatgtaggaataaagagtatcatctttc
189	214	GATAATACGCGTAAATAACGACGGAAACGAGTATGTAATCAGCGAGAGCGAGAATGAGAGCATTGTGGAGAAATTCATAAGTGCCTTCAAGAATGGATGGGAATTTTACAATGATATGCAAACTATTACATTGAAATCAGAATTAAATTAAtatataaactcatttacttatgtaggaataaagagtatcatctttcaaa
192	217	AATACGCGTAAATAACGACGGAAACGAGTATGTAATCAGCGAGAGCGAGAATGAGAGCATTGTGGAGAAATTCATAAGTGCCTTCAAGAATGGATGGAATTTTTACAATGATATGCAAACTATTACATTGAAATCAGAATTAAATTAAtatataaactcatttacttatgtaggaataaagagtatcatctttcaaacgc
195	220	ACGCGTAAATAACGACGGAAACGAGTATGTAATCAGCGAGAGCGAGAATGAGAGCATTGTGGAGAAATTCATAAGTGCCTTCAAGAATGGATGGAATCAGTACAATGATATGCAAACTATTACATTGAAATCAGAATTAAATTAAtatataaactcatttacttatgtaggaataaagagtatcatctttcaaacgccca
198	223	CGTAAATAACGACGGAAACGAGTATGTAATCAGCGAGAGCGAGAATGAGAGCATTGTGGAGAAATTCATAAGTGCCTTCAAGAATGGATGGAATCAGGAGAATGATATGCAAACTATTACATTGAAATCAGAATTAAATTAAtatataaactcatttacttatgtaggaataaagagtatcatctttcaaacgcccagcg
201	226	AAATAACGACGGAAACGAGTATGTAATCAGCGAGAGCGAGAATGAGAGCATTGTGGAGAAATTCATAAGTGCCTTCAAGAATGGATGGAATCAGGAGTATGATATGCAAACTATTACATTGAAATCAGAATTAAATTAAtatataaactcatttacttatgtaggaataaagagtatcatctttcaaacgcccagcggta
204	229	TAACGACGGAAACGAGTATGTAATCAGCGAGAGCGAGAATGAGAGCATTGTGGAGAAATTCATAAGTGCCTTCAAGAATGGATGGAATCAGGAGTATGAGATGCAAACTATTACATTGAAATCAGAATTAAATTAAtatataaactcatttacttatgtaggaataaagagtatcatctttcaaacgcccagcggtagta
207	232	CGACGGAAACGAGTATGTAATCAGCGAGAGCGAGAATGAGAGCATTGTGGAGAAATTCATAAGTGCCTTCAAGAATGGATGGAATCAGGAGTATGAGGACCAAACTATTACATTGAAATCAGAATTAAATTAAtatataaactcatttacttatgtaggaataaagagtatcatctttcaaacgcccagcggtagtacaa
210	235	CGGAAACGAGTATGTAATCAGCGAGAGCGAGAATGAGAGCATTGTGGAGAAATTCATAAGTGCCTTCAAGAATGGATGGAATCAGGAGTATGAGGACGAGACTATTACATTGAAATCAGAATTAAATTAAtatataaactcatttacttatgtaggaataaagagtatcatctttcaaacgcccagcggtagtacaattc
213	238	AAACGAGTATGTAATCAGCGAGAGCGAGAATGAGAGCATTGTGGAGAAATTCATAAGTGCCTTCAAGAATGGATGGAATCAGGAGTATGAGGACGAGGAGATTACATTGAAATCAGAATTAAATTAAtatataaactcatttacttatgtaggaataaagagtatcatctttcaaacgcccagcggtagtacaattcaaa
216	241	CGAGTATGTAATCAGCGAGAGCGAGAATGAGAGCATTGTGGAGAAATTCATAAGTGCCTTCAAGAATGGATGGAATCAGGAGTATGAGGACGAGGAGGAGACATTGAAATCAGAATTAAATTAAtatataaactcatttacttatgtaggaataaagagtatcatctttcaaacgcccagcggtagtacaattcaaagta
219	244	GTATGTAATCAGCGAGAGCGAGAATGAGAGCATTGTGGAGAAATTCATAAGTGCCTTCAAGAATGGATGGAATCAGGAGTATGAGGACGAGGAGGAGTTCTTGAAATCAGAATTAAATTAAtatataaactcatttacttatgtaggaataaagagtatcatctttcaaacgcccagcggtagtacaattcaaagtagta
222	247	TGTAATCAGCGAGAGCGAGAATGAGAGCATTGTGGAGAAATTCATAAGTGCCTTCAAGAATGGATGGAATCAGGAGTATGAGGACGAGGAGGAGTTCTATAAATCAGAATTAAATTAAtatataaactcatttacttatgtaggaataaagagtatcatctttcaaacgcccagcggtagtacaattcaaagtagtaggt
225	250	AATCAGCGAGAGCGAGAATGAGAGCATTGTGGAGAAATTCATAAGTGCCTTCAAGAATGGATGGAATCAGGAGTATGAGGACGAGGAGGAGTTCTATAACTCAGAATTAAATTAAtatataaactcatttacttatgtaggaataaagagtatcatctttcaaacgcccagcggtagtacaattcaaagtagtaggtacc
228	253	CAGCGAGAGCGAGAATGAGAGCATTGTGGAGAAATTCATAAGTGCCTTCAAGAATGGATGGAATCAGGAGTATGAGGACGAGGAGGAGTTCTATAACGACGAATTAAATTAAtatataaactcatttacttatgtaggaataaagagtatcatctttcaaacgcccagcggtagtacaattcaaagtagtaggtaccaat
231	256	CGAGAGCGAGAATGAGAGCATTGTGGAGAAATTCATAAGTGCCTTCAAGAATGGATGGAATCAGGAGTATGAGGACGAGGAGGAGTTCTATAACGACATGTTAAATTAAtatataaactcatttacttatgtaggaataaagagtatcatctttcaaacgcccagcggtagtacaattcaaagtagtaggtaccaatggt
234	259	GAGCGAGAATGAGAGCATTGTGGAGAAATTCATAAGTGCCTTCAAGAATGGATGGAATCAGGAGTATGAGGACGAGGAGGAGTTCTATAACGACATGCAGAATTAAtatataaactcatttacttatgtaggaataaagagtatcatctttcaaacgcccagcggtagtacaattcaaagtagtaggtaccaatggtagt
237	262	CGAGAATGAGAGCATTGTGGAGAAATTCATAAGTGCCTTCAAGAATGGATGGAATCAGGAGTATGAGGACGAGGAGGAGTTCTATAACGACATGCAGACCTAAtatataaactcatttacttatgtaggaataaagagtatcatctttcaaacgcccagcggtagtacaattcaaagtagtaggtaccaatggtagtact
240	265	GAATGAGAGCATTGTGGAGAAATTCATAAGTGCCTTCAAGAATGGATGGAATCAGGAGTATGAGGACGAGGAGGAGTTCTATAACGACATGCAGACCATCtatataaactcatttacttatgtaggaataaagagtatcatctttcaaacgcccagcggtagtacaattcaaagtagtaggtaccaatggtagtactagt
0	28	aataaaagtatcaacaaaaaattgttaatatacctctatactttaacgtcaaggagaaaaaaccccggattctagaactagtggatcccccgggaaaaaaATTAAAAATAAGGATTACACTGTTAAATTGTCTGGTACAGATTCTAATTCAATCACTCAATTGATCATCAGAGTTAATAATGATGGTAATGAATACGTTA
3	31	aaaagtatcaacaaaaaattgttaatatacctctatactttaacgtcaaggagaaaaaaccccggattctagaactagtggatcccccgggaaaaaaATGAAAAATAAGGATTACACTGTTAAATTGTCTGGTACAGATTCTAATTCAATCACTCAATTGATCATCAGAGTTAATAATGATGGTAATGAATACGTTATTT
6	34	agtatcaacaaaaaattgttaatatacctctatactttaacgtcaaggagaaaaaaccccggattctagaactagtggatcccccgggaaaaaaATGAACAATAAGGATTACACTGTTAAATTGTCTGGTACAGATTCTAATTCAATCACTCAATTGATCATCAGAGTTAATAATGATGGTAATGAATACGTTATTTCTG
9	37	atcaacaaaaaattgttaatatacctctatactttaacgtcaaggagaaaaaaccccggattctagaactagtggatcccccgggaaaaaaATGAACATCAAGGATTACACTGTTAAATTGTCTGGTACAGATTCTAATTCAATCACTCAATTGATCATCAGAGTTAATAATGATGGTAATGAATACGTTATTTCTGAAT
12	40	aacaaaaaattgttaatatacctctatactttaacgtcaaggagaaaaaaccccggattctagaactagtggatcccccgggaaaaaaATGAACATCAACGATTACACTGTTAAATTGTCTGGTACAGATTCTAATTCAATCACTCAATTGATCATCAGAGTTAATAATGATGGTAATGAATACGTTATTTCTGAATCAG
15	43	aaaaaattgttaatatacctctatactttaacgtcaaggagaaaaaaccccggattctagaactagtggatcccccgggaaaaaaATGAACATCAACGACTACACTGTTAAATTGTCTGGTACAGATTCTAATTCAATCACTCAATTGATCATCAGAGTTAATAATGATGGTAATGAATACGTTATTTCTGAATCAGAAA
18	46	aaattgttaatatacctctatactttaacgtcaaggagaaaaaaccccggattctagaactagtggatcccccgggaaaaaaATGAACATCAACGACCTCACTGTTAAATTGTCTGGTACAGATTCTAATTCAATCACTCAATTGATCATCAGAGTTAATAATGATGGTAATGAATACGTTATTTCTGAATCAGAAAACG
21	49	ttgttaatatacctctatactttaacgtcaaggagaaaaaaccccggattctagaactagtggatcccccgggaaaaaaATGAACATCAACGACCTCATCGTTAAATTGTCTGGTACAGATTCTAATTCAATCACTCAATTGATCATCAGAGTTAATAATGATGGTAATGAATACGTTATTTCTGAATCAGAAAACGAAT
24	52	ttaatatacctctatactttaacgtcaaggagaaaaaaccccggattctagaactagtggatcccccgggaaaaaaATGAACATCAACGACCTCATCCGCAAATTGTCTGGTACAGATTCTAATTCAATCACTCAATTGATCATCAGAGTTAATAATGATGGTAATGAATACGTTATTTCTGAATCAGAAAACGAATCTA
27	55	atatacctctatactttaacgtcaaggagaaaaaaccccggattctagaactagtggatcccccgggaaaaaaATGAACATCAACGACCTCATCCGCGAGTTGTCTGGTACAGATTCTAATTCAATCACTCAATTGATCATCAGAGTTAATAATGATGGTAATGAATACGTTATTTCTGAATCAGAAAACGAATCTATCG
30	58	tacctctatactttaacgtcaaggagaaaaaaccccggattctagaactagtggatcccccgggaaaaaaATGAACATCAACGACCTCATCCGCGAGATATCTGGTACAGATTCTAATTCAATCACTCAATTGATCATCAGAGTTAATAATGATGGTAATGAATACGTTATTTCTGAATCAGAAAACGAATCTATCGTTG
33	61	ctctatactttaacgtcaaggagaaaaaaccccggattctagaactagtggatcccccgggaaaaaaATGAACATCAACGACCTCATCCGCGAGATAAAGGGTACAGATTCTAATTCAATCACTCAATTGATCATCAGAGTTAATAATGATGGTAATGAATACGTTATTTCTGAATCAGAAAACGAATCTATCGTTGAAA
36	64	tatactttaacgtcaaggagaaaaaaccccggattctagaactagtggatcccccgggaaaaaaATGAACATCAACGACCTCATCCGCGAGATAAAGAACACAGATTCTAATTCAATCACTCAATTGATCATCAGAGTTAATAATGATGGTAATGAATACGTTATTTCTGAATCAGAAAACGAATCTATCGTTGAAAAGT
39	67	actttaacgtcaaggagaaaaaaccccggattctagaactagtggatcccccgggaaaaaaATGAACATCAACGACCTCATCCGCGAGATAAAGAACAAAGATTCTAATTCAATCACTCAATTGATCATCAGAGTTAATAATGATGGTAATGAATACGTTATTTCTGAATCAGAAAACGAATCTATCGTTGAAAAGTTTA
42	70	ttaacgtcaaggagaaaaaaccccggattctagaactagtggatcccccgggaaaaaaATGAACATCAACGACCTCATCCGCGAGATAAAGAACAAAGACTCTAATTCAATCACTCAATTGATCATCAGAGTTAATAATGATGGTAATGAATACGTTATTTCTGAATCAGAAAACGAATCTATCGTTGAAAAGTTTATTT
45	73	acgtcaaggagaaaaaaccccggattctagaactagtggatcccccgggaaaaaaATGAACATCAACGACCTCATCCGCGAGATAAAGAACAAAGACTATAATTCAATCACTCAATTGATCATCAGAGTTAATAATGATGGTAATGAATACGTTATTTCTGAATCAGAAAACGAATCTATCGTTGAAAAGTTTATTTCAG
48	76	tcaaggagaaaaaaccccggattctagaactagtggatcccccgggaaaaaaATGAACATCAACGACCTCATCCGCGAGATAAAGAACAAAGACTATACCTCAATCACTCAATTGATCATCAGAGTTAATAATGATGGTAATGAATACGTTATTTCTGAATCAGAAAACGAATCTATCGTTGAAAAGTTTATTTCAGCTT
51	79	aggagaaaaaaccccggattctagaactagtggatcccccgggaaaaaaATGAACATCAACGACCTCATCCGCGAGATAAAGAACAAAGACTATACCGTGATCACTCAATTGATCATCAGAGTTAATAATGATGGTAATGAATACGTTATTTCTGAATCAGAAAACGAATCTATCGTTGAAAAGTTTATTTCAGCTTTTA
54	82	agaaaaaaccccggattctagaactagtggatcccccgggaaaaaaATGAACATCAACGACCTCATCCGCGAGATAAAGAACAAAGACTATACCGTGAAGACTCAATTGATCATCAGAGTTAATAATGATGGTAATGAATACGTTATTTCTGAATCAGAAAACGAATCTATCGTTGAAAAGTTTATTTCAGCTTTTAAAA
57	85	aaaaaccccggattctagaactagtggatcccccgggaaaaaaATGAACATCAACGACCTCATCCGCGAGATAAAGAACAAAGACTATACCGTGAAGCTACAATTGATCATCAGAGTTAATAATGATGGTAATGAATACGTTATTTCTGAATCAGAAAACGAATCTATCGTTGAAAAGTTTATTTCAGCTTTTAAAAACG
60	88	aaccccggattctagaactagtggatcccccgggaaaaaaATGAACATCAACGACCTCATCCGCGAGATAAAGAACAAAGACTATACCGTGAAGCTAAGCTTGATCATCAGAGTTAATAATGATGGTAATGAATACGTTATTTCTGAATCAGAAAACGAATCTATCGTTGAAAAGTTTATTTCAGCTTTTAAAAACGGTT
63	91	cccggattctagaactagtggatcccccgggaaaaaaATGAACATCAACGACCTCATCCGCGAGATAAAGAACAAAGACTATACCGTGAAGCTAAGCGGGATCATCAGAGTTAATAATGATGGTAATGAATACGTTATTTCTGAATCAGAAAACGAATCTATCGTTGAAAAGTTTATTTCAGCTTTTAAAAACGGTTGGA
66	94	ggattctagaactagtggatcccccgggaaaaaaATGAACATCAACGACCTCATCCGCGAGATAAAGAACAAAGACTATACCGTGAAGCTAAGCGGGACTATCAGAGTTAATAATGATGGTAATGAATACGTTATTTCTGAATCAGAAAACGAATCTATCGTTGAAAAGTTTATTTCAGCTTTTAAAAACGGTTGGAACC
69	97	ttctagaactagtggatcccccgggaaaaaaATGAACATCAACGACCTCATCCGCGAGATAAAGAACAAAGACTATACCGTGAAGCTAAGCGGGACTGACAGAGTTAATAATGATGGTAATGAATACGTTATTTCTGAATCAGAAAACGAATCTATCGTTGAAAAGTTTATTTCAGCTTTTAAAAACGGTTGGAACCAAG
72	100	tagaactagtggatcccccgggaaaaaaATGAACATCAACGACCTCATCCGCGAGATAAAGAACAAAGACTATACCGTGAAGCTAAGCGGGACTGACAGCGTTAATAATGATGGTAATGAATACGTTATTTCTGAATCAGAAAACGAATCTATCGTTGAAAAGTTTATTTCAGCTTTTAAAAACGGTTGGAACCAAGAAT
75	103	aactagtggatcccccgggaaaaaaATGAACATCAACGACCTCATCCGCGAGATAAAGAACAAAGACTATACCGTGAAGCTAAGCGGGACTGACAGCAACAATAATGATGGTAATGAATACGTTATTTCTGAATCAGAAAACGAATCTATCGTTGAAAAGTTTATTTCAGCTTTTAAAAACGGTTGGAACCAAGAATACG
78	106	tagtggatcccccgggaaaaaaATGAACATCAACGACCTCATCCGCGAGATAAAGAACAAAGACTATACCGTGAAGCTAAGCGGGACTGACAGCAACTCCAATGATGGTAATGAATACGTTATTTCTGAATCAGAAAACGAATCTATCGTTGAAAAGTTTATTTCAGCTTTTAAAAACGGTTGGAACCAAGAATACGAAG
81	109	tggatcccccgggaaaaaaATGAACATCAACGACCTCATCCGCGAGATAAAGAACAAAGACTATACCGTGAAGCTAAGCGGGACTGACAGCAACTCCATAGATGGTAATGAATACGTTATTTCTGAATCAGAAAACGAATCTATCGTTGAAAAGTTTATTTCAGCTTTTAAAAACGGTTGGAACCAAGAATACGAAGATG
84	112	atcccccgggaaaaaaATGAACATCAACGACCTCATCCGCGAGATAAAGAACAAAGACTATACCGTGAAGCTAAGCGGGACTGACAGCAACTCCATAACGGGTAATGAATACGTTATTTCTGAATCAGAAAACGAATCTATCGTTGAAAAGTTTATTTCAGCTTTTAAAAACGGTTGGAACCAAGAATACGAAGATGAAG
87	115	ccccgggaaaaaaATGAACATCAACGACCTCATCCGCGAGATAAAGAACAAAGACTATACCGTGAAGCTAAGCGGGACTGACAGCAACTCCATAACGCAGAATGAATACGTTATTTCTGAATCAGAAAACGAATCTATCGTTGAAAAGTTTATTTCAGCTTTTAAAAACGGTTGGAACCAAGAATACGAAGATGAAGAAG
90	118	cgggaaaaaaATGAACATCAACGACCTCATCCGCGAGATAAAGAACAAAGACTATACCGTGAAGCTAAGCGGGACTGACAGCAACTCCATAACGCAGCTGGAATACGTTATTTCTGAATCAGAAAACGAATCTATCGTTGAAAAGTTTATTTCAGCTTTTAAAAACGGTTGGAACCAAGAATACGAAGATGAAGAAGAAT
93	121	gaaaaaaATGAACATCAACGACCTCATCCGCGAGATAAAGAACAAAGACTATACCGTGAAGCTAAGCGGGACTGACAGCAACTCCATAACGCAGCTGATATACGTTATTTCTGAATCAGAAAACGAATCTATCGTTGAAAAGTTTATTTCAGCTTTTAAAAACGGTTGGAACCAAGAATACGAAGATGAAGAAGAATTTT
96	124	aaaaATGAACATCAACGACCTCATCCGCGAGATAAAGAACAAAGACTATACCGTGAAGCTAAGCGGGACTGACAGCAACTCCATAACGCAGCTGATAATAGTTATTTCTGAATCAGAAAACGAATCTATCGTTGAAAAGTTTATTTCAGCTTTTAAAAACGGTTGGAACCAAGAATACGAAGATGAAGAAGAATTTTACA
99	127	aATGAACATCAACGACCTCATCCGCGAGATAAAGAACAAAGACTATACCGTGAAGCTAAGCGGGACTGACAGCAACTCCATAACGCAGCTGATAATACGCATTTCTGAATCAGAAAACGAATCTATCGTTGAAAAGTTTATTTCAGCTTTTAAAAACGGTTGGAACCAAGAATACGAAGATGAAGAAGAATTTTACAATG
102	130	GAACATCAACGACCTCATCCGCGAGATAAAGAACAAAGACTATACCGTGAAGCTAAGCGGGACTGACAGCAACTCCATAACGCAGCTGATAATACGCGTATCTGAATCAGAAAACGAATCTATCGTTGAAAAGTTTATTTCAGCTTTTAAAAACGGTTGGAACCAAGAATACGAAGATGAAGAAGAATTTTACAATGATA
105	133	CATCAACGACCTCATCCGCGAGATAAAGAACAAAGACTATACCGTGAAGCTAAGCGGGACTGACAGCAACTCCATAACGCAGCTGATAATACGCGTAAATGAATCAGAAAACGAATCTATCGTTGAAAAGTTTATTTCAGCTTTTAAAAACGGTTGGAACCAAGAATACGAAGATGAAGAAGAATTTTACAATGATATGC
108	136	CAACGACCTCATCCGCGAGATAAAGAACAAAGACTATACCGTGAAGCTAAGCGGGACTGACAGCAACTCCATAACGCAGCTGATAATACGCGTAAATAACTCAGAAAACGAATCTATCGTTGAAAAGTTTATTTCAGCTTTTAAAAACGGTTGGAACCAAGAATACGAAGATGAAGAAGAATTTTACAATGATATGCAAA
111	139	CGACCTCATCCGCGAGATAAAGAACAAAGACTATACCGTGAAGCTAAGCGGGACTGACAGCAACTCCATAACGCAGCTGATAATACGCGTAAATAACGACGAAAACGAATCTATCGTTGAAAAGTTTATTTCAGCTTTTAAAAACGGTTGGAACCAAGAATACGAAGATGAAGAAGAATTTTACAATGATATGCAAACTA
114	142	CCTCATCCGCGAGATAAAGAACAAAGACTATACCGTGAAGCTAAGCGGGACTGACAGCAACTCCATAACGCAGCTGATAATACGCGTAAATAACGACGGAAACGAATCTATCGTTGAAAAGTTTATTTCAGCTTTTAAAAACGGTTGGAACCAAGAATACGAAGATGAAGAAGAATTTTACAATGATATGCAAACTATTA
117	145	CATCCGCGAGATAAAGAACAAAGACTATACCGTGAAGCTAAGCGGGACTGACAGCAACTCCATAACGCAGCTGATAATACGCGTAAATAACGACGGAAACGAATCTATCGTTGAAAAGTTTATTTCAGCTTTTAAAAACGGTTGGAACCAAGAATACGAAGATGAAGAAGAATTTTACAATGATATGCAAACTATTACAT
120	148	CCGCGAGATAAAGAACAAAGACTATACCGTGAAGCTAAGCGGGACTGACAGCAACTCCATAACGCAGCTGATAATACGCGTAAATAACGACGGAAACGAGTCTATCGTTGAAAAGTTTATTTCAGCTTTTAAAAACGGTTGGAACCAAGAATACGAAGATGAAGAAGAATTTTACAATGATATGCAAACTATTACATTGA
123	151	CGAGATAAAGAACAAAGACTATACCGTGAAGCTAAGCGGGACTGACAGCAACTCCATAACGCAGCTGATAATACGCGTAAATAACGACGGAAACGAGTATATCGTTGAAAAGTTTATTTCAGCTTTTAAAAACGGTTGGAACCAAGAATACGAAGATGAAGAAGAATTTTACAATGATATGCAAACTATTACATTGAAAT
126	154	GATAAAGAACAAAGACTATACCGTGAAGCTAAGCGGGACTGACAGCAACTCCATAACGCAGCTGATAATACGCGTAAATAACGACGGAAACGAGTATGTAGTTGAAAAGTTTATTTCAGCTTTTAAAAACGGTTGGAACCAAGAATACGAAGATGAAGAAGAATTTTACAATGATATGCAAACTATTACATTGAAATCAG
129	157	AAAGAACAAAGACTATACCGTGAAGCTAAGCGGGACTGACAGCAACTCCATAACGCAGCTGATAATACGCGTAAATAACGACGGAAACGAGTATGTAATCGAAAAGTTTATTTCAGCTTTTAAAAACGGTTGGAACCAAGAATACGAAGATGAAGAAGAATTTTACAATGATATGCAAACTATTACATTGAAATCAGAAT
132	160	GAACAAAGACTATACCGTGAAGCTAAGCGGGACTGACAGCAACTCCATAACGCAGCTGATAATACGCGTAAATAACGACGGAAACGAGTATGTAATCAGCAAGTTTATTTCAGCTTTTAAAAACGGTTGGAACCAAGAATACGAAGATGAAGAAGAATTTTACAATGATATGCAAACTATTACATTGAAATCAGAATTAA
135	163	CAAAGACTATACCGTGAAGCTAAGCGGGACTGACAGCAACTCCATAACGCAGCTGATAATACGCGTAAATAACGACGGAAACGAGTATGTAATCAGCGAGTTTATTTCAGCTTTTAAAAACGGTTGGAACCAAGAATACGAAGATGAAGAAGAATTTTACAATGATATGCAAACTATTACATTGAAATCAGAATTAAATT
138	166	AGACTATACCGTGAAGCTAAGCGGGACTGACAGCAACTCCATAACGCAGCTGATAATACGCGTAAATAACGACGGAAACGAGTATGTAATCAGCGAGAGCATTTCAGCTTTTAAAAACGGTTGGAACCAAGAATACGAAGATGAAGAAGAATTTTACAATGATATGCAAACTATTACATTGAAATCAGAATTAAATTAAt
141	169	CTATACCGTGAAGCTAAGCGGGACTGACAGCAACTCCATAACGCAGCTGATAATACGCGTAAATAACGACGGAAACGAGTATGTAATCAGCGAGAGCGAGTCAGCTTTTAAAAACGGTTGGAACCAAGAATACGAAGATGAAGAAGAATTTTACAATGATATGCAAACTATTACATTGAAATCAGAATTAAATTAAtata
144	172	TACCGTGAAGCTAAGCGGGACTGACAGCAACTCCATAACGCAGCTGATAATACGCGTAAATAACGACGGAAACGAGTATGTAATCAGCGAGAGCGAGAATGCTTTTAAAAACGGTTGGAACCAAGAATACGAAGATGAAGAAGAATTTTACAATGATATGCAAACTATTACATTGAAATCAGAATTAAATTAAtatataa
147	175	CGTGAAGCTAAGCGGGACTGACAGCAACTCCATAACGCAGCTGATAATACGCGTAAATAACGACGGAAACGAGTATGTAATCAGCGAGAGCGAGAATGAGTTTAAAAACGGTTGGAACCAAGAATACGAAGATGAAGAAGAATTTTACAATGATATGCAAACTATTACATTGAAATCAGAATTAAATTAAtatataaact
150	178	GAAGCTAAGCGGGACTGACAGCAACTCCATAACGCAGCTGATAATACGCGTAAATAACGACGGAAACGAGTATGTAATCAGCGAGAGCGAGAATGAGAGCAAAAACGGTTGGAACCAAGAATACGAAGATGAAGAAGAATTTTACAATGATATGCAAACTATTACATTGAAATCAGAATTAAATTAAtatataaactcat
153	181	GCTAAGCGGGACTGACAGCAACTCCATAACGCAGCTGATAATACGCGTAAATAACGACGGAAACGAGTATGTAATCAGCGAGAGCGAGAATGAGAGCATTAACGGTTGGAACCAAGAATACGAAGATGAAGAAGAATTTTACAATGATATGCAAACTATTACATTGAAATCAGAATTAAATTAAtatataaactcattta
156	184	AAGCGGGACTGACAGCAACTCCATAACGCAGCTGATAATACGCGTAAATAACGACGGAAACGAGTATGTAATCAGCGAGAGCGAGAATGAGAGCATTGTGGGTTGGAACCAAGAATACGAAGATGAAGAAGAATTTTACAATGATATGCAAACTATTACATTGAAATCAGAATTAAATTAAtatataaactcatttactt
159	187	CGGGACTGACAGCAACTCCATAACGCAGCTGATAATACGCGTAAATAACGACGGAAACGAGTATGTAATCAGCGAGAGCGAGAATGAGAGCATTGTGGAGTGGAACCAAGAATACGAAGATGAAGAAGAATTTTACAATGATATGCAAACTATTACATTGAAATCAGAATTAAATTAAtatataaactcatttacttatg
162	190	GACTGACAGCAACTCCATAACGCAGCTGATAATACGCGTAAATAACGACGGAAACGAGTATGTAATCAGCGAGAGCGAGAATGAGAGCATTGTGGAGAAAAACCAAGAATACGAAGATGAAGAAGAATTTTACAATGATATGCAAACTATTACATTGAAATCAGAATTAAATTAAtatataaactcatttacttatgtag
165	193	TGACAGCAACTCCATAACGCAGCTGATAATACGCGTAAATAACGACGGAAACGAGTATGTAATCAGCGAGAGCGAGAATGAGAGCATTGTGGAGAAATTCCAAGAATACGAAGATGAAGAAGAATTTTACAATGATATGCAAACTATTACATTGAAATCAGAATTAAATTAAtatataaactcatttacttatgtaggaa
168	196	CAGCAACTCCATAACGCAGCTGATAATACGCGTAAATAACGACGGAAACGAGTATGTAATCAGCGAGAGCGAGAATGAGAGCATTGTGGAGAAATTCATAGAATACGAAGATGAAGAAGAATTTTACAATGATATGCAAACTATTACATTGAAATCAGAATTAAATTAAtatataaactcatttacttatgtaggaataa
171	199	CAACTCCATAACGCAGCTGATAATACGCGTAAATAACGACGGAAACGAGTATGTAATCAGCGAGAGCGAGAATGAGAGCATTGTGGAGAAATTCATAAGTTACGAAGATGAAGAAGAATTTTACAATGATATGCAAACTATTACATTGAAATCAGAATTAAATTAAtatataaactcatttacttatgtaggaataaaga
174	202	CTCCATAACGCAGCTGATAATACGCGTAAATAACGACGGAAACGAGTATGTAATCAGCGAGAGCGAGAATGAGAGCATTGTGGAGAAATTCATAAGTGCCGAAGATGAAGAAGAATTTTACAATGATATGCAAACTATTACATTGAAATCAGAATTAAATTAAtatataaactcatttacttatgtaggaataaagagta
177	205	CATAACGCAGCTGATAATACGCGTAAATAACGACGGAAACGAGTATGTAATCAGCGAGAGCGAGAATGAGAGCATTGTGGAGAAATTCATAAGTGCCTTCGATGAAGAAGAATTTTACAATGATATGCAAACTATTACATTGAAATCAGAATTAAATTAAtatataaactcatttacttatgtaggaataaagagtatca
180	208	AACGCAGCTGATAATACGCGTAAATAACGACGGAAACGAGTATGTAATCAGCGAGAGCGAGAATGAGAGCATTGTGGAGAAATTCATAAGTGCCTTCAAGGAAGAAGAATTTTACAATGATATGCAAACTATTACATTGAAATCAGAATTAAATTAAtatataaactcatttacttatgtaggaataaagagtatcatct
183	211	GCAGCTGATAATACGCGTAAATAACGACGGAAACGAGTATGTAATCAGCGAGAGCGAGAATGAGAGCATTGTGGAGAAATTCATAAGTGCCTTCAAGAATGAAGAATTTTACAATGATATGCAAACTATTACATTGAAATCAGAATTAAATTAAtatataaactcatttacttatgtaggaataaagagtatcatctttc
186	214	GCTGATAATACGCGTAAATAACGACGGAAACGAGTATGTAATCAGCGAGAGCGAGAATGAGAGCATTGTGGAGAAATTCATAAGTGCCTTCAAGAATGGAGAATTTTACAATGATATGCAAACTATTACATTGAAATCAGAATTAAATTAAtatataaactcatttacttatgtaggaataaagagtatcatctttcaaa
189	217	GATAATACGCGTAAATAACGACGGAAACGAGTATGTAATCAGCGAGAGCGAGAATGAGAGCATTGTGGAGAAATTCATAAGTGCCTTCAAGAATGGATGGTTTTACAATGATATGCAAACTATTACATTGAAATCAGAATTAAATTAAtatataaactcatttacttatgtaggaataaagagtatcatctttcaaacgc
192	220	AATACGCGTAAATAACGACGGAAACGAGTATGTAATCAGCGAGAGCGAGAATGAGAGCATTGTGGAGAAATTCATAAGTGCCTTCAAGAATGGATGGAATTACAATGATATGCAAACTATTACATTGAAATCAGAATTAAATTAAtatataaactcatttacttatgtaggaataaagagtatcatctttcaaacgccca
195	223	ACGCGTAAATAACGACGGAAACGAGTATGTAATCAGCGAGAGCGAGAATGAGAGCATTGTGGAGAAATTCATAAGTGCCTTCAAGAATGGATGGAATCAGAATGATATGCAAACTATTACATTGAAATCAGAATTAAATTAAtatataaactcatttacttatgtaggaataaagagtatcatctttcaaacgcccagcg
198	226	CGTAAATAACGACGGAAACGAGTATGTAATCAGCGAGAGCGAGAATGAGAGCATTGTGGAGAAATTCATAAGTGCCTTCAAGAATGGATGGAATCAGGAGGATATGCAAACTATTACATTGAAATCAGAATTAAATTAAtatataaactcatttacttatgtaggaataaagagtatcatctttcaaacgcccagcggta
201	229	AAATAACGACGGAAACGAGTATGTAATCAGCGAGAGCGAGAATGAGAGCATTGTGGAGAAATTCATAAGTGCCTTCAAGAATGGATGGAATCAGGAGTATATGCAAACTATTACATTGAAATCAGAATTAAATTAAtatataaactcatttacttatgtaggaataaagagtatcatctttcaaacgcccagcggtagta
204	232	TAACGACGGAAACGAGTATGTAATCAGCGAGAGCGAGAATGAGAGCATTGTGGAGAAATTCATAAGTGCCTTCAAGAATGGATGGAATCAGGAGTATGAGCAAACTATTACATTGAAATCAGAATTAAATTAAtatataaactcatttacttatgtaggaataaagagtatcatctttcaaacgcccagcggtagtacaa
207	235	CGACGGAAACGAGTATGTAATCAGCGAGAGCGAGAATGAGAGCATTGTGGAGAAATTCATAAGTGCCTTCAAGAATGGATGGAATCAGGAGTATGAGGACACTATTACATTGAAATCAGAATTAAATTAAtatataaactcatttacttatgtaggaataaagagtatcatctttcaaacgcccagcggtagtacaattc
210	238	CGGAAACGAGTATGTAATCAGCGAGAGCGAGAATGAGAGCATTGTGGAGAAATTCATAAGTGCCTTCAAGAATGGATGGAATCAGGAGTATGAGGACGAGATTACATTGAAATCAGAATTAAATTAAtatataaactcatttacttatgtaggaataaagagtatcatctttcaaacgcccagcggtagtacaattcaaa
213	241	AAACGAGTATGTAATCAGCGAGAGCGAGAATGAGAGCATTGTGGAGAAATTCATAAGTGCCTTCAAGAATGGATGGAATCAGGAGTATGAGGACGAGGAGACATTGAAATCAGAATTAAATTAAtatataaactcatttacttatgtaggaataaagagtatcatctttcaaacgcccagcggtagtacaattcaaagta
216	244	CGAGTATGTAATCAGCGAGAGCGAGAATGAGAGCATTGTGGAGAAATTCATAAGTGCCTTCAAGAATGGATGGAATCAGGAGTATGAGGACGAGGAGGAGTTGAAATCAGAATTAAATTAAtatataaactcatttacttatgtaggaataaagagtatcatctttcaaacgcccagcggtagtacaattcaaagtagta
219	247	GTATGTAATCAGCGAGAGCGAGAATGAGAGCATTGTGGAGAAATTCATAAGTGCCTTCAAGAATGGATGGAATCAGGAGTATGAGGACGAGGAGGAGTTCAAATCAGAATTAAATTAAtatataaactcatttacttatgtaggaataaagagtatcatctttcaaacgcccagcggtagtacaattcaaagtagtaggt
222	250	TGTAATCAGCGAGAGCGAGAATGAGAGCATTGTGGAGAAATTCATAAGTGCCTTCAAGAATGGATGGAATCAGGAGTATGAGGACGAGGAGGAGTTCTATTCAGAATTAAATTAAtatataaactcatttacttatgtaggaataaagagtatcatctttcaaacgcccagcggtagtacaattcaaagtagtaggtacc
225	253	AATCAGCGAGAGCGAGAATGAGAGCATTGTGGAGAAATTCATAAGTGCCTTCAAGAATGGATGGAATCAGGAGTATGAGGACGAGGAGGAGTTCTATAACGAATTAAATTAAtatataaactcatttacttatgtaggaataaagagtatcatctttcaaacgcccagcggtagtacaattcaaagtagtaggtaccaat
228	256	CAGCGAGAGCGAGAATGAGAGCATTGTGGAGAAATTCATAAGTGCCTTCAAGAATGGATGGAATCAGGAGTATGAGGACGAGGAGGAGTTCTATAACGACTTAAATTAAtatataaactcatttacttatgtaggaataaagagtatcatctttcaaacgcccagcggtagtacaattcaaagtagtaggtaccaatggt
231	259	CGAGAGCGAGAATGAGAGCATTGTGGAGAAATTCATAAGTGCCTTCAAGAATGGATGGAATCAGGAGTATGAGGACGAGGAGGAGTTCTATAACGACATGAATTAAtatataaactcatttacttatgtaggaataaagagtatcatctttcaaacgcccagcggtagtacaattcaaagtagtaggtaccaatggtagt
234	262	GAGCGAGAATGAGAGCATTGTGGAGAAATTCATAAGTGCCTTCAAGAATGGATGGAATCAGGAGTATGAGGACGAGGAGGAGTTCTATAACGACATGCAGTAAtatataaactcatttacttatgtaggaataaagagtatcatctttcaaacgcccagcggtagtacaattcaaagtagtaggtaccaatggtagtact
237	265	CGAGAATGAGAGCATTGTGGAGAAATTCATAAGTGCCTTCAAGAATGGATGGAATCAGGAGTATGAGGACGAGGAGGAGTTCTATAACGACATGCAGACCtatataaactcatttacttatgtaggaataaagagtatcatctttcaaacgcccagcggtagtacaattcaaagtagtaggtaccaatggtagtactagt
0	31	aataaaagtatcaacaaaaaattgttaatatacctctatactttaacgtcaaggagaaaaaaccccggattctagaactagtggatcccccgggaaaaaaAAAAATAAGGATTACACTGTTAAATTGTCTGGTACAGATTCTAATTCAATCACTCAATTGATCATCAGAGTTAATAATGATGGTAATGAATACGTTATTT
3	34	aaaagtatcaacaaaaaattgttaatatacctctatactttaacgtcaaggagaaaaaaccccggattctagaactagtggatcccccgggaaaaaaATGAATAAGGATTACACTGTTAAATTGTCTGGTACAGATTCTAATTCAATCACTCAATTGATCATCAGAGTTAATAATGATGGTAATGAATACGTTATTTCTG
6	37	agtatcaacaaaaaattgttaatatacctctatactttaacgtcaaggagaaaaaaccccggattctagaactagtggatcccccgggaaaaaaATGAACAAGGATTACACTGTTAAATTGTCTGGTACAGATTCTAATTCAATCACTCAATTGATCATCAGAGTTAATAATGATGGTAATGAATACGTTATTTCTGAAT
9	40	atcaacaaaaaattgttaatatacctctatactttaacgtcaaggagaaaaaaccccggattctagaactagtggatcccccgggaaaaaaATGAACATCGATTACACTGTTAAATTGTCTGGTACAGATTCTAATTCAATCACTCAATTGATCATCAGAGTTAATAATGATGGTAATGAATACGTTATTTCTGAATCAG
12	43	aacaaaaaattgttaatatacctctatactttaacgtcaaggagaaaaaaccccggattctagaactagtggatcccccgggaaaaaaATGAACATCAACTACACTGTTAAATTGTCTGGTACAGATTCTAATTCAATCACTCAATTGATCATCAGAGTTAATAATGATGGTAATGAATACGTTATTTCTGAATCAGAAA
15	46	aaaaaattgttaatatacctctatactttaacgtcaaggagaaaaaaccccggattctagaactagtggatcccccgggaaaaaaATGAACATCAACGACACTGTTAAATTGTCTGGTACAGATTCTAATTCAATCACTCAATTGATCATCAGAGTTAATAATGATGGTAATGAATACGTTATTTCTGAATCAGAAAACG
18	49	aaattgttaatatacctctatactttaacgtcaaggagaaaaaaccccggattctagaactagtggatcccccgggaaaaaaATGAACATCAACGACCTCGTTAAATTGTCTGGTACAGATTCTAATTCAATCACTCAATTGATCATCAGAGTTAATAATGATGGTAATGAATACGTTATTTCTGAATCAGAAAACGAAT
21	52	ttgttaatatacctctatactttaacgtcaaggagaaaaaaccccggattctagaactagtggatcccccgggaaaaaaATGAACATCAACGACCTCATCAAATTGTCTGGTACAGATTCTAATTCAATCACTCAATTGATCATCAGAGTTAATAATGATGGTAATGAATACGTTATTTCTGAATCAGAAAACGAATCTA
24	55	ttaatatacctctatactttaacgtcaaggagaaaaaaccccggattctagaactagtggatcccccgggaaaaaaATGAACATCAACGACCTCATCCGCTTGTCTGGTACAGATTCTAATTCAATCACTCAATTGATCATCAGAGTTAATAATGATGGTAATGAATACGTTATTTCTGAATCAGAAAACGAATCTATCG
27	58	atatacctctatactttaacgtcaaggagaaaaaaccccggattctagaactagtggatcccccgggaaaaaaATGAACATCAACGACCTCATCCGCGAGTCTGGTACAGATTCTAATTCAATCACTCAATTGATCATCAGAGTTAATAATGATGGTAATGAATACGTTATTTCTGAATCAGAAAACGAATCTATCGTTG
30	61	tacctctatactttaacgtcaaggagaaaaaaccccggattctagaactagtggatcccccgggaaaaaaATGAACATCAACGACCTCATCCGCGAGATAGGTACAGATTCTAATTCAATCACTCAATTGATCATCAGAGTTAATAATGATGGTAATGAATACGTTATTTCTGAATCAGAAAACGAATCTATCGTTGAAA
33	64	ctctatactttaacgtcaaggagaaaaaaccccggattctagaactagtggatcccccgggaaaaaaATGAACATCAACGACCTCATCCGCGAGATAAAGACAGATTCTAATTCAATCACTCAATTGATCATCAGAGTTAATAATGATGGTAATGAATACGTTATTTCTGAATCAGAAAACGAATCTATCGTTGAAAAGT
36	67	tatactttaacgtcaaggagaaaaaaccccggattctagaactagtggatcccccgggaaaaaaATGAACATCAACGACCTCATCCGCGAGATAAAGAACGATTCTAATTCAATCACTCAATTGATCATCAGAGTTAATAATGATGGTAATGAATACGTTATTTCTGAATCAGAAAACGAATCTATCGTTGAAAAGTTTA
39	70	actttaacgtcaaggagaaaaaaccccggattctagaactagtggatcccccgggaaaaaaATGAACATCAACGACCTCATCCGCGAGATAAAGAACAAATCTAATTCAATCACTCAATTGATCATCAGAGTTAATAATGATGGTAATGAATACGTTATTTCTGAATCAGAAAACGAATCTATCGTTGAAAAGTTTATTT
42	73	ttaacgtcaaggagaaaaaaccccggattctagaactagtggatcccccgggaaaaaaATGAACATCAACGACCTCATCCGCGAGATAAAGAACAAAGACAATTCAATCACTCAATTGATCATCAGAGTTAATAATGATGGTAATGAATACGTTATTTCTGAATCAGAAAACGAATCTATCGTTGAAAAGTTTATTTCAG
45	76	acgtcaaggagaaaaaaccccggattctagaactagtggatcccccgggaaaaaaATGAACATCAACGACCTCATCCGCGAGATAAAGAACAAAGACTATTCAATCACTCAATTGATCATCAGAGTTAATAATGATGGTAATGAATACGTTATTTCTGAATCAGAAAACGAATCTATCGTTGAAAAGTTTATTTCAGCTT
48	79	tcaaggagaaaaaaccccggattctagaactagtggatcccccgggaaaaaaATGAACATCAACGACCTCATCCGCGAGATAAAGAACAAAGACTATACCATCACTCAATTGATCATCAGAGTTAATAATGATGGTAATGAATACGTTATTTCTGAATCAGAAAACGAATCTATCGTTGAAAAGTTTATTTCAGCTTTTA
51	82	aggagaaaaaaccccggattctagaactagtggatcccccgggaaaaaaATGAACATCAACGACCTCATCCGCGAGATAAAGAACAAAGACTATACCGTGACTCAATTGATCATCAGAGTTAATAATGATGGTAATGAATACGTTATTTCTGAATCAGAAAACGAATCTATCGTTGAAAAGTTTATTTCAGCTTTTAAAA
54	85	agaaaaaaccccggattctagaactagtggatcccccgggaaaaaaATGAACATCAACGACCTCATCCGCGAGATAAAGAACAAAGACTATACCGTGAAGCAATTGATCATCAGAGTTAATAATGATGGTAATGAATACGTTATTTCTGAATCAGAAAACGAATCTATCGTTGAAAAGTTTATTTCAGCTTTTAAAAACG
57	88	aaaaaccccggattctagaactagtggatcccccgggaaaaaaATGAACATCAACGACCTCATCCGCGAGATAAAGAACAAAGACTATACCGTGAAGCTATTGATCATCAGAGTTAATAATGATGGTAATGAATACGTTATTTCTGAATCAGAAAACGAATCTATCGTTGAAAAGTTTATTTCAGCTTTTAAAAACGGTT
60	91	aaccccggattctagaactagtggatcccccgggaaaaaaATGAACATCAACGACCTCATCCGCGAGATAAAGAACAAAGACTATACCGTGAAGCTAAGCATCATCAGAGTTAATAATGATGGTAATGAATACGTTATTTCTGAATCAGAAAACGAATCTATCGTTGAAAAGTTTATTTCAGCTTTTAAAAACGGTTGGA
63	94	cccggattctagaactagtggatcccccgggaaaaaaATGAACATCAACGACCTCATCCGCGAGATAAAGAACAAAGACTATACCGTGAAGCTAAGCGGGATCAGAGTTAATAATGATGGTAATGAATACGTTATTTCTGAATCAGAAAACGAATCTATCGTTGAAAAGTTTATTTCAGCTTTTAAAAACGGTTGGAACC
66	97	ggattctagaactagtggatcccccgggaaaaaaATGAACATCAACGACCTCATCCGCGAGATAAAGAACAAAGACTATACCGTGAAGCTAAGCGGGACTAGAGTTAATAATGATGGTAATGAATACGTTATTTCTGAATCAGAAAACGAATCTATCGTTGAAAAGTTTATTTCAGCTTTTAAAAACGGTTGGAACCAAG
69	100	ttctagaactagtggatcccccgggaaaaaaATGAACATCAACGACCTCATCCGCGAGATAAAGAACAAAGACTATACCGTGAAGCTAAGCGGGACTGACGTTAATAATGATGGTAATGAATACGTTATTTCTGAATCAGAAAACGAATCTATCGTTGAAAAGTTTATTTCAGCTTTTAAAAACGGTTGGAACCAAGAAT
72	103	tagaactagtggatcccccgggaaaaaaATGAACATCAACGACCTCATCCGCGAGATAAAGAACAAAGACTATACCGTGAAGCTAAGCGGGACTGACAGCAATAATGATGGTAATGAATACGTTATTTCTGAATCAGAAAACGAATCTATCGTTGAAAAGTTTATTTCAGCTTTTAAAAACGGTTGGAACCAAGAATACG
75	106	aactagtggatcccccgggaaaaaaATGAACATCAACGACCTCATCCGCGAGATAAAGAACAAAGACTATACCGTGAAGCTAAGCGGGACTGACAGCAACAATGATGGTAATGAATACGTTATTTCTGAATCAGAAAACGAATCTATCGTTGAAAAGTTTATTTCAGCTTTTAAAAACGGTTGGAACCAAGAATACGAAG
78	109	tagtggatcccccgggaaaaaaATGAACATCAACGACCTCATCCGCGAGATAAAGAACAAAGACTATACCGTGAAGCTAAGCGGGACTGACAGCAACTCCGATGGTAATGAATACGTTATTTCTGAATCAGAAAACGAATCTATCGTTGAAAAGTTTATTTCAGCTTTTAAAAACGGTTGGAACCAAGAATACGAAGATG
81	112	tggatcccccgggaaaaaaATGAACATCAACGACCTCATCCGCGAGATAAAGAACAAAGACTATACCGTGAAGCTAAGCGGGACTGACAGCAACTCCATAGGTAATGAATACGTTATTTCTGAATCAGAAAACGAATCTATCGTTGAAAAGTTTATTTCAGCTTTTAAAAACGGTTGGAACCAAGAATACGAAGATGAAG
84	115	atcccccgggaaaaaaATGAACATCAACGACCTCATCCGCGAGATAAAGAACAAAGACTATACCGTGAAGCTAAGCGGGACTGACAGCAACTCCATAACGAATGAATACGTTATTTCTGAATCAGAAAACGAATCTATCGTTGAAAAGTTTATTTCAGCTTTTAAAAACGGTTGGAACCAAGAATACGAAGATGAAGAAG
87	118	ccccgggaaaaaaATGAACATCAACGACCTCATCCGCGAGATAAAGAACAAAGACTATACCGTGAAGCTAAGCGGGACTGACAGCAACTCCATAACGCAGGAATACGTTATTTCTGAATCAGAAAACGAATCTATCGTTGAAAAGTTTATTTCAGCTTTTAAAAACGGTTGGAACCAAGAATACGAAGATGAAGAAGAAT
90	121	cgggaaaaaaATGAACATCAACGACCTCATCCGCGAGATAAAGAACAAAGACTATACCGTGAAGCTAAGCGGGACTGACAGCAACTCCATAACGCAGCTGTACGTTATTTCTGAATCAGAAAACGAATCTATCGTTGAAAAGTTTATTTCAGCTTTTAAAAACGGTTGGAACCAAGAATACGAAGATGAAGAAGAATTTT
93	124	gaaaaaaATGAACATCAACGACCTCATCCGCGAGATAAAGAACAAAGACTATACCGTGAAGCTAAGCGGGACTGACAGCAACTCCATAACGCAGCTGATAGTTATTTCTGAATCAGAAAACGAATCTATCGTTGAAAAGTTTATTTCAGCTTTTAAAAACGGTTGGAACCAAGAATACGAAGATGAAGAAGAATTTTACA
96	127	aaaaATGAACATCAACGACCTCATCCGCGAGATAAAGAACAAAGACTATACCGTGAAGCTAAGCGGGACTGACAGCAACTCCATAACGCAGCTGATAATAATTTCTGAATCAGAAAACGAATCTATCGTTGAAAAGTTTATTTCAGCTTTTAAAAACGGTTGGAACCAAGAATACGAAGATGAAGAAGAATTTTACAATG
99	130	aATGAACATCAACGACCTCATCCGCGAGATAAAGAACAAAGACTATACCGTGAAGCTAAGCGGGACTGACAGCAACTCCATAACGCAGCTGATAATACGCTCTGAATCAGAAAACGAATCTATCGTTGAAAAGTTTATTTCAGCTTTTAAAAACGGTTGGAACCAAGAATACGAAGATGAAGAAGAATTTTACAATGATA
102	133	GAACATCAACGACCTCATCCGCGAGATAAAGAACAAAGACTATACCGTGAAGCTAAGCGGGACTGACAGCAACTCCATAACGCAGCTGATAATACGCGTAGAATCAGAAAACGAATCTATCGTTGAAAAGTTTATTTCAGCTTTTAAAAACGGTTGGAACCAAGAATACGAAGATGAAGAAGAATTTTACAATGATATGC
105	136	CATCAACGACCTCATCCGCGAGATAAAGAACAAAGACTATACCGTGAAGCTAAGCGGGACTGACAGCAACTCCATAACGCAGCTGATAATACGCGTAAATTCAGAAAACGAATCTATCGTTGAAAAGTTTATTTCAGCTTTTAAAAACGGTTGGAACCAAGAATACGAAGATGAAGAAGAATTTTACAATGATATGCAAA
108	139	CAACGACCTCATCCGCGAGATAAAGAACAAAGACTATACCGTGAAGCTAAGCGGGACTGACAGCAACTCCATAACGCAGCTGATAATACGCGTAAATAACGAAAACGAATCTATCGTTGAAAAGTTTATTTCAGCTTTTAAAAACGGTTGGAACCAAGAATACGAAGATGAAGAAGAATTTTACAATGATATGCAAACTA
111	142	CGACCTCATCCGCGAGATAAAGAACAAAGACTATACCGTGAAGCTAAGCGGGACTGACAGCAACTCCATAACGCAGCTGATAATACGCGTAAATAACGACAACGAATCTATCGTTGAAAAGTTTATTTCAGCTTTTAAAAACGGTTGGAACCAAGAATACGAAGATGAAGAAGAATTTTACAATGATATGCAAACTATTA
114	145	CCTCATCCGCGAGATAAAGAACAAAGACTATACCGTGAAGCTAAGCGGGACTGACAGCAACTCCATAACGCAGCTGATAATACGCGTAAATAACGACGGAGAATCTATCGTTGAAAAGTTTATTTCAGCTTTTAAAAACGGTTGGAACCAAGAATACGAAGATGAAGAAGAATTTTACAATGATATGCAAACTATTACAT
117	148	CATCCGCGAGATAAAGAACAAAGACTATACCGTGAAGCTAAGCGGGACTGACAGCAACTCCATAACGCAGCTGATAATACGCGTAAATAACGACGGAAACTCTATCGTTGAAAAGTTTATTTCAGCTTTTAAAAACGGTTGGAACCAAGAATACGAAGATGAAGAAGAATTTTACAATGATATGCAAACTATTACATTGA
120	151	CCGCGAGATAAAGAACAAAGACTATACCGTGAAGCTAAGCGGGACTGACAGCAACTCCATAACGCAGCTGATAATACGCGTAAATAACGACGGAAACGAGATCGTTGAAAAGTTTATTTCAGCTTTTAAAAACGGTTGGAACCAAGAATACGAAGATGAAGAAGAATTTTACAATGATATGCAAACTATTACATTGAAAT
123	154	CGAGATAAAGAACAAAGACTATACCGTGAAGCTAAGCGGGACTGACAGCAACTCCATAACGCAGCTGATAATACGCGTAAATAACGACGGAAACGAGTATGTTGAAAAGTTTATTTCAGCTTTTAAAAACGGTTGGAACCAAGAATACGAAGATGAAGAAGAATTTTACAATGATATGCAAACTATTACATTGAAATCAG
126	157	GATAAAGAACAAAGACTATACCGTGAAGCTAAGCGGGACTGACAGCAACTCCATAACGCAGCTGATAATACGCGTAAATAACGACGGAAACGAGTATGTAGAAAAGTTTATTTCAGCTTTTAAAAACGGTTGGAACCAAGAATACGAAGATGAAGAAGAATTTTACAATGATATGCAAACTATTACATTGAAATCAGAAT
129	160	AAAGAACAAAGACTATACCGTGAAGCTAAGCGGGACTGACAGCAACTCCATAACGCAGCTGATAATACGCGTAAATAACGACGGAAACGAGTATGTAATCAAGTTTATTTCAGCTTTTAAAAACGGTTGGAACCAAGAATACGAAGATGAAGAAGAATTTTACAATGATATGCAAACTATTACATTGAAATCAGAATTAA
132	163	GAACAAAGACTATACCGTGAAGCTAAGCGGGACTGACAGCAACTCCATAACGCAGCTGATAATACGCGTAAATAACGACGGAAACGAGTATGTAATCAGCTTTATTTCAGCTTTTAAAAACGGTTGGAACCAAGAATACGAAGATGAAGAAGAATTTTACAATGATATGCAAACTATTACATTGAAATCAGAATTAAATT
135	166	CAAAGACTATACCGTGAAGCTAAGCGGGACTGACAGCAACTCCATAACGCAGCTGATAATACGCGTAAATAACGACGGAAACGAGTATGTAATCAGCGAGATTTCAGCTTTTAAAAACGGTTGGAACCAAGAATACGAAGATGAAGAAGAATTTTACAATGATATGCAAACTATTACATTGAAATCAGAATTAAATTAAt
138	169	AGACTATACCGTGAAGCTAAGCGGGACTGACAGCAACTCCATAACGCAGCTGATAATACGCGTAAATAACGACGGAAACGAGTATGTAATCAGCGAGAGCTCAGCTTTTAAAAACGGTTGGAACCAAGAATACGAAGATGAAGAAGAATTTTACAATGATATGCAAACTATTACATTGAAATCAGAATTAAATTAAtata
141	172	CTATACCGTGAAGCTAAGCGGGACTGACAGCAACTCCATAACGCAGCTGATAATACGCGTAAATAACGACGGAAACGAGTATGTAATCAGCGAGAGCGAGGCTTTTAAAAACGGTTGGAACCAAGAATACGAAGATGAAGAAGAATTTTACAATGATATGCAAACTATTACATTGAAATCAGAATTAAATTAAtatataa
144	175	TACCGTGAAGCTAAGCGGGACTGACAGCAACTCCATAACGCAGCTGATAATACGCGTAAATAACGACGGAAACGAGTATGTAATCAGCGAGAGCGAGAATTTTAAAAACGGTTGGAACCAAGAATACGAAGATGAAGAAGAATTTTACAATGATATGCAAACTATTACATTGAAATCAGAATTAAATTAAtatataaact
147	178	CGTGAAGCTAAGCGGGACTGACAGCAACTCCATAACGCAGCTGATAATACGCGTAAATAACGACGGAAACGAGTATGTAATCAGCGAGAGCGAGAATGAGAAAAACGGTTGGAACCAAGAATACGAAGATGAAGAAGAATTTTACAATGATATGCAAACTATTACATTGAAATCAGAATTAAATTAAtatataaactcat
150	181	GAAGCTAAGCGGGACTGACAGCAACTCCATAACGCAGCTGATAATACGCGTAAATAACGACGGAAACGAGTATGTAATCAGCGAGAGCGAGAATGAGAGCAACGGTTGGAACCAAGAATACGAAGATGAAGAAGAATTTTACAATGATATGCAAACTATTACATTGAAATCAGAATTAAATTAAtatataaactcattta
153	184	GCTAAGCGGGACTGACAGCAACTCCATAACGCAGCTGATAATACGCGTAAATAACGACGGAAACGAGTATGTAATCAGCGAGAGCGAGAATGAGAGCATTGGTTGGAACCAAGAATACGAAGATGAAGAAGAATTTTACAATGATATGCAAACTATTACATTGAAATCAGAATTAAATTAAtatataaactcatttactt
156	187	AAGCGGGACTGACAGCAACTCCATAACGCAGCTGATAATACGCGTAAATAACGACGGAAACGAGTATGTAATCAGCGAGAGCGAGAATGAGAGCATTGTGTGGAACCAAGAATACGAAGATGAAGAAGAATTTTACAATGATATGCAAACTATTACATTGAAATCAGAATTAAATTAAtatataaactcatttacttatg
159	190	CGGGACTGACAGCAACTCCATAACGCAGCTGATAATACGCGTAAATAACGACGGAAACGAGTATGTAATCAGCGAGAGCGAGAATGAGAGCATTGTGGAGAACCAAGAATACGAAGATGAAGAAGAATTTTACAATGATATGCAAACTATTACATTGAAATCAGAATTAAATTAAtatataaactcatttacttatgtag
162	193	GACTGACAGCAACTCCATAACGCAGCTGATAATACGCGTAAATAACGACGGAAACGAGTATGTAATCAGCGAGAGCGAGAATGAGAGCATTGTGGAGAAACAAGAATACGAAGATGAAGAAGAATTTTACAATGATATGCAAACTATTACATTGAAATCAGAATTAAATTAAtatataaactcatttacttatgtaggaa
165	196	TGACAGCAACTCCATAACGCAGCTGATAATACGCGTAAATAACGACGGAAACGAGTATGTAATCAGCGAGAGCGAGAATGAGAGCATTGTGGAGAAATTCGAATACGAAGATGAAGAAGAATTTTACAATGATATGCAAACTATTACATTGAAATCAGAATTAAATTAAtatataaactcatttacttatgtaggaataa
168	199	CAGCAACTCCATAACGCAGCTGATAATACGCGTAAATAACGACGGAAACGAGTATGTAATCAGCGAGAGCGAGAATGAGAGCATTGTGGAGAAATTCATATACGAAGATGAAGAAGAATTTTACAATGATATGCAAACTATTACATTGAAATCAGAATTAAATTAAtatataaactcatttacttatgtaggaataaaga
171	202	CAACTCCATAACGCAGCTGATAATACGCGTAAATAACGACGGAAACGAGTATGTAATCAGCGAGAGCGAGAATGAGAGCATTGTGGAGAAATTCATAAGTGAAGATGAAGAAGAATTTTACAATGATATGCAAACTATTACATTGAAATCAGAATTAAATTAAtatataaactcatttacttatgtaggaataaagagta
174	205	CTCCATAACGCAGCTGATAATACGCGTAAATAACGACGGAAACGAGTATGTAATCAGCGAGAGCGAGAATGAGAGCATTGTGGAGAAATTCATAAGTGCCGATGAAGAAGAATTTTACAATGATATGCAAACTATTACATTGAAATCAGAATTAAATTAAtatataaactcatttacttatgtaggaataaagagtatca
177	208	CATAACGCAGCTGATAATACGCGTAAATAACGACGGAAACGAGTATGTAATCAGCGAGAGCGAGAATGAGAGCATTGTGGAGAAATTCATAAGTGCCTTCGAAGAAGAATTTTACAATGATATGCAAACTATTACATTGAAATCAGAATTAAATTAAtatataaactcatttacttatgtaggaataaagagtatcatct
180	211	AACGCAGCTGATAATACGCGTAAATAACGACGGAAACGAGTATGTAATCAGCGAGAGCGAGAATGAGAGCATTGTGGAGAAATTCATAAGTGCCTTCAAGGAAGAATTTTACAATGATATGCAAACTATTACATTGAAATCAGAATTAAATTAAtatataaactcatttacttatgtaggaataaagagtatcatctttc
183	214	GCAGCTGATAATACGCGTAAATAACGACGGAAACGAGTATGTAATCAGCGAGAGCGAGAATGAGAGCATTGTGGAGAAATTCATAAGTGCCTTCAAGAATGAATTTTACAATGATATGCAAACTATTACATTGAAATCAGAATTAAATTAAtatataaactcatttacttatgtaggaataaagagtatcatctttcaaa
186	217	GCTGATAATACGCGTAAATAACGACGGAAACGAGTATGTAATCAGCGAGAGCGAGAATGAGAGCATTGTGGAGAAATTCATAAGTGCCTTCAAGAATGGATTTTACAATGATATGCAAACTATTACATTGAAATCAGAATTAAATTAAtatataaactcatttacttatgtaggaataaagagtatcatctttcaaacgc
189	220	GATAATACGCGTAAATAACGACGGAAACGAGTATGTAATCAGCGAGAGCGAGAATGAGAGCATTGTGGAGAAATTCATAAGTGCCTTCAAGAATGGATGGTACAATGATATGCAAACTATTACATTGAAATCAGAATTAAATTAAtatataaactcatttacttatgtaggaataaagagtatcatctttcaaacgccca
192	223	AATACGCGTAAATAACGACGGAAACGAGTATGTAATCAGCGAGAGCGAGAATGAGAGCATTGTGGAGAAATTCATAAGTGCCTTCAAGAATGGATGGAATAATGATATGCAAACTATTACATTGAAATCAGAATTAAATTAAtatataaactcatttacttatgtaggaataaagagtatcatctttcaaacgcccagcg
195	226	ACGCGTAAATAACGACGGAAACGAGTATGTAATCAGCGAGAGCGAGAATGAGAGCATTGTGGAGAAATTCATAAGTGCCTTCAAGAATGGATGGAATCAGGATATGCAAACTATTACATTGAAATCAGAATTAAATTAAtatataaactcatttacttatgtaggaataaagagtatcatctttcaaacgcccagcggta
198	229	CGTAAATAACGACGGAAACGAGTATGTAATCAGCGAGAGCGAGAATGAGAGCATTGTGGAGAAATTCATAAGTGCCTTCAAGAATGGATGGAATCAGGAGATGCAAACTATTACATTGAAATCAGAATTAAATTAAtatataaactcatttacttatgtaggaataaagagtatcatctttcaaacgcccagcggtagta
201	232	AAATAACGACGGAAACGAGTATGTAATCAGCGAGAGCGAGAATGAGAGCATTGTGGAGAAATTCATAAGTGCCTTCAAGAATGGATGGAATCAGGAGTATCAAACTATTACATTGAAATCAGAATTAAATTAAtatataaactcatttacttatgtaggaataaagagtatcatctttcaaacgcccagcggtagtacaa
204	235	TAACGACGGAAACGAGTATGTAATCAGCGAGAGCGAGAATGAGAGCATTGTGGAGAAATTCATAAGTGCCTTCAAGAATGGATGGAATCAGGAGTATGAGACTATTACATTGAAATCAGAATTAAATTAAtatataaactcatttacttatgtaggaataaagagtatcatctttcaaacgcccagcggtagtacaattc
207	238	CGACGGAAACGAGTATGTAATCAGCGAGAGCGAGAATGAGAGCATTGTGGAGAAATTCATAAGTGCCTTCAAGAATGGATGGAATCAGGAGTATGAGGACATTACATTGAAATCAGAATTAAATTAAtatataaactcatttacttatgtaggaataaagagtatcatctttcaaacgcccagcggtagtacaattcaaa
210	241	CGGAAACGAGTATGTAATCAGCGAGAGCGAGAATGAGAGCATTGTGGAGAAATTCATAAGTGCCTTCAAGAATGGATGGAATCAGGAGTATGAGGACGAGACATTGAAATCAGAATTAAATTAAtatataaactcatttacttatgtaggaataaagagtatcatctttcaaacgcccagcggtagtacaattcaaagta
213	244	AAACGAGTATGTAATCAGCGAGAGCGAGAATGAGAGCATTGTGGAGAAATTCATAAGTGCCTTCAAGAATGGATGGAATCAGGAGTATGAGGACGAGGAGTTGAAATCAGAATTAAATTAAtatataaactcatttacttatgtaggaataaagagtatcatctttcaaacgcccagcggtagtacaattcaaagtagta
216	247	CGAGTATGTAATCAGCGAGAGCGAGAATGAGAGCATTGTGGAGAAATTCATAAGTGCCTTCAAGAATGGATGGAATCAGGAGTATGAGGACGAGGAGGAGAAATCAGAATTAAATTAAtatataaactcatttacttatgtaggaataaagagtatcatctttcaaacgcccagcggtagtacaattcaaagtagtaggt
219	250	GTATGTAATCAGCGAGAGCGAGAATGAGAGCATTGTGGAGAAATTCATAAGTGCCTTCAAGAATGGATGGAATCAGGAGTATGAGGACGAGGAGGAGTTCTCAGAATTAAATTAAtatataaactcatttacttatgtaggaataaagagtatcatctttcaaacgcccagcggtagtacaattcaaagtagtaggtacc
222	253	TGTAATCAGCGAGAGCGAGAATGAGAGCATTGTGGAGAAATTCATAAGTGCCTTCAAGAATGGATGGAATCAGGAGTATGAGGACGAGGAGGAGTTCTATGAATTAAATTAAtatataaactcatttacttatgtaggaataaagagtatcatctttcaaacgcccagcggtagtacaattcaaagtagtaggtaccaat
225	256	AATCAGCGAGAGCGAGAATGAGAGCATTGTGGAGAAATTCATAAGTGCCTTCAAGAATGGATGGAATCAGGAGTATGAGGACGAGGAGGAGTTCTATAACTTAAATTAAtatataaactcatttacttatgtaggaataaagagtatcatctttcaaacgcccagcggtagtacaattcaaagtagtaggtaccaatggt
228	259	CAGCGAGAGCGAGAATGAGAGCATTGTGGAGAAATTCATAAGTGCCTTCAAGAATGGATGGAATCAGGAGTATGAGGACGAGGAGGAGTTCTATAACGACAATTAAtatataaactcatttacttatgtaggaataaagagtatcatctttcaaacgcccagcggtagtacaattcaaagtagtaggtaccaatggtagt
231	262	CGAGAGCGAGAATGAGAGCATTGTGGAGAAATTCATAAGTGCCTTCAAGAATGGATGGAATCAGGAGTATGAGGACGAGGAGGAGTTCTATAACGACATGTAAtatataaactcatttacttatgtaggaataaagagtatcatctttcaaacgcccagcggtagtacaattcaaagtagtaggtaccaatggtagtact
234	265	GAGCGAGAATGAGAGCATTGTGGAGAAATTCATAAGTGCCTTCAAGAATGGATGGAATCAGGAGTATGAGGACGAGGAGGAGTTCTATAACGACATGCAGtatataaactcatttacttatgtaggaataaagagtatcatctttcaaacgcccagcggtagtacaattcaaagtagtaggtaccaatggtagtactagt
0	34	aataaaagtatcaacaaaaaattgttaatatacctctatactttaacgtcaaggagaaaaaaccccggattctagaactagtggatcccccgggaaaaaaAATAAGGATTACACTGTTAAATTGTCTGGTACAGATTCTAATTCAATCACTCAATTGATCATCAGAGTTAATAATGATGGTAATGAATACGTTATTTCTG
3	37	aaaagtatcaacaaaaaattgttaatatacctctatactttaacgtcaaggagaaaaaaccccggattctagaactagtggatcccccgggaaaaaaATGAAGGATTACACTGTTAAATTGTCTGGTACAGATTCTAATTCAATCACTCAATTGATCATCAGAGTTAATAATGATGGTAATGAATACGTTATTTCTGAAT
6	40	agtatcaacaaaaaattgttaatatacctctatactttaacgtcaaggagaaaaaaccccggattctagaactagtggatcccccgggaaaaaaATGAACGATTACACTGTTAAATTGTCTGGTACAGATTCTAATTCAATCACTCAATTGATCATCAGAGTTAATAATGATGGTAATGAATACGTTATTTCTGAATCAG
9	43	atcaacaaaaaattgttaatatacctctatactttaacgtcaaggagaaaaaaccccggattctagaactagtggatcccccgggaaaaaaATGAACATCTACACTGTTAAATTGTCTGGTACAGATTCTAATTCAATCACTCAATTGATCATCAGAGTTAATAATGATGGTAATGAATACGTTATTTCTGAATCAGAAA
12	46	aacaaaaaattgttaatatacctctatactttaacgtcaaggagaaaaaaccccggattctagaactagtggatcccccgggaaaaaaATGAACATCAACACTGTTAAATTGTCTGGTACAGATTCTAATTCAATCACTCAATTGATCATCAGAGTTAATAATGATGGTAATGAATACGTTATTTCTGAATCAGAAAACG
15	49	aaaaaattgttaatatacctctatactttaacgtcaaggagaaaaaaccccggattctagaactagtggatcccccgggaaaaaaATGAACATCAACGACGTTAAATTGTCTGGTACAGATTCTAATTCAATCACTCAATTGATCATCAGAGTTAATAATGATGGTAATGAATACGTTATTTCTGAATCAGAAAACGAAT
18	52	aaattgttaatatacctctatactttaacgtcaaggagaaaaaaccccggattctagaactagtggatcccccgggaaaaaaATGAACATCAACGACCTCAAATTGTCTGGTACAGATTCTAATTCAATCACTCAATTGATCATCAGAGTTAATAATGATGGTAATGAATACGTTATTTCTGAATCAGAAAACGAATCTA
21	55	ttgttaatatacctctatactttaacgtcaaggagaaaaaaccccggattctagaactagtggatcccccgggaaaaaaATGAACATCAACGACCTCATCTTGTCTGGTACAGATTCTAATTCAATCACTCAATTGATCATCAGAGTTAATAATGATGGTAATGAATACGTTATTTCTGAATCAGAAAACGAATCTATCG
24	58	ttaatatacctctatactttaacgtcaaggagaaaaaaccccggattctagaactagtggatcccccgggaaaaaaATGAACATCAACGACCTCATCCGCTCTGGTACAGATTCTAATTCAATCACTCAATTGATCATCAGAGTTAATAATGATGGTAATGAATACGTTATTTCTGAATCAGAAAACGAATCTATCGTTG
27	61	atatacctctatactttaacgtcaaggagaaaaaaccccggattctagaactagtggatcccccgggaaaaaaATGAACATCAACGACCTCATCCGCGAGGGTACAGATTCTAATTCAATCACTCAATTGATCATCAGAGTTAATAATGATGGTAATGAATACGTTATTTCTGAATCAGAAAACGAATCTATCGTTGAAA
30	64	tacctctatactttaacgtcaaggagaaaaaaccccggattctagaactagtggatcccccgggaaaaaaATGAACATCAACGACCTCATCCGCGAGATAACAGATTCTAATTCAATCACTCAATTGATCATCAGAGTTAATAATGATGGTAATGAATACGTTATTTCTGAATCAGAAAACGAATCTATCGTTGAAAAGT
33	67	ctctatactttaacgtcaaggagaaaaaaccccggattctagaactagtggatcccccgggaaaaaaATGAACATCAACGACCTCATCCGCGAGATAAAGGATTCTAATTCAATCACTCAATTGATCATCAGAGTTAATAATGATGGTAATGAATACGTTATTTCTGAATCAGAAAACGAATCTATCGTTGAAAAGTTTA
36	70	tatactttaacgtcaaggagaaaaaaccccggattctagaactagtggatcccccgggaaaaaaATGAACATCAACGACCTCATCCGCGAGATAAAGAACTCTAATTCAATCACTCAATTGATCATCAGAGTTAATAATGATGGTAATGAATACGTTATTTCTGAATCAGAAAACGAATCTATCGTTGAAAAGTTTATTT
39	73	actttaacgtcaaggagaaaaaaccccggattctagaactagtggatcccccgggaaaaaaATGAACATCAACGACCTCATCCGCGAGATAAAGAACAAAAATTCAATCACTCAATTGATCATCAGAGTTAATAATGATGGTAATGAATACGTTATTTCTGAATCAGAAAACGAATCTATCGTTGAAAAGTTTATTTCAG
42	76	ttaacgtcaaggagaaaaaaccccggattctagaactagtggatcccccgggaaaaaaATGAACATCAACGACCTCATCCGCGAGATAAAGAACAAAGACTCAATCACTCAATTGATCATCAGAGTTAATAATGATGGTAATGAATACGTTATTTCTGAATCAGAAAACGAATCTATCGTTGAAAAGTTTATTTCAGCTT
45	79	acgtcaaggagaaaaaaccccggattctagaactagtggatcccccgggaaaaaaATGAACATCAACGACCTCATCCGCGAGATAAAGAACAAAGACTATATCACTCAATTGATCATCAGAGTTAATAATGATGGTAATGAATACGTTATTTCTGAATCAGAAAACGAATCTATCGTTGAAAAGTTTATTTCAGCTTTTA
48	82	tcaaggagaaaaaaccccggattctagaactagtggatcccccgggaaaaaaATGAACATCAACGACCTCATCCGCGAGATAAAGAACAAAGACTATACCACTCAATTGATCATCAGAGTTAATAATGATGGTAATGAATACGTTATTTCTGAATCAGAAAACGAATCTATCGTTGAAAAGTTTATTTCAGCTTTTAAAA
51	85	aggagaaaaaaccccggattctagaactagtggatcccccgggaaaaaaATGAACATCAACGACCTCATCCGCGAGATAAAGAACAAAGACTATACCGTGCAATTGATCATCAGAGTTAATAATGATGGTAATGAATACGTTATTTCTGAATCAGAAAACGAATCTATCGTTGAAAAGTTTATTTCAGCTTTTAAAAACG
54	88	agaaaaaaccccggattctagaactagtggatcccccgggaaaaaaATGAACATCAACGACCTCATCCGCGAGATAAAGAACAAAGACTATACCGTGAAGTTGATCATCAGAGTTAATAATGATGGTAATGAATACGTTATTTCTGAATCAGAAAACGAATCTATCGTTGAAAAGTTTATTTCAGCTTTTAAAAACGGTT
57	91	aaaaaccccggattctagaactagtggatcccccgggaaaaaaATGAACATCAACGACCTCATCCGCGAGATAAAGAACAAAGACTATACCGTGAAGCTAATCATCAGAGTTAATAATGATGGTAATGAATACGTTATTTCTGAATCAGAAAACGAATCTATCGTTGAAAAGTTTATTTCAGCTTTTAAAAACGGTTGGA
60	94	aaccccggattctagaactagtggatcccccgggaaaaaaATGAACATCAACGACCTCATCCGCGAGATAAAGAACAAAGACTATACCGTGAAGCTAAGCATCAGAGTTAATAATGATGGTAATGAATACGTTATTTCTGAATCAGAAAACGAATCTATCGTTGAAAAGTTTATTTCAGCTTTTAAAAACGGTTGGAACC
63	97	cccggattctagaactagtggatcccccgggaaaaaaATGAACATCAACGACCTCATCCGCGAGATAAAGAACAAAGACTATACCGTGAAGCTAAGCGGGAGAGTTAATAATGATGGTAATGAATACGTTATTTCTGAATCAGAAAACGAATCTATCGTTGAAAAGTTTATTTCAGCTTTTAAAAACGGTTGGAACCAAG
66	100	ggattctagaactagtggatcccccgggaaaaaaATGAACATCAACGACCTCATCCGCGAGATAAAGAACAAAGACTATACCGTGAAGCTAAGCGGGACTGTTAATAATGATGGTAATGAATACGTTATTTCTGAATCAGAAAACGAATCTATCGTTGAAAAGTTTATTTCAGCTTTTAAAAACGGTTGGAACCAAGAAT
69	103	ttctagaactagtggatcccccgggaaaaaaATGAACATCAACGACCTCATCCGCGAGATAAAGAACAAAGACTATACCGTGAAGCTAAGCGGGACTGACAATAATGATGGTAATGAATACGTTATTTCTGAATCAGAAAACGAATCTATCGTTGAAAAGTTTATTTCAGCTTTTAAAAACGGTTGGAACCAAGAATACG
72	106	tagaactagtggatcccccgggaaaaaaATGAACATCAACGACCTCATCCGCGAGATAAAGAACAAAGACTATACCGTGAAGCTAAGCGGGACTGACAGCAATGATGGTAATGAATACGTTATTTCTGAATCAGAAAACGAATCTATCGTTGAAAAGTTTATTTCAGCTTTTAAAAACGGTTGGAACCAAGAATACGAAG
75	109	aactagtggatcccccgggaaaaaaATGAACATCAACGACCTCATCCGCGAGATAAAGAACAAAGACTATACCGTGAAGCTAAGCGGGACTGACAGCAACGATGGTAATGAATACGTTATTTCTGAATCAGAAAACGAATCTATCGTTGAAAAGTTTATTTCAGCTTTTAAAAACGGTTGGAACCAAGAATACGAAGATG
78	112	tagtggatcccccgggaaaaaaATGAACATCAACGACCTCATCCGCGAGATAAAGAACAAAGACTATACCGTGAAGCTAAGCGGGACTGACAGCAACTCCGGTAATGAATACGTTATTTCTGAATCAGAAAACGAATCTATCGTTGAAAAGTTTATTTCAGCTTTTAAAAACGGTTGGAACCAAGAATACGAAGATGAAG
81	115	tggatcccccgggaaaaaaATGAACATCAACGACCTCATCCGCGAGATAAAGAACAAAGACTATACCGTGAAGCTAAGCGGGACTGACAGCAACTCCATAAATGAATACGTTATTTCTGAATCAGAAAACGAATCTATCGTTGAAAAGTTTATTTCAGCTTTTAAAAACGGTTGGAACCAAGAATACGAAGATGAAGAAG
84	118	atcccccgggaaaaaaATGAACATCAACGACCTCATCCGCGAGATAAAGAACAAAGACTATACCGTGAAGCTAAGCGGGACTGACAGCAACTCCATAACGGAATACGTTATTTCTGAATCAGAAAACGAATCTATCGTTGAAAAGTTTATTTCAGCTTTTAAAAACGGTTGGAACCAAGAATACGAAGATGAAGAAGAAT
87	121	ccccgggaaaaaaATGAACATCAACGACCTCATCCGCGAGATAAAGAACAAAGACTATACCGTGAAGCTAAGCGGGACTGACAGCAACTCCATAACGCAGTACGTTATTTCTGAATCAGAAAACGAATCTATCGTTGAAAAGTTTATTTCAGCTTTTAAAAACGGTTGGAACCAAGAATACGAAGATGAAGAAGAATTTT
90	124	cgggaaaaaaATGAACATCAACGACCTCATCCGCGAGATAAAGAACAAAGACTATACCGTGAAGCTAAGCGGGACTGACAGCAACTCCATAACGCAGCTGGTTATTTCTGAATCAGAAAACGAATCTATCGTTGAAAAGTTTATTTCAGCTTTTAAAAACGGTTGGAACCAAGAATACGAAGATGAAGAAGAATTTTACA
93	127	gaaaaaaATGAACATCAACGACCTCATCCGCGAGATAAAGAACAAAGACTATACCGTGAAGCTAAGCGGGACTGACAGCAACTCCATAACGCAGCTGATAATTTCTGAATCAGAAAACGAATCTATCGTTGAAAAGTTTATTTCAGCTTTTAAAAACGGTTGGAACCAAGAATACGAAGATGAAGAAGAATTTTACAATG
96	130	aaaaATGAACATCAACGACCTCATCCGCGAGATAAAGAACAAAGACTATACCGTGAAGCTAAGCGGGACTGACAGCAACTCCATAACGCAGCTGATAATATCTGAATCAGAAAACGAATCTATCGTTGAAAAGTTTATTTCAGCTTTTAAAAACGGTTGGAACCAAGAATACGAAGATGAAGAAGAATTTTACAATGATA
99	133	aATGAACATCAACGACCTCATCCGCGAGATAAAGAACAAAGACTATACCGTGAAGCTAAGCGGGACTGACAGCAACTCCATAACGCAGCTGATAATACGCGAATCAGAAAACGAATCTATCGTTGAAAAGTTTATTTCAGCTTTTAAAAACGGTTGGAACCAAGAATACGAAGATGAAGAAGAATTTTACAATGATATGC
102	136	GAACATCAACGACCTCATCCGCGAGATAAAGAACAAAGACTATACCGTGAAGCTAAGCGGGACTGACAGCAACTCCATAACGCAGCTGATAATACGCGTATCAGAAAACGAATCTATCGTTGAAAAGTTTATTTCAGCTTTTAAAAACGGTTGGAACCAAGAATACGAAGATGAAGAAGAATTTTACAATGATATGCAAA
105	139	CATCAACGACCTCATCCGCGAGATAAAGAACAAAGACTATACCGTGAAGCTAAGCGGGACTGACAGCAACTCCATAACGCAGCTGATAATACGCGTAAATGAAAACGAATCTATCGTTGAAAAGTTTATTTCAGCTTTTAAAAACGGTTGGAACCAAGAATACGAAGATGAAGAAGAATTTTACAATGATATGCAAACTA
108	142	CAACGACCTCATCCGCGAGATAAAGAACAAAGACTATACCGTGAAGCTAAGCGGGACTGACAGCAACTCCATAACGCAGCTGATAATACGCGTAAATAACAACGAATCTATCGTTGAAAAGTTTATTTCAGCTTTTAAAAACGGTTGGAACCAAGAATACGAAGATGAAGAAGAATTTTACAATGATATGCAAACTATTA
111	145	CGACCTCATCCGCGAGATAAAGAACAAAGACTATACCGTGAAGCTAAGCGGGACTGACAGCAACTCCATAACGCAGCTGATAATACGCGTAAATAACGACGAATCTATCGTTGAAAAGTTTATTTCAGCTTTTAAAAACGGTTGGAACCAAGAATACGAAGATGAAGAAGAATTTTACAATGATATGCAAACTATTACAT
114	148	CCTCATCCGCGAGATAAAGAACAAAGACTATACCGTGAAGCTAAGCGGGACTGACAGCAACTCCATAACGCAGCTGATAATACGCGTAAATAACGACGGATCTATCGTTGAAAAGTTTATTTCAGCTTTTAAAAACGGTTGGAACCAAGAATACGAAGATGAAGAAGAATTTTACAATGATATGCAAACTATTACATTGA
117	151	CATCCGCGAGATAAAGAACAAAGACTATACCGTGAAGCTAAGCGGGACTGACAGCAACTCCATAACGCAGCTGATAATACGCGTAAATAACGACGGAAACATCGTTGAAAAGTTTATTTCAGCTTTTAAAAACGGTTGGAACCAAGAATACGAAGATGAAGAAGAATTTTACAATGATATGCAAACTATTACATTGAAAT
120	154	CCGCGAGATAAAGAACAAAGACTATACCGTGAAGCTAAGCGGGACTGACAGCAACTCCATAACGCAGCTGATAATACGCGTAAATAACGACGGAAACGAGGTTGAAAAGTTTATTTCAGCTTTTAAAAACGGTTGGAACCAAGAATACGAAGATGAAGAAGAATTTTACAATGATATGCAAACTATTACATTGAAATCAG
123	157	CGAGATAAAGAACAAAGACTATACCGTGAAGCTAAGCGGGACTGACAGCAACTCCATAACGCAGCTGATAATACGCGTAAATAACGACGGAAACGAGTATGAAAAGTTTATTTCAGCTTTTAAAAACGGTTGGAACCAAGAATACGAAGATGAAGAAGAATTTTACAATGATATGCAAACTATTACATTGAAATCAGAAT
126	160	GATAAAGAACAAAGACTATACCGTGAAGCTAAGCGGGACTGACAGCAACTCCATAACGCAGCTGATAATACGCGTAAATAACGACGGAAACGAGTATGTAAAGTTTATTTCAGCTTTTAAAAACGGTTGGAACCAAGAATACGAAGATGAAGAAGAATTTTACAATGATATGCAAACTATTACATTGAAATCAGAATTAA
129	163	AAAGAACAAAGACTATACCGTGAAGCTAAGCGGGACTGACAGCAACTCCATAACGCAGCTGATAATACGCGTAAATAACGACGGAAACGAGTATGTAATCTTTATTTCAGCTTTTAAAAACGGTTGGAACCAAGAATACGAAGATGAAGAAGAATTTTACAATGATATGCAAACTATTACATTGAAATCAGAATTAAATT
132	166	GAACAAAGACTATACCGTGAAGCTAAGCGGGACTGACAGCAACTCCATAACGCAGCTGATAATACGCGTAAATAACGACGGAAACGAGTATGTAATCAGCATTTCAGCTTTTAAAAACGGTTGGAACCAAGAATACGAAGATGAAGAAGAATTTTACAATGATATGCAAACTATTACATTGAAATCAGAATTAAATTAAt
135	169	CAAAGACTATACCGTGAAGCTAAGCGGGACTGACAGCAACTCCATAACGCAGCTGATAATACGCGTAAATAACGACGGAAACGAGTATGTAATCAGCGAGTCAGCTTTTAAAAACGGTTGGAACCAAGAATACGAAGATGAAGAAGAATTTTACAATGATATGCAAACTATTACATTGAAATCAGAATTAAATTAAtata
138	172	AGACTATACCGTGAAGCTAAGCGGGACTGACAGCAACTCCATAACGCAGCTGATAATACGCGTAAATAACGACGGAAACGAGTATGTAATCAGCGAGAGCGCTTTTAAAAACGGTTGGAACCAAGAATACGAAGATGAAGAAGAATTTTACAATGATATGCAAACTATTACATTGAAATCAGAATTAAATTAAtatataa
141	175	CTATACCGTGAAGCTAAGCGGGACTGACAGCAACTCCATAACGCAGCTGATAATACGCGTAAATAACGACGGAAACGAGTATGTAATCAGCGAGAGCGAGTTTAAAAACGGTTGGAACCAAGAATACGAAGATGAAGAAGAATTTTACAATGATATGCAAACTATTACATTGAAATCAGAATTAAATTAAtatataaact
144	178	TACCGTGAAGCTAAGCGGGACTGACAGCAACTCCATAACGCAGCTGATAATACGCGTAAATAACGACGGAAACGAGTATGTAATCAGCGAGAGCGAGAATAAAAACGGTTGGAACCAAGAATACGAAGATGAAGAAGAATTTTACAATGATATGCAAACTATTACATTGAAATCAGAATTAAATTAAtatataaactcat
147	181	CGTGAAGCTAAGCGGGACTGACAGCAACTCCATAACGCAGCTGATAATACGCGTAAATAACGACGGAAACGAGTATGTAATCAGCGAGAGCGAGAATGAGAACGGTTGGAACCAAGAATACGAAGATGAAGAAGAATTTTACAATGATATGCAAACTATTACATTGAAATCAGAATTAAATTAAtatataaactcattta
150	184	GAAGCTAAGCGGGACTGACAGCAACTCCATAACGCAGCTGATAATACGCGTAAATAACGACGGAAACGAGTATGTAATCAGCGAGAGCGAGAATGAGAGCGGTTGGAACCAAGAATACGAAGATGAAGAAGAATTTTACAATGATATGCAAACTATTACATTGAAATCAGAATTAAATTAAtatataaactcatttactt
153	187	GCTAAGCGGGACTGACAGCAACTCCATAACGCAGCTGATAATACGCGTAAATAACGACGGAAACGAGTATGTAATCAGCGAGAGCGAGAATGAGAGCATTTGGAACCAAGAATACGAAGATGAAGAAGAATTTTACAATGATATGCAAACTATTACATTGAAATCAGAATTAAATTAAtatataaactcatttacttatg
156	190	AAGCGGGACTGACAGCAACTCCATAACGCAGCTGATAATACGCGTAAATAACGACGGAAACGAGTATGTAATCAGCGAGAGCGAGAATGAGAGCATTGTGAACCAAGAATACGAAGATGAAGAAGAATTTTACAATGATATGCAAACTATTACATTGAAATCAGAATTAAATTAAtatataaactcatttacttatgtag
159	193	CGGGACTGACAGCAACTCCATAACGCAGCTGATAATACGCGTAAATAACGACGGAAACGAGTATGTAATCAGCGAGAGCGAGAATGAGAGCATTGTGGAGCAAGAATACGAAGATGAAGAAGAATTTTACAATGATATGCAAACTATTACATTGAAATCAGAATTAAATTAAtatataaactcatttacttatgtaggaa
162	196	GACTGACAGCAACTCCATAACGCAGCTGATAATACGCGTAAATAACGACGGAAACGAGTATGTAATCAGCGAGAGCGAGAATGAGAGCATTGTGGAGAAAGAATACGAAGATGAAGAAGAATTTTACAATGATATGCAAACTATTACATTGAAATCAGAATTAAATTAAtatataaactcatttacttatgtaggaataa
165	199	TGACAGCAACTCCATAACGCAGCTGATAATACGCGTAAATAACGACGGAAACGAGTATGTAATCAGCGAGAGCGAGAATGAGAGCATTGTGGAGAAATTCTACGAAGATGAAGAAGAATTTTACAATGATATGCAAACTATTACATTGAAATCAGAATTAAATTAAtatataaactcatttacttatgtaggaataaaga
168	202	CAGCAACTCCATAACGCAGCTGATAATACGCGTAAATAACGACGGAAACGAGTATGTAATCAGCGAGAGCGAGAATGAGAGCATTGTGGAGAAATTCATAGAAGATGAAGAAGAATTTTACAATGATATGCAAACTATTACATTGAAATCAGAATTAAATTAAtatataaactcatttacttatgtaggaataaagagta
171	205	CAACTCCATAACGCAGCTGATAATACGCGTAAATAACGACGGAAACGAGTATGTAATCAGCGAGAGCGAGAATGAGAGCATTGTGGAGAAATTCATAAGTGATGAAGAAGAATTTTACAATGATATGCAAACTATTACATTGAAATCAGAATTAAATTAAtatataaactcatttacttatgtaggaataaagagtatca
174	208	CTCCATAACGCAGCTGATAATACGCGTAAATAACGACGGAAACGAGTATGTAATCAGCGAGAGCGAGAATGAGAGCATTGTGGAGAAATTCATAAGTGCCGAAGAAGAATTTTACAATGATATGCAAACTATTACATTGAAATCAGAATTAAATTAAtatataaactcatttacttatgtaggaataaagagtatcatct
177	211	CATAACGCAGCTGATAATACGCGTAAATAACGACGGAAACGAGTATGTAATCAGCGAGAGCGAGAATGAGAGCATTGTGGAGAAATTCATAAGTGCCTTCGAAGAATTTTACAATGATATGCAAACTATTACATTGAAATCAGAATTAAATTAAtatataaactcatttacttatgtaggaataaagagtatcatctttc
180	214	AACGCAGCTGATAATACGCGTAAATAACGACGGAAACGAGTATGTAATCAGCGAGAGCGAGAATGAGAGCATTGTGGAGAAATTCATAAGTGCCTTCAAGGAATTTTACAATGATATGCAAACTATTACATTGAAATCAGAATTAAATTAAtatataaactcatttacttatgtaggaataaagagtatcatctttcaaa
183	217	GCAGCTGATAATACGCGTAAATAACGACGGAAACGAGTATGTAATCAGCGAGAGCGAGAATGAGAGCATTGTGGAGAAATTCATAAGTGCCTTCAAGAATTTTTACAATGATATGCAAACTATTACATTGAAATCAGAATTAAATTAAtatataaactcatttacttatgtaggaataaagagtatcatctttcaaacgc
186	220	GCTGATAATACGCGTAAATAACGACGGAAACGAGTATGTAATCAGCGAGAGCGAGAATGAGAGCATTGTGGAGAAATTCATAAGTGCCTTCAAGAATGGATACAATGATATGCAAACTATTACATTGAAATCAGAATTAAATTAAtatataaactcatttacttatgtaggaataaagagtatcatctttcaaacgccca
189	223	GATAATACGCGTAAATAACGACGGAAACGAGTATGTAATCAGCGAGAGCGAGAATGAGAGCATTGTGGAGAAATTCATAAGTGCCTTCAAGAATGGATGGAATGATATGCAAACTATTACATTGAAATCAGAATTAAATTAAtatataaactcatttacttatgtaggaataaagagtatcatctttcaaacgcccagcg
192	226	AATACGCGTAAATAACGACGGAAACGAGTATGTAATCAGCGAGAGCGAGAATGAGAGCATTGTGGAGAAATTCATAAGTGCCTTCAAGAATGGATGGAATGATATGCAAACTATTACATTGAAATCAGAATTAAATTAAtatataaactcatttacttatgtaggaataaagagtatcatctttcaaacgcccagcggta
195	229	ACGCGTAAATAACGACGGAAACGAGTATGTAATCAGCGAGAGCGAGAATGAGAGCATTGTGGAGAAATTCATAAGTGCCTTCAAGAATGGATGGAATCAGATGCAAACTATTACATTGAAATCAGAATTAAATTAAtatataaactcatttacttatgtaggaataaagagtatcatctttcaaacgcccagcggtagta
198	232	CGTAAATAACGACGGAAACGAGTATGTAATCAGCGAGAGCGAGAATGAGAGCATTGTGGAGAAATTCATAAGTGCCTTCAAGAATGGATGGAATCAGGAGCAAACTATTACATTGAAATCAGAATTAAATTAAtatataaactcatttacttatgtaggaataaagagtatcatctttcaaacgcccagcggtagtacaa
201	235	AAATAACGACGGAAACGAGTATGTAATCAGCGAGAGCGAGAATGAGAGCATTGTGGAGAAATTCATAAGTGCCTTCAAGAATGGATGGAATCAGGAGTATACTATTACATTGAAATCAGAATTAAATTAAtatataaactcatttacttatgtaggaataaagagtatcatctttcaaacgcccagcggtagtacaattc
204	238	TAACGACGGAAACGAGTATGTAATCAGCGAGAGCGAGAATGAGAGCATTGTGGAGAAATTCATAAGTGCCTTCAAGAATGGATGGAATCAGGAGTATGAGATTACATTGAAATCAGAATTAAATTAAtatataaactcatttacttatgtaggaataaagagtatcatctttcaaacgcccagcggtagtacaattcaaa
207	241	CGACGGAAACGAGTATGTAATCAGCGAGAGCGAGAATGAGAGCATTGTGGAGAAATTCATAAGTGCCTTCAAGAATGGATGGAATCAGGAGTATGAGGACACATTGAAATCAGAATTAAATTAAtatataaactcatttacttatgtaggaataaagagtatcatctttcaaacgcccagcggtagtacaattcaaagta
210	244	CGGAAACGAGTATGTAATCAGCGAGAGCGAGAATGAGAGCATTGTGGAGAAATTCATAAGTGCCTTCAAGAATGGATGGAATCAGGAGTATGAGGACGAGTTGAAATCAGAATTAAATTAAtatataaactcatttacttatgtaggaataaagagtatcatctttcaaacgcccagcggtagtacaattcaaagtagta
213	247	AAACGAGTATGTAATCAGCGAGAGCGAGAATGAGAGCATTGTGGAGAAATTCATAAGTGCCTTCAAGAATGGATGGAATCAGGAGTATGAGGACGAGGAGAAATCAGAATTAAATTAAtatataaactcatttacttatgtaggaataaagagtatcatctttcaaacgcccagcggtagtacaattcaaagtagtaggt
216	250	CGAGTATGTAATCAGCGAGAGCGAGAATGAGAGCATTGTGGAGAAATTCATAAGTGCCTTCAAGAATGGATGGAATCAGGAGTATGAGGACGAGGAGGAGTCAGAATTAAATTAAtatataaactcatttacttatgtaggaataaagagtatcatctttcaaacgcccagcggtagtacaattcaaagtagtaggtacc
219	253	GTATGTAATCAGCGAGAGCGAGAATGAGAGCATTGTGGAGAAATTCATAAGTGCCTTCAAGAATGGATGGAATCAGGAGTATGAGGACGAGGAGGAGTTCGAATTAAATTAAtatataaactcatttacttatgtaggaataaagagtatcatctttcaaacgcccagcggtagtacaattcaaagtagtaggtaccaat
222	256	TGTAATCAGCGAGAGCGAGAATGAGAGCATTGTGGAGAAATTCATAAGTGCCTTCAAGAATGGATGGAATCAGGAGTATGAGGACGAGGAGGAGTTCTATTTAAATTAAtatataaactcatttacttatgtaggaataaagagtatcatctttcaaacgcccagcggtagtacaattcaaagtagtaggtaccaatggt
225	259	AATCAGCGAGAGCGAGAATGAGAGCATTGTGGAGAAATTCATAAGTGCCTTCAAGAATGGATGGAATCAGGAGTATGAGGACGAGGAGGAGTTCTATAACAATTAAtatataaactcatttacttatgtaggaataaagagtatcatctttcaaacgcccagcggtagtacaattcaaagtagtaggtaccaatggtagt
228	262	CAGCGAGAGCGAGAATGAGAGCATTGTGGAGAAATTCATAAGTGCCTTCAAGAATGGATGGAATCAGGAGTATGAGGACGAGGAGGAGTTCTATAACGACTAAtatataaactcatttacttatgtaggaataaagagtatcatctttcaaacgcccagcggtagtacaattcaaagtagtaggtaccaatggtagtact
231	265	CGAGAGCGAGAATGAGAGCATTGTGGAGAAATTCATAAGTGCCTTCAAGAATGGATGGAATCAGGAGTATGAGGACGAGGAGGAGTTCTATAACGACATGtatataaactcatttacttatgtaggaataaagagtatcatctttcaaacgcccagcggtagtacaattcaaagtagtaggtaccaatggtagtactagt
0	37	aataaaagtatcaacaaaaaattgttaatatacctctatactttaacgtcaaggagaaaaaaccccggattctagaactagtggatcccccgggaaaaaaAAGGATTACACTGTTAAATTGTCTGGTACAGATTCTAATTCAATCACTCAATTGATCATCAGAGTTAATAATGATGGTAATGAATACGTTATTTCTGAAT
3	40	aaaagtatcaacaaaaaattgttaatatacctctatactttaacgtcaaggagaaaaaaccccggattctagaactagtggatcccccgggaaaaaaATGGATTACACTGTTAAATTGTCTGGTACAGATTCTAATTCAATCACTCAATTGATCATCAGAGTTAATAATGATGGTAATGAATACGTTATTTCTGAATCAG
6	43	agtatcaacaaaaaattgttaatatacctctatactttaacgtcaaggagaaaaaaccccggattctagaactagtggatcccccgggaaaaaaATGAACTACACTGTTAAATTGTCTGGTACAGATTCTAATTCAATCACTCAATTGATCATCAGAGTTAATAATGATGGTAATGAATACGTTATTTCTGAATCAGAAA
9	46	atcaacaaaaaattgttaatatacctctatactttaacgtcaaggagaaaaaaccccggattctagaactagtggatcccccgggaaaaaaATGAACATCACTGTTAAATTGTCTGGTACAGATTCTAATTCAATCACTCAATTGATCATCAGAGTTAATAATGATGGTAATGAATACGTTATTTCTGAATCAGAAAACG
12	49	aacaaaaaattgttaatatacctctatactttaacgtcaaggagaaaaaaccccggattctagaactagtggatcccccgggaaaaaaATGAACATCAACGTTAAATTGTCTGGTACAGATTCTAATTCAATCACTCAATTGATCATCAGAGTTAATAATGATGGTAATGAATACGTTATTTCTGAATCAGAAAACGAAT
15	52	aaaaaattgttaatatacctctatactttaacgtcaaggagaaaaaaccccggattctagaactagtggatcccccgggaaaaaaATGAACATCAACGACAAATTGTCTGGTACAGATTCTAATTCAATCACTCAATTGATCATCAGAGTTAATAATGATGGTAATGAATACGTTATTTCTGAATCAGAAAACGAATCTA
18	55	aaattgttaatatacctctatactttaacgtcaaggagaaaaaaccccggattctagaactagtggatcccccgggaaaaaaATGAACATCAACGACCTCTTGTCTGGTACAGATTCTAATTCAATCACTCAATTGATCATCAGAGTTAATAATGATGGTAATGAATACGTTATTTCTGAATCAGAAAACGAATCTATCG
21	58	ttgttaatatacctctatactttaacgtcaaggagaaaaaaccccggattctagaactagtggatcccccgggaaaaaaATGAACATCAACGACCTCATCTCTGGTACAGATTCTAATTCAATCACTCAATTGATCATCAGAGTTAATAATGATGGTAATGAATACGTTATTTCTGAATCAGAAAACGAATCTATCGTTG
24	61	ttaatatacctctatactttaacgtcaaggagaaaaaaccccggattctagaactagtggatcccccgggaaaaaaATGAACATCAACGACCTCATCCGCGGTACAGATTCTAATTCAATCACTCAATTGATCATCAGAGTTAATAATGATGGTAATGAATACGTTATTTCTGAATCAGAAAACGAATCTATCGTTGAAA
27	64	atatacctctatactttaacgtcaaggagaaaaaaccccggattctagaactagtggatcccccgggaaaaaaATGAACATCAACGACCTCATCCGCGAGACAGATTCTAATTCAATCACTCAATTGATCATCAGAGTTAATAATGATGGTAATGAATACGTTATTTCTGAATCAGAAAACGAATCTATCGTTGAAAAGT
30	67	tacctctatactttaacgtcaaggagaaaaaaccccggattctagaactagtggatcccccgggaaaaaaATGAACATCAACGACCTCATCCGCGAGATAGATTCTAATTCAATCACTCAATTGATCATCAGAGTTAATAATGATGGTAATGAATACGTTATTTCTGAATCAGAAAACGAATCTATCGTTGAAAAGTTTA
33	70	ctctatactttaacgtcaaggagaaaaaaccccggattctagaactagtggatcccccgggaaaaaaATGAACATCAACGACCTCATCCGCGAGATAAAGTCTAATTCAATCACTCAATTGATCATCAGAGTTAATAATGATGGTAATGAATACGTTATTTCTGAATCAGAAAACGAATCTATCGTTGAAAAGTTTATTT
36	73	tatactttaacgtcaaggagaaaaaaccccggattctagaactagtggatcccccgggaaaaaaATGAACATCAACGACCTCATCCGCGAGATAAAGAACAATTCAATCACTCAATTGATCATCAGAGTTAATAATGATGGTAATGAATACGTTATTTCTGAATCAGAAAACGAATCTATCGTTGAAAAGTTTATTTCAG
39	76	actttaacgtcaaggagaaaaaaccccggattctagaactagtggatcccccgggaaaaaaATGAACATCAACGACCTCATCCGCGAGATAAAGAACAAATCAATCACTCAATTGATCATCAGAGTTAATAATGATGGTAATGAATACGTTATTTCTGAATCAGAAAACGAATCTATCGTTGAAAAGTTTATTTCAGCTT
42	79	ttaacgtcaaggagaaaaaaccccggattctagaactagtggatcccccgggaaaaaaATGAACATCAACGACCTCATCCGCGAGATAAAGAACAAAGACATCACTCAATTGATCATCAGAGTTAATAATGATGGTAATGAATACGTTATTTCTGAATCAGAAAACGAATCTATCGTTGAAAAGTTTATTTCAGCTTTTA
45	82	acgtcaaggagaaaaaaccccggattctagaactagtggatcccccgggaaaaaaATGAACATCAACGACCTCATCCGCGAGATAAAGAACAAAGACTATACTCAATTGATCATCAGAGTTAATAATGATGGTAATGAATACGTTATTTCTGAATCAGAAAACGAATCTATCGTTGAAAAGTTTATTTCAGCTTTTAAAA
48	85	tcaaggagaaaaaaccccggattctagaactagtggatcccccgggaaaaaaATGAACATCAACGACCTCATCCGCGAGATAAAGAACAAAGACTATACCCAATTGATCATCAGAGTTAATAATGATGGTAATGAATACGTTATTTCTGAATCAGAAAACGAATCTATCGTTGAAAAGTTTATTTCAGCTTTTAAAAACG
51	88	aggagaaaaaaccccggattctagaactagtggatcccccgggaaaaaaATGAACATCAACGACCTCATCCGCGAGATAAAGAACAAAGACTATACCGTGTTGATCATCAGAGTTAATAATGATGGTAATGAATACGTTATTTCTGAATCAGAAAACGAATCTATCGTTGAAAAGTTTATTTCAGCTTTTAAAAACGGTT
54	91	agaaaaaaccccggattctagaactagtggatcccccgggaaaaaaATGAACATCAACGACCTCATCCGCGAGATAAAGAACAAAGACTATACCGTGAAGATCATCAGAGTTAATAATGATGGTAATGAATACGTTATTTCTGAATCAGAAAACGAATCTATCGTTGAAAAGTTTATTTCAGCTTTTAAAAACGGTTGGA
57	94	aaaaaccccggattctagaactagtggatcccccgggaaaaaaATGAACATCAACGACCTCATCCGCGAGATAAAGAACAAAGACTATACCGTGAAGCTAATCAGAGTTAATAATGATGGTAATGAATACGTTATTTCTGAATCAGAAAACGAATCTATCGTTGAAAAGTTTATTTCAGCTTTTAAAAACGGTTGGAACC
60	97	aaccccggattctagaactagtggatcccccgggaaaaaaATGAACATCAACGACCTCATCCGCGAGATAAAGAACAAAGACTATACCGTGAAGCTAAGCAGAGTTAATAATGATGGTAATGAATACGTTATTTCTGAATCAGAAAACGAATCTATCGTTGAAAAGTTTATTTCAGCTTTTAAAAACGGTTGGAACCAAG
63	100	cccggattctagaactagtggatcccccgggaaaaaaATGAACATCAACGACCTCATCCGCGAGATAAAGAACAAAGACTATACCGTGAAGCTAAGCGGGGTTAATAATGATGGTAATGAATACGTTATTTCTGAATCAGAAAACGAATCTATCGTTGAAAAGTTTATTTCAGCTTTTAAAAACGGTTGGAACCAAGAAT
66	103	ggattctagaactagtggatcccccgggaaaaaaATGAACATCAACGACCTCATCCGCGAGATAAAGAACAAAGACTATACCGTGAAGCTAAGCGGGACTAATAATGATGGTAATGAATACGTTATTTCTGAATCAGAAAACGAATCTATCGTTGAAAAGTTTATTTCAGCTTTTAAAAACGGTTGGAACCAAGAATACG
69	106	ttctagaactagtggatcccccgggaaaaaaATGAACATCAACGACCTCATCCGCGAGATAAAGAACAAAGACTATACCGTGAAGCTAAGCGGGACTGACAATGATGGTAATGAATACGTTATTTCTGAATCAGAAAACGAATCTATCGTTGAAAAGTTTATTTCAGCTTTTAAAAACGGTTGGAACCAAGAATACGAAG
72	109	tagaactagtggatcccccgggaaaaaaATGAACATCAACGACCTCATCCGCGAGATAAAGAACAAAGACTATACCGTGAAGCTAAGCGGGACTGACAGCGATGGTAATGAATACGTTATTTCTGAATCAGAAAACGAATCTATCGTTGAAAAGTTTATTTCAGCTTTTAAAAACGGTTGGAACCAAGAATACGAAGATG
75	112	aactagtggatcccccgggaaaaaaATGAACATCAACGACCTCATCCGCGAGATAAAGAACAAAGACTATACCGTGAAGCTAAGCGGGACTGACAGCAACGGTAATGAATACGTTATTTCTGAATCAGAAAACGAATCTATCGTTGAAAAGTTTATTTCAGCTTTTAAAAACGGTTGGAACCAAGAATACGAAGATGAAG
78	115	tagtggatcccccgggaaaaaaATGAACATCAACGACCTCATCCGCGAGATAAAGAACAAAGACTATACCGTGAAGCTAAGCGGGACTGACAGCAACTCCAATGAATACGTTATTTCTGAATCAGAAAACGAATCTATCGTTGAAAAGTTTATTTCAGCTTTTAAAAACGGTTGGAACCAAGAATACGAAGATGAAGAAG
81	118	tggatcccccgggaaaaaaATGAACATCAACGACCTCATCCGCGAGATAAAGAACAAAGACTATACCGTGAAGCTAAGCGGGACTGACAGCAACTCCATAGAATACGTTATTTCTGAATCAGAAAACGAATCTATCGTTGAAAAGTTTATTTCAGCTTTTAAAAACGGTTGGAACCAAGAATACGAAGATGAAGAAGAAT
84	121	atcccccgggaaaaaaATGAACATCAACGACCTCATCCGCGAGATAAAGAACAAAGACTATACCGTGAAGCTAAGCGGGACTGACAGCAACTCCATAACGTACGTTATTTCTGAATCAGAAAACGAATCTATCGTTGAAAAGTTTATTTCAGCTTTTAAAAACGGTTGGAACCAAGAATACGAAGATGAAGAAGAATTTT
87	124	ccccgggaaaaaaATGAACATCAACGACCTCATCCGCGAGATAAAGAACAAAGACTATACCGTGAAGCTAAGCGGGACTGACAGCAACTCCATAACGCAGGTTATTTCTGAATCAGAAAACGAATCTATCGTTGAAAAGTTTATTTCAGCTTTTAAAAACGGTTGGAACCAAGAATACGAAGATGAAGAAGAATTTTACA
90	127	cgggaaaaaaATGAACATCAACGACCTCATCCGCGAGATAAAGAACAAAGACTATACCGTGAAGCTAAGCGGGACTGACAGCAACTCCATAACGCAGCTGATTTCTGAATCAGAAAACGAATCTATCGTTGAAAAGTTTATTTCAGCTTTTAAAAACGGTTGGAACCAAGAATACGAAGATGAAGAAGAATTTTACAATG
93	130	gaaaaaaATGAACATCAACGACCTCATCCGCGAGATAAAGAACAAAGACTATACCGTGAAGCTAAGCGGGACTGACAGCAACTCCATAACGCAGCTGATATCTGAATCAGAAAACGAATCTATCGTTGAAAAGTTTATTTCAGCTTTTAAAAACGGTTGGAACCAAGAATACGAAGATGAAGAAGAATTTTACAATGATA
96	133	aaaaATGAACATCAACGACCTCATCCGCGAGATAAAGAACAAAGACTATACCGTGAAGCTAAGCGGGACTGACAGCAACTCCATAACGCAGCTGATAATAGAATCAGAAAACGAATCTATCGTTGAAAAGTTTATTTCAGCTTTTAAAAACGGTTGGAACCAAGAATACGAAGATGAAGAAGAATTTTACAATGATATGC
99	136	aATGAACATCAACGACCTCATCCGCGAGATAAAGAACAAAGACTATACCGTGAAGCTAAGCGGGACTGACAGCAACTCCATAACGCAGCTGATAATACGCTCAGAAAACGAATCTATCGTTGAAAAGTTTATTTCAGCTTTTAAAAACGGTTGGAACCAAGAATACGAAGATGAAGAAGAATTTTACAATGATATGCAAA
102	139	GAACATCAACGACCTCATCCGCGAGATAAAGAACAAAGACTATACCGTGAAGCTAAGCGGGACTGACAGCAACTCCATAACGCAGCTGATAATACGCGTAGAAAACGAATCTATCGTTGAAAAGTTTATTTCAGCTTTTAAAAACGGTTGGAACCAAGAATACGAAGATGAAGAAGAATTTTACAATGATATGCAAACTA
105	142	CATCAACGACCTCATCCGCGAGATAAAGAACAAAGACTATACCGTGAAGCTAAGCGGGACTGACAGCAACTCCATAACGCAGCTGATAATACGCGTAAATAACGAATCTATCGTTGAAAAGTTTATTTCAGCTTTTAAAAACGGTTGGAACCAAGAATACGAAGATGAAGAAGAATTTTACAATGATATGCAAACTATTA
108	145	CAACGACCTCATCCGCGAGATAAAGAACAAAGACTATACCGTGAAGCTAAGCGGGACTGACAGCAACTCCATAACGCAGCTGATAATACGCGTAAATAACGAATCTATCGTTGAAAAGTTTATTTCAGCTTTTAAAAACGGTTGGAACCAAGAATACGAAGATGAAGAAGAATTTTACAATGATATGCAAACTATTACAT
111	148	CGACCTCATCCGCGAGATAAAGAACAAAGACTATACCGTGAAGCTAAGCGGGACTGACAGCAACTCCATAACGCAGCTGATAATACGCGTAAATAACGACTCTATCGTTGAAAAGTTTATTTCAGCTTTTAAAAACGGTTGGAACCAAGAATACGAAGATGAAGAAGAATTTTACAATGATATGCAAACTATTACATTGA
114	151	CCTCATCCGCGAGATAAAGAACAAAGACTATACCGTGAAGCTAAGCGGGACTGACAGCAACTCCATAACGCAGCTGATAATACGCGTAAATAACGACGGAATCGTTGAAAAGTTTATTTCAGCTTTTAAAAACGGTTGGAACCAAGAATACGAAGATGAAGAAGAATTTTACAATGATATGCAAACTATTACATTGAAAT
117	154	CATCCGCGAGATAAAGAACAAAGACTATACCGTGAAGCTAAGCGGGACTGACAGCAACTCCATAACGCAGCTGATAATACGCGTAAATAACGACGGAAACGTTGAAAAGTTTATTTCAGCTTTTAAAAACGGTTGGAACCAAGAATACGAAGATGAAGAAGAATTTTACAATGATATGCAAACTATTACATTGAAATCAG
120	157	CCGCGAGATAAAGAACAAAGACTATACCGTGAAGCTAAGCGGGACTGACAGCAACTCCATAACGCAGCTGATAATACGCGTAAATAACGACGGAAACGAGGAAAAGTTTATTTCAGCTTTTAAAAACGGTTGGAACCAAGAATACGAAGATGAAGAAGAATTTTACAATGATATGCAAACTATTACATTGAAATCAGAAT
123	160	CGAGATAAAGAACAAAGACTATACCGTGAAGCTAAGCGGGACTGACAGCAACTCCATAACGCAGCTGATAATACGCGTAAATAACGACGGAAACGAGTATAAGTTTATTTCAGCTTTTAAAAACGGTTGGAACCAAGAATACGAAGATGAAGAAGAATTTTACAATGATATGCAAACTATTACATTGAAATCAGAATTAA
126	163	GATAAAGAACAAAGACTATACCGTGAAGCTAAGCGGGACTGACAGCAACTCCATAACGCAGCTGATAATACGCGTAAATAACGACGGAAACGAGTATGTATTTATTTCAGCTTTTAAAAACGGTTGGAACCAAGAATACGAAGATGAAGAAGAATTTTACAATGATATGCAAACTATTACATTGAAATCAGAATTAAATT
129	166	AAAGAACAAAGACTATACCGTGAAGCTAAGCGGGACTGACAGCAACTCCATAACGCAGCTGATAATACGCGTAAATAACGACGGAAACGAGTATGTAATCATTTCAGCTTTTAAAAACGGTTGGAACCAAGAATACGAAGATGAAGAAGAATTTTACAATGATATGCAAACTATTACATTGAAATCAGAATTAAATTAAt
132	169	GAACAAAGACTATACCGTGAAGCTAAGCGGGACTGACAGCAACTCCATAACGCAGCTGATAATACGCGTAAATAACGACGGAAACGAGTATGTAATCAGCTCAGCTTTTAAAAACGGTTGGAACCAAGAATACGAAGATGAAGAAGAATTTTACAATGATATGCAAACTATTACATTGAAATCAGAATTAAATTAAtata
135	172	CAAAGACTATACCGTGAAGCTAAGCGGGACTGACAGCAACTCCATAACGCAGCTGATAATACGCGTAAATAACGACGGAAACGAGTATGTAATCAGCGAGGCTTTTAAAAACGGTTGGAACCAAGAATACGAAGATGAAGAAGAATTTTACAATGATATGCAAACTATTACATTGAAATCAGAATTAAATTAAtatataa
138	175	AGACTATACCGTGAAGCTAAGCGGGACTGACAGCAACTCCATAACGCAGCTGATAATACGCGTAAATAACGACGGAAACGAGTATGTAATCAGCGAGAGCTTTAAAAACGGTTGGAACCAAGAATACGAAGATGAAGAAGAATTTTACAATGATATGCAAACTATTACATTGAAATCAGAATTAAATTAAtatataaact
141	178	CTATACCGTGAAGCTAAGCGGGACTGACAGCAACTCCATAACGCAGCTGATAATACGCGTAAATAACGACGGAAACGAGTATGTAATCAGCGAGAGCGAGAAAAACGGTTGGAACCAAGAATACGAAGATGAAGAAGAATTTTACAATGATATGCAAACTATTACATTGAAATCAGAATTAAATTAAtatataaactcat
144	181	TACCGTGAAGCTAAGCGGGACTGACAGCAACTCCATAACGCAGCTGATAATACGCGTAAATAACGACGGAAACGAGTATGTAATCAGCGAGAGCGAGAATAACGGTTGGAACCAAGAATACGAAGATGAAGAAGAATTTTACAATGATATGCAAACTATTACATTGAAATCAGAATTAAATTAAtatataaactcattta
147	184	CGTGAAGCTAAGCGGGACTGACAGCAACTCCATAACGCAGCTGATAATACGCGTAAATAACGACGGAAACGAGTATGTAATCAGCGAGAGCGAGAATGAGGGTTGGAACCAAGAATACGAAGATGAAGAAGAATTTTACAATGATATGCAAACTATTACATTGAAATCAGAATTAAATTAAtatataaactcatttactt
150	187	GAAGCTAAGCGGGACTGACAGCAACTCCATAACGCAGCTGATAATACGCGTAAATAACGACGGAAACGAGTATGTAATCAGCGAGAGCGAGAATGAGAGCTGGAACCAAGAATACGAAGATGAAGAAGAATTTTACAATGATATGCAAACTATTACATTGAAATCAGAATTAAATTAAtatataaactcatttacttatg
153	190	GCTAAGCGGGACTGACAGCAACTCCATAACGCAGCTGATAATACGCGTAAATAACGACGGAAACGAGTATGTAATCAGCGAGAGCGAGAATGAGAGCATTAACCAAGAATACGAAGATGAAGAAGAATTTTACAATGATATGCAAACTATTACATTGAAATCAGAATTAAATTAAtatataaactcatttacttatgtag
156	193	AAGCGGGACTGACAGCAACTCCATAACGCAGCTGATAATACGCGTAAATAACGACGGAAACGAGTATGTAATCAGCGAGAGCGAGAATGAGAGCATTGTGCAAGAATACGAAGATGAAGAAGAATTTTACAATGATATGCAAACTATTACATTGAAATCAGAATTAAATTAAtatataaactcatttacttatgtaggaa
159	196	CGGGACTGACAGCAACTCCATAACGCAGCTGATAATACGCGTAAATAACGACGGAAACGAGTATGTAATCAGCGAGAGCGAGAATGAGAGCATTGTGGAGGAATACGAAGATGAAGAAGAATTTTACAATGATATGCAAACTATTACATTGAAATCAGAATTAAATTAAtatataaactcatttacttatgtaggaataa
162	199	GACTGACAGCAACTCCATAACGCAGCTGATAATACGCGTAAATAACGACGGAAACGAGTATGTAATCAGCGAGAGCGAGAATGAGAGCATTGTGGAGAAATACGAAGATGAAGAAGAATTTTACAATGATATGCAAACTATTACATTGAAATCAGAATTAAATTAAtatataaactcatttacttatgtaggaataaaga
165	202	TGACAGCAACTCCATAACGCAGCTGATAATACGCGTAAATAACGACGGAAACGAGTATGTAATCAGCGAGAGCGAGAATGAGAGCATTGTGGAGAAATTCGAAGATGAAGAAGAATTTTACAATGATATGCAAACTATTACATTGAAATCAGAATTAAATTAAtatataaactcatttacttatgtaggaataaagagta
168	205	CAGCAACTCCATAACGCAGCTGATAATACGCGTAAATAACGACGGAAACGAGTATGTAATCAGCGAGAGCGAGAATGAGAGCATTGTGGAGAAATTCATAGATGAAGAAGAATTTTACAATGATATGCAAACTATTACATTGAAATCAGAATTAAATTAAtatataaactcatttacttatgtaggaataaagagtatca
171	208	CAACTCCATAACGCAGCTGATAATACGCGTAAATAACGACGGAAACGAGTATGTAATCAGCGAGAGCGAGAATGAGAGCATTGTGGAGAAATTCATAAGTGAAGAAGAATTTTACAATGATATGCAAACTATTACATTGAAATCAGAATTAAATTAAtatataaactcatttacttatgtaggaataaagagtatcatct
174	211	CTCCATAACGCAGCTGATAATACGCGTAAATAACGACGGAAACGAGTATGTAATCAGCGAGAGCGAGAATGAGAGCATTGTGGAGAAATTCATAAGTGCCGAAGAATTTTACAATGATATGCAAACTATTACATTGAAATCAGAATTAAATTAAtatataaactcatttacttatgtaggaataaagagtatcatctttc
177	214	CATAACGCAGCTGATAATACGCGTAAATAACGACGGAAACGAGTATGTAATCAGCGAGAGCGAGAATGAGAGCATTGTGGAGAAATTCATAAGTGCCTTCGAATTTTACAATGATATGCAAACTATTACATTGAAATCAGAATTAAATTAAtatataaactcatttacttatgtaggaataaagagtatcatctttcaaa
180	217	AACGCAGCTGATAATACGCGTAAATAACGACGGAAACGAGTATGTAATCAGCGAGAGCGAGAATGAGAGCATTGTGGAGAAATTCATAAGTGCCTTCAAGTTTTACAATGATATGCAAACTATTACATTGAAATCAGAATTAAATTAAtatataaactcatttacttatgtaggaataaagagtatcatctttcaaacgc
183	220	GCAGCTGATAATACGCGTAAATAACGACGGAAACGAGTATGTAATCAGCGAGAGCGAGAATGAGAGCATTGTGGAGAAATTCATAAGTGCCTTCAAGAATTACAATGATATGCAAACTATTACATTGAAATCAGAATTAAATTAAtatataaactcatttacttatgtaggaataaagagtatcatctttcaaacgccca
186	223	GCTGATAATACGCGTAAATAACGACGGAAACGAGTATGTAATCAGCGAGAGCGAGAATGAGAGCATTGTGGAGAAATTCATAAGTGCCTTCAAGAATGGAAATGATATGCAAACTATTACATTGAAATCAGAATTAAATTAAtatataaactcatttacttatgtaggaataaagagtatcatctttcaaacgcccagcg
189	226	GATAATACGCGTAAATAACGACGGAAACGAGTATGTAATCAGCGAGAGCGAGAATGAGAGCATTGTGGAGAAATTCATAAGTGCCTTCAAGAATGGATGGGATATGCAAACTATTACATTGAAATCAGAATTAAATTAAtatataaactcatttacttatgtaggaataaagagtatcatctttcaaacgcccagcggta
192	229	AATACGCGTAAATAACGACGGAAACGAGTATGTAATCAGCGAGAGCGAGAATGAGAGCATTGTGGAGAAATTCATAAGTGCCTTCAAGAATGGATGGAATATGCAAACTATTACATTGAAATCAGAATTAAATTAAtatataaactcatttacttatgtaggaataaagagtatcatctttcaaacgcccagcggtagta
195	232	ACGCGTAAATAACGACGGAAACGAGTATGTAATCAGCGAGAGCGAGAATGAGAGCATTGTGGAGAAATTCATAAGTGCCTTCAAGAATGGATGGAATCAGCAAACTATTACATTGAAATCAGAATTAAATTAAtatataaactcatttacttatgtaggaataaagagtatcatctttcaaacgcccagcggtagtacaa
198	235	CGTAAATAACGACGGAAACGAGTATGTAATCAGCGAGAGCGAGAATGAGAGCATTGTGGAGAAATTCATAAGTGCCTTCAAGAATGGATGGAATCAGGAGACTATTACATTGAAATCAGAATTAAATTAAtatataaactcatttacttatgtaggaataaagagtatcatctttcaaacgcccagcggtagtacaattc
201	238	AAATAACGACGGAAACGAGTATGTAATCAGCGAGAGCGAGAATGAGAGCATTGTGGAGAAATTCATAAGTGCCTTCAAGAATGGATGGAATCAGGAGTATATTACATTGAAATCAGAATTAAATTAAtatataaactcatttacttatgtaggaataaagagtatcatctttcaaacgcccagcggtagtacaattcaaa
204	241	TAACGACGGAAACGAGTATGTAATCAGCGAGAGCGAGAATGAGAGCATTGTGGAGAAATTCATAAGTGCCTTCAAGAATGGATGGAATCAGGAGTATGAGACATTGAAATCAGAATTAAATTAAtatataaactcatttacttatgtaggaataaagagtatcatctttcaaacgcccagcggtagtacaattcaaagta
207	244	CGACGGAAACGAGTATGTAATCAGCGAGAGCGAGAATGAGAGCATTGTGGAGAAATTCATAAGTGCCTTCAAGAATGGATGGAATCAGGAGTATGAGGACTTGAAATCAGAATTAAATTAAtatataaactcatttacttatgtaggaataaagagtatcatctttcaaacgcccagcggtagtacaattcaaagtagta
210	247	CGGAAACGAGTATGTAATCAGCGAGAGCGAGAATGAGAGCATTGTGGAGAAATTCATAAGTGCCTTCAAGAATGGATGGAATCAGGAGTATGAGGACGAGAAATCAGAATTAAATTAAtatataaactcatttacttatgtaggaataaagagtatcatctttcaaacgcccagcggtagtacaattcaaagtagtaggt
213	250	AAACGAGTATGTAATCAGCGAGAGCGAGAATGAGAGCATTGTGGAGAAATTCATAAGTGCCTTCAAGAATGGATGGAATCAGGAGTATGAGGACGAGGAGTCAGAATTAAATTAAtatataaactcatttacttatgtaggaataaagagtatcatctttcaaacgcccagcggtagtacaattcaaagtagtaggtacc
216	253	CGAGTATGTAATCAGCGAGAGCGAGAATGAGAGCATTGTGGAGAAATTCATAAGTGCCTTCAAGAATGGATGGAATCAGGAGTATGAGGACGAGGAGGAGGAATTAAATTAAtatataaactcatttacttatgtaggaataaagagtatcatctttcaaacgcccagcggtagtacaattcaaagtagtaggtaccaat
219	256	GTATGTAATCAGCGAGAGCGAGAATGAGAGCATTGTGGAGAAATTCATAAGTGCCTTCAAGAATGGATGGAATCAGGAGTATGAGGACGAGGAGGAGTTCTTAAATTAAtatataaactcatttacttatgtaggaataaagagtatcatctttcaaacgcccagcggtagtacaattcaaagtagtaggtaccaatggt
222	259	TGTAATCAGCGAGAGCGAGAATGAGAGCATTGTGGAGAAATTCATAAGTGCCTTCAAGAATGGATGGAATCAGGAGTATGAGGACGAGGAGGAGTTCTATAATTAAtatataaactcatttacttatgtaggaataaagagtatcatctttcaaacgcccagcggtagtacaattcaaagtagtaggtaccaatggtagt
225	262	AATCAGCGAGAGCGAGAATGAGAGCATTGTGGAGAAATTCATAAGTGCCTTCAAGAATGGATGGAATCAGGAGTATGAGGACGAGGAGGAGTTCTATAACTAAtatataaactcatttacttatgtaggaataaagagtatcatctttcaaacgcccagcggtagtacaattcaaagtagtaggtaccaatggtagtact
228	265	CAGCGAGAGCGAGAATGAGAGCATTGTGGAGAAATTCATAAGTGCCTTCAAGAATGGATGGAATCAGGAGTATGAGGACGAGGAGGAGTTCTATAACGACtatataaactcatttacttatgtaggaataaagagtatcatctttcaaacgcccagcggtagtacaattcaaagtagtaggtaccaatggtagtactagt
0	40	aataaaagtatcaacaaaaaattgttaatatacctctatactttaacgtcaaggagaaaaaaccccggattctagaactagtggatcccccgggaaaaaaGATTACACTGTTAAATTGTCTGGTACAGATTCTAATTCAATCACTCAATTGATCATCAGAGTTAATAATGATGGTAATGAATACGTTATTTCTGAATCAG
3	43	aaaagtatcaacaaaaaattgttaatatacctctatactttaacgtcaaggagaaaaaaccccggattctagaactagtggatcccccgggaaaaaaATGTACACTGTTAAATTGTCTGGTACAGATTCTAATTCAATCACTCAATTGATCATCAGAGTTAATAATGATGGTAATGAATACGTTATTTCTGAATCAGAAA
6	46	agtatcaacaaaaaattgttaatatacctctatactttaacgtcaaggagaaaaaaccccggattctagaactagtggatcccccgggaaaaaaATGAACACTGTTAAATTGTCTGGTACAGATTCTAATTCAATCACTCAATTGATCATCAGAGTTAATAATGATGGTAATGAATACGTTATTTCTGAATCAGAAAACG
9	49	atcaacaaaaaattgttaatatacctctatactttaacgtcaaggagaaaaaaccccggattctagaactagtggatcccccgggaaaaaaATGAACATCGTTAAATTGTCTGGTACAGATTCTAATTCAATCACTCAATTGATCATCAGAGTTAATAATGATGGTAATGAATACGTTATTTCTGAATCAGAAAACGAAT
12	52	aacaaaaaattgttaatatacctctatactttaacgtcaaggagaaaaaaccccggattctagaactagtggatcccccgggaaaaaaATGAACATCAACAAATTGTCTGGTACAGATTCTAATTCAATCACTCAATTGATCATCAGAGTTAATAATGATGGTAATGAATACGTTATTTCTGAATCAGAAAACGAATCTA
15	55	aaaaaattgttaatatacctctatactttaacgtcaaggagaaaaaaccccggattctagaactagtggatcccccgggaaaaaaATGAACATCAACGACTTGTCTGGTACAGATTCTAATTCAATCACTCAATTGATCATCAGAGTTAATAATGATGGTAATGAATACGTTATTTCTGAATCAGAAAACGAATCTATCG
18	58	aaattgttaatatacctctatactttaacgtcaaggagaaaaaaccccggattctagaactagtggatcccccgggaaaaaaATGAACATCAACGACCTCTCTGGTACAGATTCTAATTCAATCACTCAATTGATCATCAGAGTTAATAATGATGGTAATGAATACGTTATTTCTGAATCAGAAAACGAATCTATCGTTG
21	61	ttgttaatatacctctatactttaacgtcaaggagaaaaaaccccggattctagaactagtggatcccccgggaaaaaaATGAACATCAACGACCTCATCGGTACAGATTCTAATTCAATCACTCAATTGATCATCAGAGTTAATAATGATGGTAATGAATACGTTATTTCTGAATCAGAAAACGAATCTATCGTTGAAA
24	64	ttaatatacctctatactttaacgtcaaggagaaaaaaccccggattctagaactagtggatcccccgggaaaaaaATGAACATCAACGACCTCATCCGCACAGATTCTAATTCAATCACTCAATTGATCATCAGAGTTAATAATGATGGTAATGAATACGTTATTTCTGAATCAGAAAACGAATCTATCGTTGAAAAGT
27	67	atatacctctatactttaacgtcaaggagaaaaaaccccggattctagaactagtggatcccccgggaaaaaaATGAACATCAACGACCTCATCCGCGAGGATTCTAATTCAATCACTCAATTGATCATCAGAGTTAATAATGATGGTAATGAATACGTTATTTCTGAATCAGAAAACGAATCTATCGTTGAAAAGTTTA
30	70	tacctctatactttaacgtcaaggagaaaaaaccccggattctagaactagtggatcccccgggaaaaaaATGAACATCAACGACCTCATCCGCGAGATATCTAATTCAATCACTCAATTGATCATCAGAGTTAATAATGATGGTAATGAATACGTTATTTCTGAATCAGAAAACGAATCTATCGTTGAAAAGTTTATTT
33	73	ctctatactttaacgtcaaggagaaaaaaccccggattctagaactagtggatcccccgggaaaaaaATGAACATCAACGACCTCATCCGCGAGATAAAGAATTCAATCACTCAATTGATCATCAGAGTTAATAATGATGGTAATGAATACGTTATTTCTGAATCAGAAAACGAATCTATCGTTGAAAAGTTTATTTCAG
36	76	tatactttaacgtcaaggagaaaaaaccccggattctagaactagtggatcccccgggaaaaaaATGAACATCAACGACCTCATCCGCGAGATAAAGAACTCAATCACTCAATTGATCATCAGAGTTAATAATGATGGTAATGAATACGTTATTTCTGAATCAGAAAACGAATCTATCGTTGAAAAGTTTATTTCAGCTT
39	79	actttaacgtcaaggagaaaaaaccccggattctagaactagtggatcccccgggaaaaaaATGAACATCAACGACCTCATCCGCGAGATAAAGAACAAAATCACTCAATTGATCATCAGAGTTAATAATGATGGTAATGAATACGTTATTTCTGAATCAGAAAACGAATCTATCGTTGAAAAGTTTATTTCAGCTTTTA
42	82	ttaacgtcaaggagaaaaaaccccggattctagaactagtggatcccccgggaaaaaaATGAACATCAACGACCTCATCCGCGAGATAAAGAACAAAGACACTCAATTGATCATCAGAGTTAATAATGATGGTAATGAATACGTTATTTCTGAATCAGAAAACGAATCTATCGTTGAAAAGTTTATTTCAGCTTTTAAAA
45	85	acgtcaaggagaaaaaaccccggattctagaactagtggatcccccgggaaaaaaATGAACATCAACGACCTCATCCGCGAGATAAAGAACAAAGACTATCAATTGATCATCAGAGTTAATAATGATGGTAATGAATACGTTATTTCTGAATCAGAAAACGAATCTATCGTTGAAAAGTTTATTTCAGCTTTTAAAAACG
48	88	tcaaggagaaaaaaccccggattctagaactagtggatcccccgggaaaaaaATGAACATCAACGACCTCATCCGCGAGATAAAGAACAAAGACTATACCTTGATCATCAGAGTTAATAATGATGGTAATGAATACGTTATTTCTGAATCAGAAAACGAATCTATCGTTGAAAAGTTTATTTCAGCTTTTAAAAACGGTT
51	91	aggagaaaaaaccccggattctagaactagtggatcccccgggaaaaaaATGAACATCAACGACCTCATCCGCGAGATAAAGAACAAAGACTATACCGTGATCATCAGAGTTAATAATGATGGTAATGAATACGTTATTTCTGAATCAGAAAACGAATCTATCGTTGAAAAGTTTATTTCAGCTTTTAAAAACGGTTGGA
54	94	agaaaaaaccccggattctagaactagtggatcccccgggaaaaaaATGAACATCAACGACCTCATCCGCGAGATAAAGAACAAAGACTATACCGTGAAGATCAGAGTTAATAATGATGGTAATGAATACGTTATTTCTGAATCAGAAAACGAATCTATCGTTGAAAAGTTTATTTCAGCTTTTAAAAACGGTTGGAACC
57	97	aaaaaccccggattctagaactagtggatcccccgggaaaaaaATGAACATCAACGACCTCATCCGCGAGATAAAGAACAAAGACTATACCGTGAAGCTAAGAGTTAATAATGATGGTAATGAATACGTTATTTCTGAATCAGAAAACGAATCTATCGTTGAAAAGTTTATTTCAGCTTTTAAAAACGGTTGGAACCAAG
60	100	aaccccggattctagaactagtggatcccccgggaaaaaaATGAACATCAACGACCTCATCCGCGAGATAAAGAACAAAGACTATACCGTGAAGCTAAGCGTTAATAATGATGGTAATGAATACGTTATTTCTGAATCAGAAAACGAATCTATCGTTGAAAAGTTTATTTCAGCTTTTAAAAACGGTTGGAACCAAGAAT
63	103	cccggattctagaactagtggatcccccgggaaaaaaATGAACATCAACGACCTCATCCGCGAGATAAAGAACAAAGACTATACCGTGAAGCTAAGCGGGAATAATGATGGTAATGAATACGTTATTTCTGAATCAGAAAACGAATCTATCGTTGAAAAGTTTATTTCAGCTTTTAAAAACGGTTGGAACCAAGAATACG
66	106	ggattctagaactagtggatcccccgggaaaaaaATGAACATCAACGACCTCATCCGCGAGATAAAGAACAAAGACTATACCGTGAAGCTAAGCGGGACTAATGATGGTAATGAATACGTTATTTCTGAATCAGAAAACGAATCTATCGTTGAAAAGTTTATTTCAGCTTTTAAAAACGGTTGGAACCAAGAATACGAAG
69	109	ttctagaactagtggatcccccgggaaaaaaATGAACATCAACGACCTCATCCGCGAGATAAAGAACAAAGACTATACCGTGAAGCTAAGCGGGACTGACGATGGTAATGAATACGTTATTTCTGAATCAGAAAACGAATCTATCGTTGAAAAGTTTATTTCAGCTTTTAAAAACGGTTGGAACCAAGAATACGAAGATG
72	112	tagaactagtggatcccccgggaaaaaaATGAACATCAACGACCTCATCCGCGAGATAAAGAACAAAGACTATACCGTGAAGCTAAGCGGGACTGACAGCGGTAATGAATACGTTATTTCTGAATCAGAAAACGAATCTATCGTTGAAAAGTTTATTTCAGCTTTTAAAAACGGTTGGAACCAAGAATACGAAGATGAAG
75	115	aactagtggatcccccgggaaaaaaATGAACATCAACGACCTCATCCGCGAGATAAAGAACAAAGACTATACCGTGAAGCTAAGCGGGACTGACAGCAACAATGAATACGTTATTTCTGAATCAGAAAACGAATCTATCGTTGAAAAGTTTATTTCAGCTTTTAAAAACGGTTGGAACCAAGAATACGAAGATGAAGAAG
78	118	tagtggatcccccgggaaaaaaATGAACATCAACGACCTCATCCGCGAGATAAAGAACAAAGACTATACCGTGAAGCTAAGCGGGACTGACAGCAACTCCGAATACGTTATTTCTGAATCAGAAAACGAATCTATCGTTGAAAAGTTTATTTCAGCTTTTAAAAACGGTTGGAACCAAGAATACGAAGATGAAGAAGAAT
81	121	tggatcccccgggaaaaaaATGAACATCAACGACCTCATCCGCGAGATAAAGAACAAAGACTATACCGTGAAGCTAAGCGGGACTGACAGCAACTCCATATACGTTATTTCTGAATCAGAAAACGAATCTATCGTTGAAAAGTTTATTTCAGCTTTTAAAAACGGTTGGAACCAAGAATACGAAGATGAAGAAGAATTTT
84	124	atcccccgggaaaaaaATGAACATCAACGACCTCATCCGCGAGATAAAGAACAAAGACTATACCGTGAAGCTAAGCGGGACTGACAGCAACTCCATAACGGTTATTTCTGAATCAGAAAACGAATCTATCGTTGAAAAGTTTATTTCAGCTTTTAAAAACGGTTGGAACCAAGAATACGAAGATGAAGAAGAATTTTACA
87	127	ccccgggaaaaaaATGAACATCAACGACCTCATCCGCGAGATAAAGAACAAAGACTATACCGTGAAGCTAAGCGGGACTGACAGCAACTCCATAACGCAGATTTCTGAATCAGAAAACGAATCTATCGTTGAAAAGTTTATTTCAGCTTTTAAAAACGGTTGGAACCAAGAATACGAAGATGAAGAAGAATTTTACAATG
90	130	cgggaaaaaaATGAACATCAACGACCTCATCCGCGAGATAAAGAACAAAGACTATACCGTGAAGCTAAGCGGGACTGACAGCAACTCCATAACGCAGCTGTCTGAATCAGAAAACGAATCTATCGTTGAAAAGTTTATTTCAGCTTTTAAAAACGGTTGGAACCAAGAATACGAAGATGAAGAAGAATTTTACAATGATA
93	133	gaaaaaaATGAACATCAACGACCTCATCCGCGAGATAAAGAACAAAGACTATACCGTGAAGCTAAGCGGGACTGACAGCAACTCCATAACGCAGCTGATAGAATCAGAAAACGAATCTATCGTTGAAAAGTTTATTTCAGCTTTTAAAAACGGTTGGAACCAAGAATACGAAGATGAAGAAGAATTTTACAATGATATGC
96	136	aaaaATGAACATCAACGACCTCATCCGCGAGATAAAGAACAAAGACTATACCGTGAAGCTAAGCGGGACTGACAGCAACTCCATAACGCAGCTGATAATATCAGAAAACGAATCTATCGTTGAAAAGTTTATTTCAGCTTTTAAAAACGGTTGGAACCAAGAATACGAAGATGAAGAAGAATTTTACAATGATATGCAAA
99	139	aATGAACATCAACGACCTCATCCGCGAGATAAAGAACAAAGACTATACCGTGAAGCTAAGCGGGACTGACAGCAACTCCATAACGCAGCTGATAATACGCGAAAACGAATCTATCGTTGAAAAGTTTATTTCAGCTTTTAAAAACGGTTGGAACCAAGAATACGAAGATGAAGAAGAATTTTACAATGATATGCAAACTA
102	142	GAACATCAACGACCTCATCCGCGAGATAAAGAACAAAGACTATACCGTGAAGCTAAGCGGGACTGACAGCAACTCCATAACGCAGCTGATAATACGCGTAAACGAATCTATCGTTGAAAAGTTTATTTCAGCTTTTAAAAACGGTTGGAACCAAGAATACGAAGATGAAGAAGAATTTTACAATGATATGCAAACTATTA
105	145	CATCAACGACCTCATCCGCGAGATAAAGAACAAAGACTATACCGTGAAGCTAAGCGGGACTGACAGCAACTCCATAACGCAGCTGATAATACGCGTAAATGAATCTATCGTTGAAAAGTTTATTTCAGCTTTTAAAAACGGTTGGAACCAAGAATACGAAGATGAAGAAGAATTTTACAATGATATGCAAACTATTACAT
108	148	CAACGACCTCATCCGCGAGATAAAGAACAAAGACTATACCGTGAAGCTAAGCGGGACTGACAGCAACTCCATAACGCAGCTGATAATACGCGTAAATAACTCTATCGTTGAAAAGTTTATTTCAGCTTTTAAAAACGGTTGGAACCAAGAATACGAAGATGAAGAAGAATTTTACAATGATATGCAAACTATTACATTGA
111	151	CGACCTCATCCGCGAGATAAAGAACAAAGACTATACCGTGAAGCTAAGCGGGACTGACAGCAACTCCATAACGCAGCTGATAATACGCGTAAATAACGACATCGTTGAAAAGTTTATTTCAGCTTTTAAAAACGGTTGGAACCAAGAATACGAAGATGAAGAAGAATTTTACAATGATATGCAAACTATTACATTGAAAT
114	154	CCTCATCCGCGAGATAAAGAACAAAGACTATACCGTGAAGCTAAGCGGGACTGACAGCAACTCCATAACGCAGCTGATAATACGCGTAAATAACGACGGAGTTGAAAAGTTTATTTCAGCTTTTAAAAACGGTTGGAACCAAGAATACGAAGATGAAGAAGAATTTTACAATGATATGCAAACTATTACATTGAAATCAG
117	157	CATCCGCGAGATAAAGAACAAAGACTATACCGTGAAGCTAAGCGGGACTGACAGCAACTCCATAACGCAGCTGATAATACGCGTAAATAACGACGGAAACGAAAAGTTTATTTCAGCTTTTAAAAACGGTTGGAACCAAGAATACGAAGATGAAGAAGAATTTTACAATGATATGCAAACTATTACATTGAAATCAGAAT
120	160	CCGCGAGATAAAGAACAAAGACTATACCGTGAAGCTAAGCGGGACTGACAGCAACTCCATAACGCAGCTGATAATACGCGTAAATAACGACGGAAACGAGAAGTTTATTTCAGCTTTTAAAAACGGTTGGAACCAAGAATACGAAGATGAAGAAGAATTTTACAATGATATGCAAACTATTACATTGAAATCAGAATTAA
123	163	CGAGATAAAGAACAAAGACTATACCGTGAAGCTAAGCGGGACTGACAGCAACTCCATAACGCAGCTGATAATACGCGTAAATAACGACGGAAACGAGTATTTTATTTCAGCTTTTAAAAACGGTTGGAACCAAGAATACGAAGATGAAGAAGAATTTTACAATGATATGCAAACTATTACATTGAAATCAGAATTAAATT
126	166	GATAAAGAACAAAGACTATACCGTGAAGCTAAGCGGGACTGACAGCAACTCCATAACGCAGCTGATAATACGCGTAAATAACGACGGAAACGAGTATGTAATTTCAGCTTTTAAAAACGGTTGGAACCAAGAATACGAAGATGAAGAAGAATTTTACAATGATATGCAAACTATTACATTGAAATCAGAATTAAATTAAt
129	169	AAAGAACAAAGACTATACCGTGAAGCTAAGCGGGACTGACAGCAACTCCATAACGCAGCTGATAATACGCGTAAATAACGACGGAAACGAGTATGTAATCTCAGCTTTTAAAAACGGTTGGAACCAAGAATACGAAGATGAAGAAGAATTTTACAATGATATGCAAACTATTACATTGAAATCAGAATTAAATTAAtata
132	172	GAACAAAGACTATACCGTGAAGCTAAGCGGGACTGACAGCAACTCCATAACGCAGCTGATAATACGCGTAAATAACGACGGAAACGAGTATGTAATCAGCGCTTTTAAAAACGGTTGGAACCAAGAATACGAAGATGAAGAAGAATTTTACAATGATATGCAAACTATTACATTGAAATCAGAATTAAATTAAtatataa
135	175	CAAAGACTATACCGTGAAGCTAAGCGGGACTGACAGCAACTCCATAACGCAGCTGATAATACGCGTAAATAACGACGGAAACGAGTATGTAATCAGCGAGTTTAAAAACGGTTGGAACCAAGAATACGAAGATGAAGAAGAATTTTACAATGATATGCAAACTATTACATTGAAATCAGAATTAAATTAAtatataaact
138	178	AGACTATACCGTGAAGCTAAGCGGGACTGACAGCAACTCCATAACGCAGCTGATAATACGCGTAAATAACGACGGAAACGAGTATGTAATCAGCGAGAGCAAAAACGGTTGGAACCAAGAATACGAAGATGAAGAAGAATTTTACAATGATATGCAAACTATTACATTGAAATCAGAATTAAATTAAtatataaactcat
141	181	CTATACCGTGAAGCTAAGCGGGACTGACAGCAACTCCATAACGCAGCTGATAATACGCGTAAATAACGACGGAAACGAGTATGTAATCAGCGAGAGCGAGAACGGTTGGAACCAAGAATACGAAGATGAAGAAGAATTTTACAATGATATGCAAACTATTACATTGAAATCAGAATTAAATTAAtatataaactcattta
144	184	TACCGTGAAGCTAAGCGGGACTGACAGCAACTCCATAACGCAGCTGATAATACGCGTAAATAACGACGGAAACGAGTATGTAATCAGCGAGAGCGAGAATGGTTGGAACCAAGAATACGAAGATGAAGAAGAATTTTACAATGATATGCAAACTATTACATTGAAATCAGAATTAAATTAAtatataaactcatttactt
147	187	CGTGAAGCTAAGCGGGACTGACAGCAACTCCATAACGCAGCTGATAATACGCGTAAATAACGACGGAAACGAGTATGTAATCAGCGAGAGCGAGAATGAGTGGAACCAAGAATACGAAGATGAAGAAGAATTTTACAATGATATGCAAACTATTACATTGAAATCAGAATTAAATTAAtatataaactcatttacttatg
150	190	GAAGCTAAGCGGGACTGACAGCAACTCCATAACGCAGCTGATAATACGCGTAAATAACGACGGAAACGAGTATGTAATCAGCGAGAGCGAGAATGAGAGCAACCAAGAATACGAAGATGAAGAAGAATTTTACAATGATATGCAAACTATTACATTGAAATCAGAATTAAATTAAtatataaactcatttacttatgtag
153	193	GCTAAGCGGGACTGACAGCAACTCCATAACGCAGCTGATAATACGCGTAAATAACGACGGAAACGAGTATGTAATCAGCGAGAGCGAGAATGAGAGCATTCAAGAATACGAAGATGAAGAAGAATTTTACAATGATATGCAAACTATTACATTGAAATCAGAATTAAATTAAtatataaactcatttacttatgtaggaa
156	196	AAGCGGGACTGACAGCAACTCCATAACGCAGCTGATAATACGCGTAAATAACGACGGAAACGAGTATGTAATCAGCGAGAGCGAGAATGAGAGCATTGTGGAATACGAAGATGAAGAAGAATTTTACAATGATATGCAAACTATTACATTGAAATCAGAATTAAATTAAtatataaactcatttacttatgtaggaataa
159	199	CGGGACTGACAGCAACTCCATAACGCAGCTGATAATACGCGTAAATAACGACGGAAACGAGTATGTAATCAGCGAGAGCGAGAATGAGAGCATTGTGGAGTACGAAGATGAAGAAGAATTTTACAATGATATGCAAACTATTACATTGAAATCAGAATTAAATTAAtatataaactcatttacttatgtaggaataaaga
162	202	GACTGACAGCAACTCCATAACGCAGCTGATAATACGCGTAAATAACGACGGAAACGAGTATGTAATCAGCGAGAGCGAGAATGAGAGCATTGTGGAGAAAGAAGATGAAGAAGAATTTTACAATGATATGCAAACTATTACATTGAAATCAGAATTAAATTAAtatataaactcatttacttatgtaggaataaagagta
165	205	TGACAGCAACTCCATAACGCAGCTGATAATACGCGTAAATAACGACGGAAACGAGTATGTAATCAGCGAGAGCGAGAATGAGAGCATTGTGGAGAAATTCGATGAAGAAGAATTTTACAATGATATGCAAACTATTACATTGAAATCAGAATTAAATTAAtatataaactcatttacttatgtaggaataaagagtatca
168	208	CAGCAACTCCATAACGCAGCTGATAATACGCGTAAATAACGACGGAAACGAGTATGTAATCAGCGAGAGCGAGAATGAGAGCATTGTGGAGAAATTCATAGAAGAAGAATTTTACAATGATATGCAAACTATTACATTGAAATCAGAATTAAATTAAtatataaactcatttacttatgtaggaataaagagtatcatct
171	211	CAACTCCATAACGCAGCTGATAATACGCGTAAATAACGACGGAAACGAGTATGTAATCAGCGAGAGCGAGAATGAGAGCATTGTGGAGAAATTCATAAGTGAAGAATTTTACAATGATATGCAAACTATTACATTGAAATCAGAATTAAATTAAtatataaactcatttacttatgtaggaataaagagtatcatctttc
174	214	CTCCATAACGCAGCTGATAATACGCGTAAATAACGACGGAAACGAGTATGTAATCAGCGAGAGCGAGAATGAGAGCATTGTGGAGAAATTCATAAGTGCCGAATTTTACAATGATATGCAAACTATTACATTGAAATCAGAATTAAATTAAtatataaactcatttacttatgtaggaataaagagtatcatctttcaaa
177	217	CATAACGCAGCTGATAATACGCGTAAATAACGACGGAAACGAGTATGTAATCAGCGAGAGCGAGAATGAGAGCATTGTGGAGAAATTCATAAGTGCCTTCTTTTACAATGATATGCAAACTATTACATTGAAATCAGAATTAAATTAAtatataaactcatttacttatgtaggaataaagagtatcatctttcaaacgc
180	220	AACGCAGCTGATAATACGCGTAAATAACGACGGAAACGAGTATGTAATCAGCGAGAGCGAGAATGAGAGCATTGTGGAGAAATTCATAAGTGCCTTCAAGTACAATGATATGCAAACTATTACATTGAAATCAGAATTAAATTAAtatataaactcatttacttatgtaggaataaagagtatcatctttcaaacgccca
183	223	GCAGCTGATAATACGCGTAAATAACGACGGAAACGAGTATGTAATCAGCGAGAGCGAGAATGAGAGCATTGTGGAGAAATTCATAAGTGCCTTCAAGAATAATGATATGCAAACTATTACATTGAAATCAGAATTAAATTAAtatataaactcatttacttatgtaggaataaagagtatcatctttcaaacgcccagcg
186	226	GCTGATAATACGCGTAAATAACGACGGAAACGAGTATGTAATCAGCGAGAGCGAGAATGAGAGCATTGTGGAGAAATTCATAAGTGCCTTCAAGAATGGAGATATGCAAACTATTACATTGAAATCAGAATTAAATTAAtatataaactcatttacttatgtaggaataaagagtatcatctttcaaacgcccagcggta
189	229	GATAATACGCGTAAATAACGACGGAAACGAGTATGTAATCAGCGAGAGCGAGAATGAGAGCATTGTGGAGAAATTCATAAGTGCCTTCAAGAATGGATGGATGCAAACTATTACATTGAAATCAGAATTAAATTAAtatataaactcatttacttatgtaggaataaagagtatcatctttcaaacgcccagcggtagta
192	232	AATACGCGTAAATAACGACGGAAACGAGTATGTAATCAGCGAGAGCGAGAATGAGAGCATTGTGGAGAAATTCATAAGTGCCTTCAAGAATGGATGGAATCAAACTATTACATTGAAATCAGAATTAAATTAAtatataaactcatttacttatgtaggaataaagagtatcatctttcaaacgcccagcggtagtacaa
195	235	ACGCGTAAATAACGACGGAAACGAGTATGTAATCAGCGAGAGCGAGAATGAGAGCATTGTGGAGAAATTCATAAGTGCCTTCAAGAATGGATGGAATCAGACTATTACATTGAAATCAGAATTAAATTAAtatataaactcatttacttatgtaggaataaagagtatcatctttcaaacgcccagcggtagtacaattc
198	238	CGTAAATAACGACGGAAACGAGTATGTAATCAGCGAGAGCGAGAATGAGAGCATTGTGGAGAAATTCATAAGTGCCTTCAAGAATGGATGGAATCAGGAGATTACATTGAAATCAGAATTAAATTAAtatataaactcatttacttatgtaggaataaagagtatcatctttcaaacgcccagcggtagtacaattcaaa
201	241	AAATAACGACGGAAACGAGTATGTAATCAGCGAGAGCGAGAATGAGAGCATTGTGGAGAAATTCATAAGTGCCTTCAAGAATGGATGGAATCAGGAGTATACATTGAAATCAGAATTAAATTAAtatataaactcatttacttatgtaggaataaagagtatcatctttcaaacgcccagcggtagtacaattcaaagta
204	244	TAACGACGGAAACGAGTATGTAATCAGCGAGAGCGAGAATGAGAGCATTGTGGAGAAATTCATAAGTGCCTTCAAGAATGGATGGAATCAGGAGTATGAGTTGAAATCAGAATTAAATTAAtatataaactcatttacttatgtaggaataaagagtatcatctttcaaacgcccagcggtagtacaattcaaagtagta
207	247	CGACGGAAACGAGTATGTAATCAGCGAGAGCGAGAATGAGAGCATTGTGGAGAAATTCATAAGTGCCTTCAAGAATGGATGGAATCAGGAGTATGAGGACAAATCAGAATTAAATTAAtatataaactcatttacttatgtaggaataaagagtatcatctttcaaacgcccagcggtagtacaattcaaagtagtaggt
210	250	CGGAAACGAGTATGTAATCAGCGAGAGCGAGAATGAGAGCATTGTGGAGAAATTCATAAGTGCCTTCAAGAATGGATGGAATCAGGAGTATGAGGACGAGTCAGAATTAAATTAAtatataaactcatttacttatgtaggaataaagagtatcatctttcaaacgcccagcggtagtacaattcaaagtagtaggtacc
213	253	AAACGAGTATGTAATCAGCGAGAGCGAGAATGAGAGCATTGTGGAGAAATTCATAAGTGCCTTCAAGAATGGATGGAATCAGGAGTATGAGGACGAGGAGGAATTAAATTAAtatataaactcatttacttatgtaggaataaagagtatcatctttcaaacgcccagcggtagtacaattcaaagtagtaggtaccaat
216	256	CGAGTATGTAATCAGCGAGAGCGAGAATGAGAGCATTGTGGAGAAATTCATAAGTGCCTTCAAGAATGGATGGAATCAGGAGTATGAGGACGAGGAGGAGTTAAATTAAtatataaactcatttacttatgtaggaataaagagtatcatctttcaaacgcccagcggtagtacaattcaaagtagtaggtaccaatggt
219	259	GTATGTAATCAGCGAGAGCGAGAATGAGAGCATTGTGGAGAAATTCATAAGTGCCTTCAAGAATGGATGGAATCAGGAGTATGAGGACGAGGAGGAGTTCAATTAAtatataaactcatttacttatgtaggaataaagagtatcatctttcaaacgcccagcggtagtacaattcaaagtagtaggtaccaatggtagt
222	262	TGTAATCAGCGAGAGCGAGAATGAGAGCATTGTGGAGAAATTCATAAGTGCCTTCAAGAATGGATGGAATCAGGAGTATGAGGACGAGGAGGAGTTCTATTAAtatataaactcatttacttatgtaggaataaagagtatcatctttcaaacgcccagcggtagtacaattcaaagtagtaggtaccaatggtagtact
225	265	AATCAGCGAGAGCGAGAATGAGAGCATTGTGGAGAAATTCATAAGTGCCTTCAAGAATGGATGGAATCAGGAGTATGAGGACGAGGAGGAGTTCTATAACtatataaactcatttacttatgtaggaataaagagtatcatctttcaaacgcccagcggtagtacaattcaaagtagtaggtaccaatggtagtactagt
0	43	aataaaagtatcaacaaaaaattgttaatatacctctatactttaacgtcaaggagaaaaaaccccggattctagaactagtggatcccccgggaaaaaaTACACTGTTAAATTGTCTGGTACAGATTCTAATTCAATCACTCAATTGATCATCAGAGTTAATAATGATGGTAATGAATACGTTATTTCTGAATCAGAAA
3	46	aaaagtatcaacaaaaaattgttaatatacctctatactttaacgtcaaggagaaaaaaccccggattctagaactagtggatcccccgggaaaaaaATGACTGTTAAATTGTCTGGTACAGATTCTAATTCAATCACTCAATTGATCATCAGAGTTAATAATGATGGTAATGAATACGTTATTTCTGAATCAGAAAACG
6	49	agtatcaacaaaaaattgttaatatacctctatactttaacgtcaaggagaaaaaaccccggattctagaactagtggatcccccgggaaaaaaATGAACGTTAAATTGTCTGGTACAGATTCTAATTCAATCACTCAATTGATCATCAGAGTTAATAATGATGGTAATGAATACGTTATTTCTGAATCAGAAAACGAAT
9	52	atcaacaaaaaattgttaatatacctctatactttaacgtcaaggagaaaaaaccccggattctagaactagtggatcccccgggaaaaaaATGAACATCAAATTGTCTGGTACAGATTCTAATTCAATCACTCAATTGATCATCAGAGTTAATAATGATGGTAATGAATACGTTATTTCTGAATCAGAAAACGAATCTA
12	55	aacaaaaaattgttaatatacctctatactttaacgtcaaggagaaaaaaccccggattctagaactagtggatcccccgggaaaaaaATGAACATCAACTTGTCTGGTACAGATTCTAATTCAATCACTCAATTGATCATCAGAGTTAATAATGATGGTAATGAATACGTTATTTCTGAATCAGAAAACGAATCTATCG
15	58	aaaaaattgttaatatacctctatactttaacgtcaaggagaaaaaaccccggattctagaactagtggatcccccgggaaaaaaATGAACATCAACGACTCTGGTACAGATTCTAATTCAATCACTCAATTGATCATCAGAGTTAATAATGATGGTAATGAATACGTTATTTCTGAATCAGAAAACGAATCTATCGTTG
18	61	aaattgttaatatacctctatactttaacgtcaaggagaaaaaaccccggattctagaactagtggatcccccgggaaaaaaATGAACATCAACGACCTCGGTACAGATTCTAATTCAATCACTCAATTGATCATCAGAGTTAATAATGATGGTAATGAATACGTTATTTCTGAATCAGAAAACGAATCTATCGTTGAAA
21	64	ttgttaatatacctctatactttaacgtcaaggagaaaaaaccccggattctagaactagtggatcccccgggaaaaaaATGAACATCAACGACCTCATCACAGATTCTAATTCAATCACTCAATTGATCATCAGAGTTAATAATGATGGTAATGAATACGTTATTTCTGAATCAGAAAACGAATCTATCGTTGAAAAGT
24	67	ttaatatacctctatactttaacgtcaaggagaaaaaaccccggattctagaactagtggatcccccgggaaaaaaATGAACATCAACGACCTCATCCGCGATTCTAATTCAATCACTCAATTGATCATCAGAGTTAATAATGATGGTAATGAATACGTTATTTCTGAATCAGAAAACGAATCTATCGTTGAAAAGTTTA
27	70	atatacctctatactttaacgtcaaggagaaaaaaccccggattctagaactagtggatcccccgggaaaaaaATGAACATCAACGACCTCATCCGCGAGTCTAATTCAATCACTCAATTGATCATCAGAGTTAATAATGATGGTAATGAATACGTTATTTCTGAATCAGAAAACGAATCTATCGTTGAAAAGTTTATTT
30	73	tacctctatactttaacgtcaaggagaaaaaaccccggattctagaactagtggatcccccgggaaaaaaATGAACATCAACGACCTCATCCGCGAGATAAATTCAATCACTCAATTGATCATCAGAGTTAATAATGATGGTAATGAATACGTTATTTCTGAATCAGAAAACGAATCTATCGTTGAAAAGTTTATTTCAG
33	76	ctctatactttaacgtcaaggagaaaaaaccccggattctagaactagtggatcccccgggaaaaaaATGAACATCAACGACCTCATCCGCGAGATAAAGTCAATCACTCAATTGATCATCAGAGTTAATAATGATGGTAATGAATACGTTATTTCTGAATCAGAAAACGAATCTATCGTTGAAAAGTTTATTTCAGCTT
36	79	tatactttaacgtcaaggagaaaaaaccccggattctagaactagtggatcccccgggaaaaaaATGAACATCAACGACCTCATCCGCGAGATAAAGAACATCACTCAATTGATCATCAGAGTTAATAATGATGGTAATGAATACGTTATTTCTGAATCAGAAAACGAATCTATCGTTGAAAAGTTTATTTCAGCTTTTA
39	82	actttaacgtcaaggagaaaaaaccccggattctagaactagtggatcccccgggaaaaaaATGAACATCAACGACCTCATCCGCGAGATAAAGAACAAAACTCAATTGATCATCAGAGTTAATAATGATGGTAATGAATACGTTATTTCTGAATCAGAAAACGAATCTATCGTTGAAAAGTTTATTTCAGCTTTTAAAA
42	85	ttaacgtcaaggagaaaaaaccccggattctagaactagtggatcccccgggaaaaaaATGAACATCAACGACCTCATCCGCGAGATAAAGAACAAAGACCAATTGATCATCAGAGTTAATAATGATGGTAATGAATACGTTATTTCTGAATCAGAAAACGAATCTATCGTTGAAAAGTTTATTTCAGCTTTTAAAAACG
45	88	acgtcaaggagaaaaaaccccggattctagaactagtggatcccccgggaaaaaaATGAACATCAACGACCTCATCCGCGAGATAAAGAACAAAGACTATTTGATCATCAGAGTTAATAATGATGGTAATGAATACGTTATTTCTGAATCAGAAAACGAATCTATCGTTGAAAAGTTTATTTCAGCTTTTAAAAACGGTT
48	91	tcaaggagaaaaaaccccggattctagaactagtggatcccccgggaaaaaaATGAACATCAACGACCTCATCCGCGAGATAAAGAACAAAGACTATACCATCATCAGAGTTAATAATGATGGTAATGAATACGTTATTTCTGAATCAGAAAACGAATCTATCGTTGAAAAGTTTATTTCAGCTTTTAAAAACGGTTGGA
51	94	aggagaaaaaaccccggattctagaactagtggatcccccgggaaaaaaATGAACATCAACGACCTCATCCGCGAGATAAAGAACAAAGACTATACCGTGATCAGAGTTAATAATGATGGTAATGAATACGTTATTTCTGAATCAGAAAACGAATCTATCGTTGAAAAGTTTATTTCAGCTTTTAAAAACGGTTGGAACC
54	97	agaaaaaaccccggattctagaactagtggatcccccgggaaaaaaATGAACATCAACGACCTCATCCGCGAGATAAAGAACAAAGACTATACCGTGAAGAGAGTTAATAATGATGGTAATGAATACGTTATTTCTGAATCAGAAAACGAATCTATCGTTGAAAAGTTTATTTCAGCTTTTAAAAACGGTTGGAACCAAG
57	100	aaaaaccccggattctagaactagtggatcccccgggaaaaaaATGAACATCAACGACCTCATCCGCGAGATAAAGAACAAAGACTATACCGTGAAGCTAGTTAATAATGATGGTAATGAATACGTTATTTCTGAATCAGAAAACGAATCTATCGTTGAAAAGTTTATTTCAGCTTTTAAAAACGGTTGGAACCAAGAAT
60	103	aaccccggattctagaactagtggatcccccgggaaaaaaATGAACATCAACGACCTCATCCGCGAGATAAAGAACAAAGACTATACCGTGAAGCTAAGCAATAATGATGGTAATGAATACGTTATTTCTGAATCAGAAAACGAATCTATCGTTGAAAAGTTTATTTCAGCTTTTAAAAACGGTTGGAACCAAGAATACG
63	106	cccggattctagaactagtggatcccccgggaaaaaaATGAACATCAACGACCTCATCCGCGAGATAAAGAACAAAGACTATACCGTGAAGCTAAGCGGGAATGATGGTAATGAATACGTTATTTCTGAATCAGAAAACGAATCTATCGTTGAAAAGTTTATTTCAGCTTTTAAAAACGGTTGGAACCAAGAATACGAAG
66	109	ggattctagaactagtggatcccccgggaaaaaaATGAACATCAACGACCTCATCCGCGAGATAAAGAACAAAGACTATACCGTGAAGCTAAGCGGGACTGATGGTAATGAATACGTTATTTCTGAATCAGAAAACGAATCTATCGTTGAAAAGTTTATTTCAGCTTTTAAAAACGGTTGGAACCAAGAATACGAAGATG
69	112	ttctagaactagtggatcccccgggaaaaaaATGAACATCAACGACCTCATCCGCGAGATAAAGAACAAAGACTATACCGTGAAGCTAAGCGGGACTGACGGTAATGAATACGTTATTTCTGAATCAGAAAACGAATCTATCGTTGAAAAGTTTATTTCAGCTTTTAAAAACGGTTGGAACCAAGAATACGAAGATGAAG
72	115	tagaactagtggatcccccgggaaaaaaATGAACATCAACGACCTCATCCGCGAGATAAAGAACAAAGACTATACCGTGAAGCTAAGCGGGACTGACAGCAATGAATACGTTATTTCTGAATCAGAAAACGAATCTATCGTTGAAAAGTTTATTTCAGCTTTTAAAAACGGTTGGAACCAAGAATACGAAGATGAAGAAG
75	118	aactagtggatcccccgggaaaaaaATGAACATCAACGACCTCATCCGCGAGATAAAGAACAAAGACTATACCGTGAAGCTAAGCGGGACTGACAGCAACGAATACGTTATTTCTGAATCAGAAAACGAATCTATCGTTGAAAAGTTTATTTCAGCTTTTAAAAACGGTTGGAACCAAGAATACGAAGATGAAGAAGAAT
78	121	tagtggatcccccgggaaaaaaATGAACATCAACGACCTCATCCGCGAGATAAAGAACAAAGACTATACCGTGAAGCTAAGCGGGACTGACAGCAACTCCTACGTTATTTCTGAATCAGAAAACGAATCTATCGTTGAAAAGTTTATTTCAGCTTTTAAAAACGGTTGGAACCAAGAATACGAAGATGAAGAAGAATTTT
81	124	tggatcccccgggaaaaaaATGAACATCAACGACCTCATCCGCGAGATAAAGAACAAAGACTATACCGTGAAGCTAAGCGGGACTGACAGCAACTCCATAGTTATTTCTGAATCAGAAAACGAATCTATCGTTGAAAAGTTTATTTCAGCTTTTAAAAACGGTTGGAACCAAGAATACGAAGATGAAGAAGAATTTTACA
84	127	atcccccgggaaaaaaATGAACATCAACGACCTCATCCGCGAGATAAAGAACAAAGACTATACCGTGAAGCTAAGCGGGACTGACAGCAACTCCATAACGATTTCTGAATCAGAAAACGAATCTATCGTTGAAAAGTTTATTTCAGCTTTTAAAAACGGTTGGAACCAAGAATACGAAGATGAAGAAGAATTTTACAATG
87	130	ccccgggaaaaaaATGAACATCAACGACCTCATCCGCGAGATAAAGAACAAAGACTATACCGTGAAGCTAAGCGGGACTGACAGCAACTCCATAACGCAGTCTGAATCAGAAAACGAATCTATCGTTGAAAAGTTTATTTCAGCTTTTAAAAACGGTTGGAACCAAGAATACGAAGATGAAGAAGAATTTTACAATGATA
90	133	cgggaaaaaaATGAACATCAACGACCTCATCCGCGAGATAAAGAACAAAGACTATACCGTGAAGCTAAGCGGGACTGACAGCAACTCCATAACGCAGCTGGAATCAGAAAACGAATCTATCGTTGAAAAGTTTATTTCAGCTTTTAAAAACGGTTGGAACCAAGAATACGAAGATGAAGAAGAATTTTACAATGATATGC
93	136	gaaaaaaATGAACATCAACGACCTCATCCGCGAGATAAAGAACAAAGACTATACCGTGAAGCTAAGCGGGACTGACAGCAACTCCATAACGCAGCTGATATCAGAAAACGAATCTATCGTTGAAAAGTTTATTTCAGCTTTTAAAAACGGTTGGAACCAAGAATACGAAGATGAAGAAGAATTTTACAATGATATGCAAA
96	139	aaaaATGAACATCAACGACCTCATCCGCGAGATAAAGAACAAAGACTATACCGTGAAGCTAAGCGGGACTGACAGCAACTCCATAACGCAGCTGATAATAGAAAACGAATCTATCGTTGAAAAGTTTATTTCAGCTTTTAAAAACGGTTGGAACCAAGAATACGAAGATGAAGAAGAATTTTACAATGATATGCAAACTA
99	142	aATGAACATCAACGACCTCATCCGCGAGATAAAGAACAAAGACTATACCGTGAAGCTAAGCGGGACTGACAGCAACTCCATAACGCAGCTGATAATACGCAACGAATCTATCGTTGAAAAGTTTATTTCAGCTTTTAAAAACGGTTGGAACCAAGAATACGAAGATGAAGAAGAATTTTACAATGATATGCAAACTATTA
102	145	GAACATCAACGACCTCATCCGCGAGATAAAGAACAAAGACTATACCGTGAAGCTAAGCGGGACTGACAGCAACTCCATAACGCAGCTGATAATACGCGTAGAATCTATCGTTGAAAAGTTTATTTCAGCTTTTAAAAACGGTTGGAACCAAGAATACGAAGATGAAGAAGAATTTTACAATGATATGCAAACTATTACAT
105	148	CATCAACGACCTCATCCGCGAGATAAAGAACAAAGACTATACCGTGAAGCTAAGCGGGACTGACAGCAACTCCATAACGCAGCTGATAATACGCGTAAATTCTATCGTTGAAAAGTTTATTTCAGCTTTTAAAAACGGTTGGAACCAAGAATACGAAGATGAAGAAGAATTTTACAATGATATGCAAACTATTACATTGA
108	151	CAACGACCTCATCCGCGAGATAAAGAACAAAGACTATACCGTGAAGCTAAGCGGGACTGACAGCAACTCCATAACGCAGCTGATAATACGCGTAAATAACATCGTTGAAAAGTTTATTTCAGCTTTTAAAAACGGTTGGAACCAAGAATACGAAGATGAAGAAGAATTTTACAATGATATGCAAACTATTACATTGAAAT
111	154	CGACCTCATCCGCGAGATAAAGAACAAAGACTATACCGTGAAGCTAAGCGGGACTGACAGCAACTCCATAACGCAGCTGATAATACGCGTAAATAACGACGTTGAAAAGTTTATTTCAGCTTTTAAAAACGGTTGGAACCAAGAATACGAAGATGAAGAAGAATTTTACAATGATATGCAAACTATTACATTGAAATCAG
114	157	CCTCATCCGCGAGATAAAGAACAAAGACTATACCGTGAAGCTAAGCGGGACTGACAGCAACTCCATAACGCAGCTGATAATACGCGTAAATAACGACGGAGAAAAGTTTATTTCAGCTTTTAAAAACGGTTGGAACCAAGAATACGAAGATGAAGAAGAATTTTACAATGATATGCAAACTATTACATTGAAATCAGAAT
117	160	CATCCGCGAGATAAAGAACAAAGACTATACCGTGAAGCTAAGCGGGACTGACAGCAACTCCATAACGCAGCTGATAATACGCGTAAATAACGACGGAAACAAGTTTATTTCAGCTTTTAAAAACGGTTGGAACCAAGAATACGAAGATGAAGAAGAATTTTACAATGATATGCAAACTATTACATTGAAATCAGAATTAA
120	163	CCGCGAGATAAAGAACAAAGACTATACCGTGAAGCTAAGCGGGACTGACAGCAACTCCATAACGCAGCTGATAATACGCGTAAATAACGACGGAAACGAGTTTATTTCAGCTTTTAAAAACGGTTGGAACCAAGAATACGAAGATGAAGAAGAATTTTACAATGATATGCAAACTATTACATTGAAATCAGAATTAAATT
123	166	CGAGATAAAGAACAAAGACTATACCGTGAAGCTAAGCGGGACTGACAGCAACTCCATAACGCAGCTGATAATACGCGTAAATAACGACGGAAACGAGTATATTTCAGCTTTTAAAAACGGTTGGAACCAAGAATACGAAGATGAAGAAGAATTTTACAATGATATGCAAACTATTACATTGAAATCAGAATTAAATTAAt
126	169	GATAAAGAACAAAGACTATACCGTGAAGCTAAGCGGGACTGACAGCAACTCCATAACGCAGCTGATAATACGCGTAAATAACGACGGAAACGAGTATGTATCAGCTTTTAAAAACGGTTGGAACCAAGAATACGAAGATGAAGAAGAATTTTACAATGATATGCAAACTATTACATTGAAATCAGAATTAAATTAAtata
129	172	AAAGAACAAAGACTATACCGTGAAGCTAAGCGGGACTGACAGCAACTCCATAACGCAGCTGATAATACGCGTAAATAACGACGGAAACGAGTATGTAATCGCTTTTAAAAACGGTTGGAACCAAGAATACGAAGATGAAGAAGAATTTTACAATGATATGCAAACTATTACATTGAAATCAGAATTAAATTAAtatataa
132	175	GAACAAAGACTATACCGTGAAGCTAAGCGGGACTGACAGCAACTCCATAACGCAGCTGATAATACGCGTAAATAACGACGGAAACGAGTATGTAATCAGCTTTAAAAACGGTTGGAACCAAGAATACGAAGATGAAGAAGAATTTTACAATGATATGCAAACTATTACATTGAAATCAGAATTAAATTAAtatataaact
135	178	CAAAGACTATACCGTGAAGCTAAGCGGGACTGACAGCAACTCCATAACGCAGCTGATAATACGCGTAAATAACGACGGAAACGAGTATGTAATCAGCGAGAAAAACGGTTGGAACCAAGAATACGAAGATGAAGAAGAATTTTACAATGATATGCAAACTATTACATTGAAATCAGAATTAAATTAAtatataaactcat
138	181	AGACTATACCGTGAAGCTAAGCGGGACTGACAGCAACTCCATAACGCAGCTGATAATACGCGTAAATAACGACGGAAACGAGTATGTAATCAGCGAGAGCAACGGTTGGAACCAAGAATACGAAGATGAAGAAGAATTTTACAATGATATGCAAACTATTACATTGAAATCAGAATTAAATTAAtatataaactcattta
141	184	CTATACCGTGAAGCTAAGCGGGACTGACAGCAACTCCATAACGCAGCTGATAATACGCGTAAATAACGACGGAAACGAGTATGTAATCAGCGAGAGCGAGGGTTGGAACCAAGAATACGAAGATGAAGAAGAATTTTACAATGATATGCAAACTATTACATTGAAATCAGAATTAAATTAAtatataaactcatttactt
144	187	TACCGTGAAGCTAAGCGGGACTGACAGCAACTCCATAACGCAGCTGATAATACGCGTAAATAACGACGGAAACGAGTATGTAATCAGCGAGAGCGAGAATTGGAACCAAGAATACGAAGATGAAGAAGAATTTTACAATGATATGCAAACTATTACATTGAAATCAGAATTAAATTAAtatataaactcatttacttatg
147	190	CGTGAAGCTAAGCGGGACTGACAGCAACTCCATAACGCAGCTGATAATACGCGTAAATAACGACGGAAACGAGTATGTAATCAGCGAGAGCGAGAATGAGAACCAAGAATACGAAGATGAAGAAGAATTTTACAATGATATGCAAACTATTACATTGAAATCAGAATTAAATTAAtatataaactcatttacttatgtag
150	193	GAAGCTAAGCGGGACTGACAGCAACTCCATAACGCAGCTGATAATACGCGTAAATAACGACGGAAACGAGTATGTAATCAGCGAGAGCGAGAATGAGAGCCAAGAATACGAAGATGAAGAAGAATTTTACAATGATATGCAAACTATTACATTGAAATCAGAATTAAATTAAtatataaactcatttacttatgtaggaa
153	196	GCTAAGCGGGACTGACAGCAACTCCATAACGCAGCTGATAATACGCGTAAATAACGACGGAAACGAGTATGTAATCAGCGAGAGCGAGAATGAGAGCATTGAATACGAAGATGAAGAAGAATTTTACAATGATATGCAAACTATTACATTGAAATCAGAATTAAATTAAtatataaactcatttacttatgtaggaataa
156	199	AAGCGGGACTGACAGCAACTCCATAACGCAGCTGATAATACGCGTAAATAACGACGGAAACGAGTATGTAATCAGCGAGAGCGAGAATGAGAGCATTGTGTACGAAGATGAAGAAGAATTTTACAATGATATGCAAACTATTACATTGAAATCAGAATTAAATTAAtatataaactcatttacttatgtaggaataaaga
159	202	CGGGACTGACAGCAACTCCATAACGCAGCTGATAATACGCGTAAATAACGACGGAAACGAGTATGTAATCAGCGAGAGCGAGAATGAGAGCATTGTGGAGGAAGATGAAGAAGAATTTTACAATGATATGCAAACTATTACATTGAAATCAGAATTAAATTAAtatataaactcatttacttatgtaggaataaagagta
162	205	GACTGACAGCAACTCCATAACGCAGCTGATAATACGCGTAAATAACGACGGAAACGAGTATGTAATCAGCGAGAGCGAGAATGAGAGCATTGTGGAGAAAGATGAAGAAGAATTTTACAATGATATGCAAACTATTACATTGAAATCAGAATTAAATTAAtatataaactcatttacttatgtaggaataaagagtatca
165	208	TGACAGCAACTCCATAACGCAGCTGATAATACGCGTAAATAACGACGGAAACGAGTATGTAATCAGCGAGAGCGAGAATGAGAGCATTGTGGAGAAATTCGAAGAAGAATTTTACAATGATATGCAAACTATTACATTGAAATCAGAATTAAATTAAtatataaactcatttacttatgtaggaataaagagtatcatct
168	211	CAGCAACTCCATAACGCAGCTGATAATACGCGTAAATAACGACGGAAACGAGTATGTAATCAGCGAGAGCGAGAATGAGAGCATTGTGGAGAAATTCATAGAAGAATTTTACAATGATATGCAAACTATTACATTGAAATCAGAATTAAATTAAtatataaactcatttacttatgtaggaataaagagtatcatctttc
171	214	CAACTCCATAACGCAGCTGATAATACGCGTAAATAACGACGGAAACGAGTATGTAATCAGCGAGAGCGAGAATGAGAGCATTGTGGAGAAATTCATAAGTGAATTTTACAATGATATGCAAACTATTACATTGAAATCAGAATTAAATTAAtatataaactcatttacttatgtaggaataaagagtatcatctttcaaa
174	217	CTCCATAACGCAGCTGATAATACGCGTAAATAACGACGGAAACGAGTATGTAATCAGCGAGAGCGAGAATGAGAGCATTGTGGAGAAATTCATAAGTGCCTTTTACAATGATATGCAAACTATTACATTGAAATCAGAATTAAATTAAtatataaactcatttacttatgtaggaataaagagtatcatctttcaaacgc
177	220	CATAACGCAGCTGATAATACGCGTAAATAACGACGGAAACGAGTATGTAATCAGCGAGAGCGAGAATGAGAGCATTGTGGAGAAATTCATAAGTGCCTTCTACAATGATATGCAAACTATTACATTGAAATCAGAATTAAATTAAtatataaactcatttacttatgtaggaataaagagtatcatctttcaaacgccca
180	223	AACGCAGCTGATAATACGCGTAAATAACGACGGAAACGAGTATGTAATCAGCGAGAGCGAGAATGAGAGCATTGTGGAGAAATTCATAAGTGCCTTCAAGAATGATATGCAAACTATTACATTGAAATCAGAATTAAATTAAtatataaactcatttacttatgtaggaataaagagtatcatctttcaaacgcccagcg
183	226	GCAGCTGATAATACGCGTAAATAACGACGGAAACGAGTATGTAATCAGCGAGAGCGAGAATGAGAGCATTGTGGAGAAATTCATAAGTGCCTTCAAGAATGATATGCAAACTATTACATTGAAATCAGAATTAAATTAAtatataaactcatttacttatgtaggaataaagagtatcatctttcaaacgcccagcggta
186	229	GCTGATAATACGCGTAAATAACGACGGAAACGAGTATGTAATCAGCGAGAGCGAGAATGAGAGCATTGTGGAGAAATTCATAAGTGCCTTCAAGAATGGAATGCAAACTATTACATTGAAATCAGAATTAAATTAAtatataaactcatttacttatgtaggaataaagagtatcatctttcaaacgcccagcggtagta
189	232	GATAATACGCGTAAATAACGACGGAAACGAGTATGTAATCAGCGAGAGCGAGAATGAGAGCATTGTGGAGAAATTCATAAGTGCCTTCAAGAATGGATGGCAAACTATTACATTGAAATCAGAATTAAATTAAtatataaactcatttacttatgtaggaataaagagtatcatctttcaaacgcccagcggtagtacaa
192	235	AATACGCGTAAATAACGACGGAAACGAGTATGTAATCAGCGAGAGCGAGAATGAGAGCATTGTGGAGAAATTCATAAGTGCCTTCAAGAATGGATGGAATACTATTACATTGAAATCAGAATTAAATTAAtatataaactcatttacttatgtaggaataaagagtatcatctttcaaacgcccagcggtagtacaattc
195	238	ACGCGTAAATAACGACGGAAACGAGTATGTAATCAGCGAGAGCGAGAATGAGAGCATTGTGGAGAAATTCATAAGTGCCTTCAAGAATGGATGGAATCAGATTACATTGAAATCAGAATTAAATTAAtatataaactcatttacttatgtaggaataaagagtatcatctttcaaacgcccagcggtagtacaattcaaa
198	241	CGTAAATAACGACGGAAACGAGTATGTAATCAGCGAGAGCGAGAATGAGAGCATTGTGGAGAAATTCATAAGTGCCTTCAAGAATGGATGGAATCAGGAGACATTGAAATCAGAATTAAATTAAtatataaactcatttacttatgtaggaataaagagtatcatctttcaaacgcccagcggtagtacaattcaaagta
201	244	AAATAACGACGGAAACGAGTATGTAATCAGCGAGAGCGAGAATGAGAGCATTGTGGAGAAATTCATAAGTGCCTTCAAGAATGGATGGAATCAGGAGTATTTGAAATCAGAATTAAATTAAtatataaactcatttacttatgtaggaataaagagtatcatctttcaaacgcccagcggtagtacaattcaaagtagta
204	247	TAACGACGGAAACGAGTATGTAATCAGCGAGAGCGAGAATGAGAGCATTGTGGAGAAATTCATAAGTGCCTTCAAGAATGGATGGAATCAGGAGTATGAGAAATCAGAATTAAATTAAtatataaactcatttacttatgtaggaataaagagtatcatctttcaaacgcccagcggtagtacaattcaaagtagtaggt
207	250	CGACGGAAACGAGTATGTAATCAGCGAGAGCGAGAATGAGAGCATTGTGGAGAAATTCATAAGTGCCTTCAAGAATGGATGGAATCAGGAGTATGAGGACTCAGAATTAAATTAAtatataaactcatttacttatgtaggaataaagagtatcatctttcaaacgcccagcggtagtacaattcaaagtagtaggtacc
210	253	CGGAAACGAGTATGTAATCAGCGAGAGCGAGAATGAGAGCATTGTGGAGAAATTCATAAGTGCCTTCAAGAATGGATGGAATCAGGAGTATGAGGACGAGGAATTAAATTAAtatataaactcatttacttatgtaggaataaagagtatcatctttcaaacgcccagcggtagtacaattcaaagtagtaggtaccaat
213	256	AAACGAGTATGTAATCAGCGAGAGCGAGAATGAGAGCATTGTGGAGAAATTCATAAGTGCCTTCAAGAATGGATGGAATCAGGAGTATGAGGACGAGGAGTTAAATTAAtatataaactcatttacttatgtaggaataaagagtatcatctttcaaacgcccagcggtagtacaattcaaagtagtaggtaccaatggt
216	259	CGAGTATGTAATCAGCGAGAGCGAGAATGAGAGCATTGTGGAGAAATTCATAAGTGCCTTCAAGAATGGATGGAATCAGGAGTATGAGGACGAGGAGGAGAATTAAtatataaactcatttacttatgtaggaataaagagtatcatctttcaaacgcccagcggtagtacaattcaaagtagtaggtaccaatggtagt
219	262	GTATGTAATCAGCGAGAGCGAGAATGAGAGCATTGTGGAGAAATTCATAAGTGCCTTCAAGAATGGATGGAATCAGGAGTATGAGGACGAGGAGGAGTTCTAAtatataaactcatttacttatgtaggaataaagagtatcatctttcaaacgcccagcggtagtacaattcaaagtagtaggtaccaatggtagtact
222	265	TGTAATCAGCGAGAGCGAGAATGAGAGCATTGTGGAGAAATTCATAAGTGCCTTCAAGAATGGATGGAATCAGGAGTATGAGGACGAGGAGGAGTTCTATtatataaactcatttacttatgtaggaataaagagtatcatctttcaaacgcccagcggtagtacaattcaaagtagtaggtaccaatggtagtactagt
0	46	aataaaagtatcaacaaaaaattgttaatatacctctatactttaacgtcaaggagaaaaaaccccggattctagaactagtggatcccccgggaaaaaaACTGTTAAATTGTCTGGTACAGATTCTAATTCAATCACTCAATTGATCATCAGAGTTAATAATGATGGTAATGAATACGTTATTTCTGAATCAGAAAACG
3	49	aaaagtatcaacaaaaaattgttaatatacctctatactttaacgtcaaggagaaaaaaccccggattctagaactagtggatcccccgggaaaaaaATGGTTAAATTGTCTGGTACAGATTCTAATTCAATCACTCAATTGATCATCAGAGTTAATAATGATGGTAATGAATACGTTATTTCTGAATCAGAAAACGAAT
6	52	agtatcaacaaaaaattgttaatatacctctatactttaacgtcaaggagaaaaaaccccggattctagaactagtggatcccccgggaaaaaaATGAACAAATTGTCTGGTACAGATTCTAATTCAATCACTCAATTGATCATCAGAGTTAATAATGATGGTAATGAATACGTTATTTCTGAATCAGAAAACGAATCTA
9	55	atcaacaaaaaattgttaatatacctctatactttaacgtcaaggagaaaaaaccccggattctagaactagtggatcccccgggaaaaaaATGAACATCTTGTCTGGTACAGATTCTAATTCAATCACTCAATTGATCATCAGAGTTAATAATGATGGTAATGAATACGTTATTTCTGAATCAGAAAACGAATCTATCG
12	58	aacaaaaaattgttaatatacctctatactttaacgtcaaggagaaaaaaccccggattctagaactagtggatcccccgggaaaaaaATGAACATCAACTCTGGTACAGATTCTAATTCAATCACTCAATTGATCATCAGAGTTAATAATGATGGTAATGAATACGTTATTTCTGAATCAGAAAACGAATCTATCGTTG
15	61	aaaaaattgttaatatacctctatactttaacgtcaaggagaaaaaaccccggattctagaactagtggatcccccgggaaaaaaATGAACATCAACGACGGTACAGATTCTAATTCAATCACTCAATTGATCATCAGAGTTAATAATGATGGTAATGAATACGTTATTTCTGAATCAGAAAACGAATCTATCGTTGAAA
18	64	aaattgttaatatacctctatactttaacgtcaaggagaaaaaaccccggattctagaactagtggatcccccgggaaaaaaATGAACATCAACGACCTCACAGATTCTAATTCAATCACTCAATTGATCATCAGAGTTAATAATGATGGTAATGAATACGTTATTTCTGAATCAGAAAACGAATCTATCGTTGAAAAGT
21	67	ttgttaatatacctctatactttaacgtcaaggagaaaaaaccccggattctagaactagtggatcccccgggaaaaaaATGAACATCAACGACCTCATCGATTCTAATTCAATCACTCAATTGATCATCAGAGTTAATAATGATGGTAATGAATACGTTATTTCTGAATCAGAAAACGAATCTATCGTTGAAAAGTTTA
24	70	ttaatatacctctatactttaacgtcaaggagaaaaaaccccggattctagaactagtggatcccccgggaaaaaaATGAACATCAACGACCTCATCCGCTCTAATTCAATCACTCAATTGATCATCAGAGTTAATAATGATGGTAATGAATACGTTATTTCTGAATCAGAAAACGAATCTATCGTTGAAAAGTTTATTT
27	73	atatacctctatactttaacgtcaaggagaaaaaaccccggattctagaactagtggatcccccgggaaaaaaATGAACATCAACGACCTCATCCGCGAGAATTCAATCACTCAATTGATCATCAGAGTTAATAATGATGGTAATGAATACGTTATTTCTGAATCAGAAAACGAATCTATCGTTGAAAAGTTTATTTCAG
30	76	tacctctatactttaacgtcaaggagaaaaaaccccggattctagaactagtggatcccccgggaaaaaaATGAACATCAACGACCTCATCCGCGAGATATCAATCACTCAATTGATCATCAGAGTTAATAATGATGGTAATGAATACGTTATTTCTGAATCAGAAAACGAATCTATCGTTGAAAAGTTTATTTCAGCTT
33	79	ctctatactttaacgtcaaggagaaaaaaccccggattctagaactagtggatcccccgggaaaaaaATGAACATCAACGACCTCATCCGCGAGATAAAGATCACTCAATTGATCATCAGAGTTAATAATGATGGTAATGAATACGTTATTTCTGAATCAGAAAACGAATCTATCGTTGAAAAGTTTATTTCAGCTTTTA
36	82	tatactttaacgtcaaggagaaaaaaccccggattctagaactagtggatcccccgggaaaaaaATGAACATCAACGACCTCATCCGCGAGATAAAGAACACTCAATTGATCATCAGAGTTAATAATGATGGTAATGAATACGTTATTTCTGAATCAGAAAACGAATCTATCGTTGAAAAGTTTATTTCAGCTTTTAAAA
39	85	actttaacgtcaaggagaaaaaaccccggattctagaactagtggatcccccgggaaaaaaATGAACATCAACGACCTCATCCGCGAGATAAAGAACAAACAATTGATCATCAGAGTTAATAATGATGGTAATGAATACGTTATTTCTGAATCAGAAAACGAATCTATCGTTGAAAAGTTTATTTCAGCTTTTAAAAACG
42	88	ttaacgtcaaggagaaaaaaccccggattctagaactagtggatcccccgggaaaaaaATGAACATCAACGACCTCATCCGCGAGATAAAGAACAAAGACTTGATCATCAGAGTTAATAATGATGGTAATGAATACGTTATTTCTGAATCAGAAAACGAATCTATCGTTGAAAAGTTTATTTCAGCTTTTAAAAACGGTT
45	91	acgtcaaggagaaaaaaccccggattctagaactagtggatcccccgggaaaaaaATGAACATCAACGACCTCATCCGCGAGATAAAGAACAAAGACTATATCATCAGAGTTAATAATGATGGTAATGAATACGTTATTTCTGAATCAGAAAACGAATCTATCGTTGAAAAGTTTATTTCAGCTTTTAAAAACGGTTGGA
48	94	tcaaggagaaaaaaccccggattctagaactagtggatcccccgggaaaaaaATGAACATCAACGACCTCATCCGCGAGATAAAGAACAAAGACTATACCATCAGAGTTAATAATGATGGTAATGAATACGTTATTTCTGAATCAGAAAACGAATCTATCGTTGAAAAGTTTATTTCAGCTTTTAAAAACGGTTGGAACC
51	97	aggagaaaaaaccccggattctagaactagtggatcccccgggaaaaaaATGAACATCAACGACCTCATCCGCGAGATAAAGAACAAAGACTATACCGTGAGAGTTAATAATGATGGTAATGAATACGTTATTTCTGAATCAGAAAACGAATCTATCGTTGAAAAGTTTATTTCAGCTTTTAAAAACGGTTGGAACCAAG
54	100	agaaaaaaccccggattctagaactagtggatcccccgggaaaaaaATGAACATCAACGACCTCATCCGCGAGATAAAGAACAAAGACTATACCGTGAAGGTTAATAATGATGGTAATGAATACGTTATTTCTGAATCAGAAAACGAATCTATCGTTGAAAAGTTTATTTCAGCTTTTAAAAACGGTTGGAACCAAGAAT
57	103	aaaaaccccggattctagaactagtggatcccccgggaaaaaaATGAACATCAACGACCTCATCCGCGAGATAAAGAACAAAGACTATACCGTGAAGCTAAATAATGATGGTAATGAATACGTTATTTCTGAATCAGAAAACGAATCTATCGTTGAAAAGTTTATTTCAGCTTTTAAAAACGGTTGGAACCAAGAATACG
60	106	aaccccggattctagaactagtggatcccccgggaaaaaaATGAACATCAACGACCTCATCCGCGAGATAAAGAACAAAGACTATACCGTGAAGCTAAGCAATGATGGTAATGAATACGTTATTTCTGAATCAGAAAACGAATCTATCGTTGAAAAGTTTATTTCAGCTTTTAAAAACGGTTGGAACCAAGAATACGAAG
63	109	cccggattctagaactagtggatcccccgggaaaaaaATGAACATCAACGACCTCATCCGCGAGATAAAGAACAAAGACTATACCGTGAAGCTAAGCGGGGATGGTAATGAATACGTTATTTCTGAATCAGAAAACGAATCTATCGTTGAAAAGTTTATTTCAGCTTTTAAAAACGGTTGGAACCAAGAATACGAAGATG
66	112	ggattctagaactagtggatcccccgggaaaaaaATGAACATCAACGACCTCATCCGCGAGATAAAGAACAAAGACTATACCGTGAAGCTAAGCGGGACTGGTAATGAATACGTTATTTCTGAATCAGAAAACGAATCTATCGTTGAAAAGTTTATTTCAGCTTTTAAAAACGGTTGGAACCAAGAATACGAAGATGAAG
69	115	ttctagaactagtggatcccccgggaaaaaaATGAACATCAACGACCTCATCCGCGAGATAAAGAACAAAGACTATACCGTGAAGCTAAGCGGGACTGACAATGAATACGTTATTTCTGAATCAGAAAACGAATCTATCGTTGAAAAGTTTATTTCAGCTTTTAAAAACGGTTGGAACCAAGAATACGAAGATGAAGAAG
72	118	tagaactagtggatcccccgggaaaaaaATGAACATCAACGACCTCATCCGCGAGATAAAGAACAAAGACTATACCGTGAAGCTAAGCGGGACTGACAGCGAATACGTTATTTCTGAATCAGAAAACGAATCTATCGTTGAAAAGTTTATTTCAGCTTTTAAAAACGGTTGGAACCAAGAATACGAAGATGAAGAAGAAT
75	121	aactagtggatcccccgggaaaaaaATGAACATCAACGACCTCATCCGCGAGATAAAGAACAAAGACTATACCGTGAAGCTAAGCGGGACTGACAGCAACTACGTTATTTCTGAATCAGAAAACGAATCTATCGTTGAAAAGTTTATTTCAGCTTTTAAAAACGGTTGGAACCAAGAATACGAAGATGAAGAAGAATTTT
78	124	tagtggatcccccgggaaaaaaATGAACATCAACGACCTCATCCGCGAGATAAAGAACAAAGACTATACCGTGAAGCTAAGCGGGACTGACAGCAACTCCGTTATTTCTGAATCAGAAAACGAATCTATCGTTGAAAAGTTTATTTCAGCTTTTAAAAACGGTTGGAACCAAGAATACGAAGATGAAGAAGAATTTTACA
81	127	tggatcccccgggaaaaaaATGAACATCAACGACCTCATCCGCGAGATAAAGAACAAAGACTATACCGTGAAGCTAAGCGGGACTGACAGCAACTCCATAATTTCTGAATCAGAAAACGAATCTATCGTTGAAAAGTTTATTTCAGCTTTTAAAAACGGTTGGAACCAAGAATACGAAGATGAAGAAGAATTTTACAATG
84	130	atcccccgggaaaaaaATGAACATCAACGACCTCATCCGCGAGATAAAGAACAAAGACTATACCGTGAAGCTAAGCGGGACTGACAGCAACTCCATAACGTCTGAATCAGAAAACGAATCTATCGTTGAAAAGTTTATTTCAGCTTTTAAAAACGGTTGGAACCAAGAATACGAAGATGAAGAAGAATTTTACAATGATA
87	133	ccccgggaaaaaaATGAACATCAACGACCTCATCCGCGAGATAAAGAACAAAGACTATACCGTGAAGCTAAGCGGGACTGACAGCAACTCCATAACGCAGGAATCAGAAAACGAATCTATCGTTGAAAAGTTTATTTCAGCTTTTAAAAACGGTTGGAACCAAGAATACGAAGATGAAGAAGAATTTTACAATGATATGC
90	136	cgggaaaaaaATGAACATCAACGACCTCATCCGCGAGATAAAGAACAAAGACTATACCGTGAAGCTAAGCGGGACTGACAGCAACTCCATAACGCAGCTGTCAGAAAACGAATCTATCGTTGAAAAGTTTATTTCAGCTTTTAAAAACGGTTGGAACCAAGAATACGAAGATGAAGAAGAATTTTACAATGATATGCAAA
93	139	gaaaaaaATGAACATCAACGACCTCATCCGCGAGATAAAGAACAAAGACTATACCGTGAAGCTAAGCGGGACTGACAGCAACTCCATAACGCAGCTGATAGAAAACGAATCTATCGTTGAAAAGTTTATTTCAGCTTTTAAAAACGGTTGGAACCAAGAATACGAAGATGAAGAAGAATTTTACAATGATATGCAAACTA
96	142	aaaaATGAACATCAACGACCTCATCCGCGAGATAAAGAACAAAGACTATACCGTGAAGCTAAGCGGGACTGACAGCAACTCCATAACGCAGCTGATAATAAACGAATCTATCGTTGAAAAGTTTATTTCAGCTTTTAAAAACGGTTGGAACCAAGAATACGAAGATGAAGAAGAATTTTACAATGATATGCAAACTATTA
99	145	aATGAACATCAACGACCTCATCCGCGAGATAAAGAACAAAGACTATACCGTGAAGCTAAGCGGGACTGACAGCAACTCCATAACGCAGCTGATAATACGCGAATCTATCGTTGAAAAGTTTATTTCAGCTTTTAAAAACGGTTGGAACCAAGAATACGAAGATGAAGAAGAATTTTACAATGATATGCAAACTATTACAT
102	148	GAACATCAACGACCTCATCCGCGAGATAAAGAACAAAGACTATACCGTGAAGCTAAGCGGGACTGACAGCAACTCCATAACGCAGCTGATAATACGCGTATCTATCGTTGAAAAGTTTATTTCAGCTTTTAAAAACGGTTGGAACCAAGAATACGAAGATGAAGAAGAATTTTACAATGATATGCAAACTATTACATTGA
105	151	CATCAACGACCTCATCCGCGAGATAAAGAACAAAGACTATACCGTGAAGCTAAGCGGGACTGACAGCAACTCCATAACGCAGCTGATAATACGCGTAAATATCGTTGAAAAGTTTATTTCAGCTTTTAAAAACGGTTGGAACCAAGAATACGAAGATGAAGAAGAATTTTACAATGATATGCAAACTATTACATTGAAAT
108	154	CAACGACCTCATCCGCGAGATAAAGAACAAAGACTATACCGTGAAGCTAAGCGGGACTGACAGCAACTCCATAACGCAGCTGATAATACGCGTAAATAACGTTGAAAAGTTTATTTCAGCTTTTAAAAACGGTTGGAACCAAGAATACGAAGATGAAGAAGAATTTTACAATGATATGCAAACTATTACATTGAAATCAG
111	157	CGACCTCATCCGCGAGATAAAGAACAAAGACTATACCGTGAAGCTAAGCGGGACTGACAGCAACTCCATAACGCAGCTGATAATACGCGTAAATAACGACGAAAAGTTTATTTCAGCTTTTAAAAACGGTTGGAACCAAGAATACGAAGATGAAGAAGAATTTTACAATGATATGCAAACTATTACATTGAAATCAGAAT
114	160	CCTCATCCGCGAGATAAAGAACAAAGACTATACCGTGAAGCTAAGCGGGACTGACAGCAACTCCATAACGCAGCTGATAATACGCGTAAATAACGACGGAAAGTTTATTTCAGCTTTTAAAAACGGTTGGAACCAAGAATACGAAGATGAAGAAGAATTTTACAATGATATGCAAACTATTACATTGAAATCAGAATTAA
117	163	CATCCGCGAGATAAAGAACAAAGACTATACCGTGAAGCTAAGCGGGACTGACAGCAACTCCATAACGCAGCTGATAATACGCGTAAATAACGACGGAAACTTTATTTCAGCTTTTAAAAACGGTTGGAACCAAGAATACGAAGATGAAGAAGAATTTTACAATGATATGCAAACTATTACATTGAAATCAGAATTAAATT
120	166	CCGCGAGATAAAGAACAAAGACTATACCGTGAAGCTAAGCGGGACTGACAGCAACTCCATAACGCAGCTGATAATACGCGTAAATAACGACGGAAACGAGATTTCAGCTTTTAAAAACGGTTGGAACCAAGAATACGAAGATGAAGAAGAATTTTACAATGATATGCAAACTATTACATTGAAATCAGAATTAAATTAAt
123	169	CGAGATAAAGAACAAAGACTATACCGTGAAGCTAAGCGGGACTGACAGCAACTCCATAACGCAGCTGATAATACGCGTAAATAACGACGGAAACGAGTATTCAGCTTTTAAAAACGGTTGGAACCAAGAATACGAAGATGAAGAAGAATTTTACAATGATATGCAAACTATTACATTGAAATCAGAATTAAATTAAtata
126	172	GATAAAGAACAAAGACTATACCGTGAAGCTAAGCGGGACTGACAGCAACTCCATAACGCAGCTGATAATACGCGTAAATAACGACGGAAACGAGTATGTAGCTTTTAAAAACGGTTGGAACCAAGAATACGAAGATGAAGAAGAATTTTACAATGATATGCAAACTATTACATTGAAATCAGAATTAAATTAAtatataa
129	175	AAAGAACAAAGACTATACCGTGAAGCTAAGCGGGACTGACAGCAACTCCATAACGCAGCTGATAATACGCGTAAATAACGACGGAAACGAGTATGTAATCTTTAAAAACGGTTGGAACCAAGAATACGAAGATGAAGAAGAATTTTACAATGATATGCAAACTATTACATTGAAATCAGAATTAAATTAAtatataaact
132	178	GAACAAAGACTATACCGTGAAGCTAAGCGGGACTGACAGCAACTCCATAACGCAGCTGATAATACGCGTAAATAACGACGGAAACGAGTATGTAATCAGCAAAAACGGTTGGAACCAAGAATACGAAGATGAAGAAGAATTTTACAATGATATGCAAACTATTACATTGAAATCAGAATTAAATTAAtatataaactcat
135	181	CAAAGACTATACCGTGAAGCTAAGCGGGACTGACAGCAACTCCATAACGCAGCTGATAATACGCGTAAATAACGACGGAAACGAGTATGTAATCAGCGAGAACGGTTGGAACCAAGAATACGAAGATGAAGAAGAATTTTACAATGATATGCAAACTATTACATTGAAATCAGAATTAAATTAAtatataaactcattta
138	184	AGACTATACCGTGAAGCTAAGCGGGACTGACAGCAACTCCATAACGCAGCTGATAATACGCGTAAATAACGACGGAAACGAGTATGTAATCAGCGAGAGCGGTTGGAACCAAGAATACGAAGATGAAGAAGAATTTTACAATGATATGCAAACTATTACATTGAAATCAGAATTAAATTAAtatataaactcatttactt
141	187	CTATACCGTGAAGCTAAGCGGGACTGACAGCAACTCCATAACGCAGCTGATAATACGCGTAAATAACGACGGAAACGAGTATGTAATCAGCGAGAGCGAGTGGAACCAAGAATACGAAGATGAAGAAGAATTTTACAATGATATGCAAACTATTACATTGAAATCAGAATTAAATTAAtatataaactcatttacttatg
144	190	TACCGTGAAGCTAAGCGGGACTGACAGCAACTCCATAACGCAGCTGATAATACGCGTAAATAACGACGGAAACGAGTATGTAATCAGCGAGAGCGAGAATAACCAAGAATACGAAGATGAAGAAGAATTTTACAATGATATGCAAACTATTACATTGAAATCAGAATTAAATTAAtatataaactcatttacttatgtag
147	193	CGTGAAGCTAAGCGGGACTGACAGCAACTCCATAACGCAGCTGATAATACGCGTAAATAACGACGGAAACGAGTATGTAATCAGCGAGAGCGAGAATGAGCAAGAATACGAAGATGAAGAAGAATTTTACAATGATATGCAAACTATTACATTGAAATCAGAATTAAATTAAtatataaactcatttacttatgtaggaa
150	196	GAAGCTAAGCGGGACTGACAGCAACTCCATAACGCAGCTGATAATACGCGTAAATAACGACGGAAACGAGTATGTAATCAGCGAGAGCGAGAATGAGAGCGAATACGAAGATGAAGAAGAATTTTACAATGATATGCAAACTATTACATTGAAATCAGAATTAAATTAAtatataaactcatttacttatgtaggaataa
153	199	GCTAAGCGGGACTGACAGCAACTCCATAACGCAGCTGATAATACGCGTAAATAACGACGGAAACGAGTATGTAATCAGCGAGAGCGAGAATGAGAGCATTTACGAAGATGAAGAAGAATTTTACAATGATATGCAAACTATTACATTGAAATCAGAATTAAATTAAtatataaactcatttacttatgtaggaataaaga
156	202	AAGCGGGACTGACAGCAACTCCATAACGCAGCTGATAATACGCGTAAATAACGACGGAAACGAGTATGTAATCAGCGAGAGCGAGAATGAGAGCATTGTGGAAGATGAAGAAGAATTTTACAATGATATGCAAACTATTACATTGAAATCAGAATTAAATTAAtatataaactcatttacttatgtaggaataaagagta
159	205	CGGGACTGACAGCAACTCCATAACGCAGCTGATAATACGCGTAAATAACGACGGAAACGAGTATGTAATCAGCGAGAGCGAGAATGAGAGCATTGTGGAGGATGAAGAAGAATTTTACAATGATATGCAAACTATTACATTGAAATCAGAATTAAATTAAtatataaactcatttacttatgtaggaataaagagtatca
162	208	GACTGACAGCAACTCCATAACGCAGCTGATAATACGCGTAAATAACGACGGAAACGAGTATGTAATCAGCGAGAGCGAGAATGAGAGCATTGTGGAGAAAGAAGAAGAATTTTACAATGATATGCAAACTATTACATTGAAATCAGAATTAAATTAAtatataaactcatttacttatgtaggaataaagagtatcatct
165	211	TGACAGCAACTCCATAACGCAGCTGATAATACGCGTAAATAACGACGGAAACGAGTATGTAATCAGCGAGAGCGAGAATGAGAGCATTGTGGAGAAATTCGAAGAATTTTACAATGATATGCAAACTATTACATTGAAATCAGAATTAAATTAAtatataaactcatttacttatgtaggaataaagagtatcatctttc
168	214	CAGCAACTCCATAACGCAGCTGATAATACGCGTAAATAACGACGGAAACGAGTATGTAATCAGCGAGAGCGAGAATGAGAGCATTGTGGAGAAATTCATAGAATTTTACAATGATATGCAAACTATTACATTGAAATCAGAATTAAATTAAtatataaactcatttacttatgtaggaataaagagtatcatctttcaaa
171	217	CAACTCCATAACGCAGCTGATAATACGCGTAAATAACGACGGAAACGAGTATGTAATCAGCGAGAGCGAGAATGAGAGCATTGTGGAGAAATTCATAAGTTTTTACAATGATATGCAAACTATTACATTGAAATCAGAATTAAATTAAtatataaactcatttacttatgtaggaataaagagtatcatctttcaaacgc
174	220	CTCCATAACGCAGCTGATAATACGCGTAAATAACGACGGAAACGAGTATGTAATCAGCGAGAGCGAGAATGAGAGCATTGTGGAGAAATTCATAAGTGCCTACAATGATATGCAAACTATTACATTGAAATCAGAATTAAATTAAtatataaactcatttacttatgtaggaataaagagtatcatctttcaaacgccca
177	223	CATAACGCAGCTGATAATACGCGTAAATAACGACGGAAACGAGTATGTAATCAGCGAGAGCGAGAATGAGAGCATTGTGGAGAAATTCATAAGTGCCTTCAATGATATGCAAACTATTACATTGAAATCAGAATTAAATTAAtatataaactcatttacttatgtaggaataaagagtatcatctttcaaacgcccagcg
180	226	AACGCAGCTGATAATACGCGTAAATAACGACGGAAACGAGTATGTAATCAGCGAGAGCGAGAATGAGAGCATTGTGGAGAAATTCATAAGTGCCTTCAAGGATATGCAAACTATTACATTGAAATCAGAATTAAATTAAtatataaactcatttacttatgtaggaataaagagtatcatctttcaaacgcccagcggta
183	229	GCAGCTGATAATACGCGTAAATAACGACGGAAACGAGTATGTAATCAGCGAGAGCGAGAATGAGAGCATTGTGGAGAAATTCATAAGTGCCTTCAAGAATATGCAAACTATTACATTGAAATCAGAATTAAATTAAtatataaactcatttacttatgtaggaataaagagtatcatctttcaaacgcccagcggtagta
186	232	GCTGATAATACGCGTAAATAACGACGGAAACGAGTATGTAATCAGCGAGAGCGAGAATGAGAGCATTGTGGAGAAATTCATAAGTGCCTTCAAGAATGGACAAACTATTACATTGAAATCAGAATTAAATTAAtatataaactcatttacttatgtaggaataaagagtatcatctttcaaacgcccagcggtagtacaa
189	235	GATAATACGCGTAAATAACGACGGAAACGAGTATGTAATCAGCGAGAGCGAGAATGAGAGCATTGTGGAGAAATTCATAAGTGCCTTCAAGAATGGATGGACTATTACATTGAAATCAGAATTAAATTAAtatataaactcatttacttatgtaggaataaagagtatcatctttcaaacgcccagcggtagtacaattc
192	238	AATACGCGTAAATAACGACGGAAACGAGTATGTAATCAGCGAGAGCGAGAATGAGAGCATTGTGGAGAAATTCATAAGTGCCTTCAAGAATGGATGGAATATTACATTGAAATCAGAATTAAATTAAtatataaactcatttacttatgtaggaataaagagtatcatctttcaaacgcccagcggtagtacaattcaaa
195	241	ACGCGTAAATAACGACGGAAACGAGTATGTAATCAGCGAGAGCGAGAATGAGAGCATTGTGGAGAAATTCATAAGTGCCTTCAAGAATGGATGGAATCAGACATTGAAATCAGAATTAAATTAAtatataaactcatttacttatgtaggaataaagagtatcatctttcaaacgcccagcggtagtacaattcaaagta
198	244	CGTAAATAACGACGGAAACGAGTATGTAATCAGCGAGAGCGAGAATGAGAGCATTGTGGAGAAATTCATAAGTGCCTTCAAGAATGGATGGAATCAGGAGTTGAAATCAGAATTAAATTAAtatataaactcatttacttatgtaggaataaagagtatcatctttcaaacgcccagcggtagtacaattcaaagtagta
201	247	AAATAACGACGGAAACGAGTATGTAATCAGCGAGAGCGAGAATGAGAGCATTGTGGAGAAATTCATAAGTGCCTTCAAGAATGGATGGAATCAGGAGTATAAATCAGAATTAAATTAAtatataaactcatttacttatgtaggaataaagagtatcatctttcaaacgcccagcggtagtacaattcaaagtagtaggt
204	250	TAACGACGGAAACGAGTATGTAATCAGCGAGAGCGAGAATGAGAGCATTGTGGAGAAATTCATAAGTGCCTTCAAGAATGGATGGAATCAGGAGTATGAGTCAGAATTAAATTAAtatataaactcatttacttatgtaggaataaagagtatcatctttcaaacgcccagcggtagtacaattcaaagtagtaggtacc
207	253	CGACGGAAACGAGTATGTAATCAGCGAGAGCGAGAATGAGAGCATTGTGGAGAAATTCATAAGTGCCTTCAAGAATGGATGGAATCAGGAGTATGAGGACGAATTAAATTAAtatataaactcatttacttatgtaggaataaagagtatcatctttcaaacgcccagcggtagtacaattcaaagtagtaggtaccaat
210	256	CGGAAACGAGTATGTAATCAGCGAGAGCGAGAATGAGAGCATTGTGGAGAAATTCATAAGTGCCTTCAAGAATGGATGGAATCAGGAGTATGAGGACGAGTTAAATTAAtatataaactcatttacttatgtaggaataaagagtatcatctttcaaacgcccagcggtagtacaattcaaagtagtaggtaccaatggt
213	259	AAACGAGTATGTAATCAGCGAGAGCGAGAATGAGAGCATTGTGGAGAAATTCATAAGTGCCTTCAAGAATGGATGGAATCAGGAGTATGAGGACGAGGAGAATTAAtatataaactcatttacttatgtaggaataaagagtatcatctttcaaacgcccagcggtagtacaattcaaagtagtaggtaccaatggtagt
216	262	CGAGTATGTAATCAGCGAGAGCGAGAATGAGAGCATTGTGGAGAAATTCATAAGTGCCTTCAAGAATGGATGGAATCAGGAGTATGAGGACGAGGAGGAGTAAtatataaactcatttacttatgtaggaataaagagtatcatctttcaaacgcccagcggtagtacaattcaaagtagtaggtaccaatggtagtact
219	265	GTATGTAATCAGCGAGAGCGAGAATGAGAGCATTGTGGAGAAATTCATAAGTGCCTTCAAGAATGGATGGAATCAGGAGTATGAGGACGAGGAGGAGTTCtatataaactcatttacttatgtaggaataaagagtatcatctttcaaacgcccagcggtagtacaattcaaagtagtaggtaccaatggtagtactagt
0	49	aataaaagtatcaacaaaaaattgttaatatacctctatactttaacgtcaaggagaaaaaaccccggattctagaactagtggatcccccgggaaaaaaGTTAAATTGTCTGGTACAGATTCTAATTCAATCACTCAATTGATCATCAGAGTTAATAATGATGGTAATGAATACGTTATTTCTGAATCAGAAAACGAAT
3	52	aaaagtatcaacaaaaaattgttaatatacctctatactttaacgtcaaggagaaaaaaccccggattctagaactagtggatcccccgggaaaaaaATGAAATTGTCTGGTACAGATTCTAATTCAATCACTCAATTGATCATCAGAGTTAATAATGATGGTAATGAATACGTTATTTCTGAATCAGAAAACGAATCTA
6	55	agtatcaacaaaaaattgttaatatacctctatactttaacgtcaaggagaaaaaaccccggattctagaactagtggatcccccgggaaaaaaATGAACTTGTCTGGTACAGATTCTAATTCAATCACTCAATTGATCATCAGAGTTAATAATGATGGTAATGAATACGTTATTTCTGAATCAGAAAACGAATCTATCG
9	58	atcaacaaaaaattgttaatatacctctatactttaacgtcaaggagaaaaaaccccggattctagaactagtggatcccccgggaaaaaaATGAACATCTCTGGTACAGATTCTAATTCAATCACTCAATTGATCATCAGAGTTAATAATGATGGTAATGAATACGTTATTTCTGAATCAGAAAACGAATCTATCGTTG
12	61	aacaaaaaattgttaatatacctctatactttaacgtcaaggagaaaaaaccccggattctagaactagtggatcccccgggaaaaaaATGAACATCAACGGTACAGATTCTAATTCAATCACTCAATTGATCATCAGAGTTAATAATGATGGTAATGAATACGTTATTTCTGAATCAGAAAACGAATCTATCGTTGAAA
15	64	aaaaaattgttaatatacctctatactttaacgtcaaggagaaaaaaccccggattctagaactagtggatcccccgggaaaaaaATGAACATCAACGACACAGATTCTAATTCAATCACTCAATTGATCATCAGAGTTAATAATGATGGTAATGAATACGTTATTTCTGAATCAGAAAACGAATCTATCGTTGAAAAGT
18	67	aaattgttaatatacctctatactttaacgtcaaggagaaaaaaccccggattctagaactagtggatcccccgggaaaaaaATGAACATCAACGACCTCGATTCTAATTCAATCACTCAATTGATCATCAGAGTTAATAATGATGGTAATGAATACGTTATTTCTGAATCAGAAAACGAATCTATCGTTGAAAAGTTTA
21	70	ttgttaatatacctctatactttaacgtcaaggagaaaaaaccccggattctagaactagtggatcccccgggaaaaaaATGAACATCAACGACCTCATCTCTAATTCAATCACTCAATTGATCATCAGAGTTAATAATGATGGTAATGAATACGTTATTTCTGAATCAGAAAACGAATCTATCGTTGAAAAGTTTATTT
24	73	ttaatatacctctatactttaacgtcaaggagaaaaaaccccggattctagaactagtggatcccccgggaaaaaaATGAACATCAACGACCTCATCCGCAATTCAATCACTCAATTGATCATCAGAGTTAATAATGATGGTAATGAATACGTTATTTCTGAATCAGAAAACGAATCTATCGTTGAAAAGTTTATTTCAG
27	76	atatacctctatactttaacgtcaaggagaaaaaaccccggattctagaactagtggatcccccgggaaaaaaATGAACATCAACGACCTCATCCGCGAGTCAATCACTCAATTGATCATCAGAGTTAATAATGATGGTAATGAATACGTTATTTCTGAATCAGAAAACGAATCTATCGTTGAAAAGTTTATTTCAGCTT
30	79	tacctctatactttaacgtcaaggagaaaaaaccccggattctagaactagtggatcccccgggaaaaaaATGAACATCAACGACCTCATCCGCGAGATAATCACTCAATTGATCATCAGAGTTAATAATGATGGTAATGAATACGTTATTTCTGAATCAGAAAACGAATCTATCGTTGAAAAGTTTATTTCAGCTTTTA
33	82	ctctatactttaacgtcaaggagaaaaaaccccggattctagaactagtggatcccccgggaaaaaaATGAACATCAACGACCTCATCCGCGAGATAAAGACTCAATTGATCATCAGAGTTAATAATGATGGTAATGAATACGTTATTTCTGAATCAGAAAACGAATCTATCGTTGAAAAGTTTATTTCAGCTTTTAAAA
36	85	tatactttaacgtcaaggagaaaaaaccccggattctagaactagtggatcccccgggaaaaaaATGAACATCAACGACCTCATCCGCGAGATAAAGAACCAATTGATCATCAGAGTTAATAATGATGGTAATGAATACGTTATTTCTGAATCAGAAAACGAATCTATCGTTGAAAAGTTTATTTCAGCTTTTAAAAACG
39	88	actttaacgtcaaggagaaaaaaccccggattctagaactagtggatcccccgggaaaaaaATGAACATCAACGACCTCATCCGCGAGATAAAGAACAAATTGATCATCAGAGTTAATAATGATGGTAATGAATACGTTATTTCTGAATCAGAAAACGAATCTATCGTTGAAAAGTTTATTTCAGCTTTTAAAAACGGTT
42	91	ttaacgtcaaggagaaaaaaccccggattctagaactagtggatcccccgggaaaaaaATGAACATCAACGACCTCATCCGCGAGATAAAGAACAAAGACATCATCAGAGTTAATAATGATGGTAATGAATACGTTATTTCTGAATCAGAAAACGAATCTATCGTTGAAAAGTTTATTTCAGCTTTTAAAAACGGTTGGA
45	94	acgtcaaggagaaaaaaccccggattctagaactagtggatcccccgggaaaaaaATGAACATCAACGACCTCATCCGCGAGATAAAGAACAAAGACTATATCAGAGTTAATAATGATGGTAATGAATACGTTATTTCTGAATCAGAAAACGAATCTATCGTTGAAAAGTTTATTTCAGCTTTTAAAAACGGTTGGAACC
48	97	tcaaggagaaaaaaccccggattctagaactagtggatcccccgggaaaaaaATGAACATCAACGACCTCATCCGCGAGATAAAGAACAAAGACTATACCAGAGTTAATAATGATGGTAATGAATACGTTATTTCTGAATCAGAAAACGAATCTATCGTTGAAAAGTTTATTTCAGCTTTTAAAAACGGTTGGAACCAAG
51	100	aggagaaaaaaccccggattctagaactagtggatcccccgggaaaaaaATGAACATCAACGACCTCATCCGCGAGATAAAGAACAAAGACTATACCGTGGTTAATAATGATGGTAATGAATACGTTATTTCTGAATCAGAAAACGAATCTATCGTTGAAAAGTTTATTTCAGCTTTTAAAAACGGTTGGAACCAAGAAT
54	103	agaaaaaaccccggattctagaactagtggatcccccgggaaaaaaATGAACATCAACGACCTCATCCGCGAGATAAAGAACAAAGACTATACCGTGAAGAATAATGATGGTAATGAATACGTTATTTCTGAATCAGAAAACGAATCTATCGTTGAAAAGTTTATTTCAGCTTTTAAAAACGGTTGGAACCAAGAATACG
57	106	aaaaaccccggattctagaactagtggatcccccgggaaaaaaATGAACATCAACGACCTCATCCGCGAGATAAAGAACAAAGACTATACCGTGAAGCTAAATGATGGTAATGAATACGTTATTTCTGAATCAGAAAACGAATCTATCGTTGAAAAGTTTATTTCAGCTTTTAAAAACGGTTGGAACCAAGAATACGAAG
60	109	aaccccggattctagaactagtggatcccccgggaaaaaaATGAACATCAACGACCTCATCCGCGAGATAAAGAACAAAGACTATACCGTGAAGCTAAGCGATGGTAATGAATACGTTATTTCTGAATCAGAAAACGAATCTATCGTTGAAAAGTTTATTTCAGCTTTTAAAAACGGTTGGAACCAAGAATACGAAGATG
63	112	cccggattctagaactagtggatcccccgggaaaaaaATGAACATCAACGACCTCATCCGCGAGATAAAGAACAAAGACTATACCGTGAAGCTAAGCGGGGGTAATGAATACGTTATTTCTGAATCAGAAAACGAATCTATCGTTGAAAAGTTTATTTCAGCTTTTAAAAACGGTTGGAACCAAGAATACGAAGATGAAG
66	115	ggattctagaactagtggatcccccgggaaaaaaATGAACATCAACGACCTCATCCGCGAGATAAAGAACAAAGACTATACCGTGAAGCTAAGCGGGACTAATGAATACGTTATTTCTGAATCAGAAAACGAATCTATCGTTGAAAAGTTTATTTCAGCTTTTAAAAACGGTTGGAACCAAGAATACGAAGATGAAGAAG
69	118	ttctagaactagtggatcccccgggaaaaaaATGAACATCAACGACCTCATCCGCGAGATAAAGAACAAAGACTATACCGTGAAGCTAAGCGGGACTGACGAATACGTTATTTCTGAATCAGAAAACGAATCTATCGTTGAAAAGTTTATTTCAGCTTTTAAAAACGGTTGGAACCAAGAATACGAAGATGAAGAAGAAT
72	121	tagaactagtggatcccccgggaaaaaaATGAACATCAACGACCTCATCCGCGAGATAAAGAACAAAGACTATACCGTGAAGCTAAGCGGGACTGACAGCTACGTTATTTCTGAATCAGAAAACGAATCTATCGTTGAAAAGTTTATTTCAGCTTTTAAAAACGGTTGGAACCAAGAATACGAAGATGAAGAAGAATTTT
75	124	aactagtggatcccccgggaaaaaaATGAACATCAACGACCTCATCCGCGAGATAAAGAACAAAGACTATACCGTGAAGCTAAGCGGGACTGACAGCAACGTTATTTCTGAATCAGAAAACGAATCTATCGTTGAAAAGTTTATTTCAGCTTTTAAAAACGGTTGGAACCAAGAATACGAAGATGAAGAAGAATTTTACA
78	127	tagtggatcccccgggaaaaaaATGAACATCAACGACCTCATCCGCGAGATAAAGAACAAAGACTATACCGTGAAGCTAAGCGGGACTGACAGCAACTCCATTTCTGAATCAGAAAACGAATCTATCGTTGAAAAGTTTATTTCAGCTTTTAAAAACGGTTGGAACCAAGAATACGAAGATGAAGAAGAATTTTACAATG
81	130	tggatcccccgggaaaaaaATGAACATCAACGACCTCATCCGCGAGATAAAGAACAAAGACTATACCGTGAAGCTAAGCGGGACTGACAGCAACTCCATATCTGAATCAGAAAACGAATCTATCGTTGAAAAGTTTATTTCAGCTTTTAAAAACGGTTGGAACCAAGAATACGAAGATGAAGAAGAATTTTACAATGATA
84	133	atcccccgggaaaaaaATGAACATCAACGACCTCATCCGCGAGATAAAGAACAAAGACTATACCGTGAAGCTAAGCGGGACTGACAGCAACTCCATAACGGAATCAGAAAACGAATCTATCGTTGAAAAGTTTATTTCAGCTTTTAAAAACGGTTGGAACCAAGAATACGAAGATGAAGAAGAATTTTACAATGATATGC
87	136	ccccgggaaaaaaATGAACATCAACGACCTCATCCGCGAGATAAAGAACAAAGACTATACCGTGAAGCTAAGCGGGACTGACAGCAACTCCATAACGCAGTCAGAAAACGAATCTATCGTTGAAAAGTTTATTTCAGCTTTTAAAAACGGTTGGAACCAAGAATACGAAGATGAAGAAGAATTTTACAATGATATGCAAA
90	139	cgggaaaaaaATGAACATCAACGACCTCATCCGCGAGATAAAGAACAAAGACTATACCGTGAAGCTAAGCGGGACTGACAGCAACTCCATAACGCAGCTGGAAAACGAATCTATCGTTGAAAAGTTTATTTCAGCTTTTAAAAACGGTTGGAACCAAGAATACGAAGATGAAGAAGAATTTTACAATGATATGCAAACTA
93	142	gaaaaaaATGAACATCAACGACCTCATCCGCGAGATAAAGAACAAAGACTATACCGTGAAGCTAAGCGGGACTGACAGCAACTCCATAACGCAGCTGATAAACGAATCTATCGTTGAAAAGTTTATTTCAGCTTTTAAAAACGGTTGGAACCAAGAATACGAAGATGAAGAAGAATTTTACAATGATATGCAAACTATTA
96	145	aaaaATGAACATCAACGACCTCATCCGCGAGATAAAGAACAAAGACTATACCGTGAAGCTAAGCGGGACTGACAGCAACTCCATAACGCAGCTGATAATAGAATCTATCGTTGAAAAGTTTATTTCAGCTTTTAAAAACGGTTGGAACCAAGAATACGAAGATGAAGAAGAATTTTACAATGATATGCAAACTATTACAT
99	148	aATGAACATCAACGACCTCATCCGCGAGATAAAGAACAAAGACTATACCGTGAAGCTAAGCGGGACTGACAGCAACTCCATAACGCAGCTGATAATACGCTCTATCGTTGAAAAGTTTATTTCAGCTTTTAAAAACGGTTGGAACCAAGAATACGAAGATGAAGAAGAATTTTACAATGATATGCAAACTATTACATTGA
102	151	GAACATCAACGACCTCATCCGCGAGATAAAGAACAAAGACTATACCGTGAAGCTAAGCGGGACTGACAGCAACTCCATAACGCAGCTGATAATACGCGTAATCGTTGAAAAGTTTATTTCAGCTTTTAAAAACGGTTGGAACCAAGAATACGAAGATGAAGAAGAATTTTACAATGATATGCAAACTATTACATTGAAAT
105	154	CATCAACGACCTCATCCGCGAGATAAAGAACAAAGACTATACCGTGAAGCTAAGCGGGACTGACAGCAACTCCATAACGCAGCTGATAATACGCGTAAATGTTGAAAAGTTTATTTCAGCTTTTAAAAACGGTTGGAACCAAGAATACGAAGATGAAGAAGAATTTTACAATGATATGCAAACTATTACATTGAAATCAG
108	157	CAACGACCTCATCCGCGAGATAAAGAACAAAGACTATACCGTGAAGCTAAGCGGGACTGACAGCAACTCCATAACGCAGCTGATAATACGCGTAAATAACGAAAAGTTTATTTCAGCTTTTAAAAACGGTTGGAACCAAGAATACGAAGATGAAGAAGAATTTTACAATGATATGCAAACTATTACATTGAAATCAGAAT
111	160	CGACCTCATCCGCGAGATAAAGAACAAAGACTATACCGTGAAGCTAAGCGGGACTGACAGCAACTCCATAACGCAGCTGATAATACGCGTAAATAACGACAAGTTTATTTCAGCTTTTAAAAACGGTTGGAACCAAGAATACGAAGATGAAGAAGAATTTTACAATGATATGCAAACTATTACATTGAAATCAGAATTAA
114	163	CCTCATCCGCGAGATAAAGAACAAAGACTATACCGTGAAGCTAAGCGGGACTGACAGCAACTCCATAACGCAGCTGATAATACGCGTAAATAACGACGGATTTATTTCAGCTTTTAAAAACGGTTGGAACCAAGAATACGAAGATGAAGAAGAATTTTACAATGATATGCAAACTATTACATTGAAATCAGAATTAAATT
117	166	CATCCGCGAGATAAAGAACAAAGACTATACCGTGAAGCTAAGCGGGACTGACAGCAACTCCATAACGCAGCTGATAATACGCGTAAATAACGACGGAAACATTTCAGCTTTTAAAAACGGTTGGAACCAAGAATACGAAGATGAAGAAGAATTTTACAATGATATGCAAACTATTACATTGAAATCAGAATTAAATTAAt
120	169	CCGCGAGATAAAGAACAAAGACTATACCGTGAAGCTAAGCGGGACTGACAGCAACTCCATAACGCAGCTGATAATACGCGTAAATAACGACGGAAACGAGTCAGCTTTTAAAAACGGTTGGAACCAAGAATACGAAGATGAAGAAGAATTTTACAATGATATGCAAACTATTACATTGAAATCAGAATTAAATTAAtata
123	172	CGAGATAAAGAACAAAGACTATACCGTGAAGCTAAGCGGGACTGACAGCAACTCCATAACGCAGCTGATAATACGCGTAAATAACGACGGAAACGAGTATGCTTTTAAAAACGGTTGGAACCAAGAATACGAAGATGAAGAAGAATTTTACAATGATATGCAAACTATTACATTGAAATCAGAATTAAATTAAtatataa
126	175	GATAAAGAACAAAGACTATACCGTGAAGCTAAGCGGGACTGACAGCAACTCCATAACGCAGCTGATAATACGCGTAAATAACGACGGAAACGAGTATGTATTTAAAAACGGTTGGAACCAAGAATACGAAGATGAAGAAGAATTTTACAATGATATGCAAACTATTACATTGAAATCAGAATTAAATTAAtatataaact
129	178	AAAGAACAAAGACTATACCGTGAAGCTAAGCGGGACTGACAGCAACTCCATAACGCAGCTGATAATACGCGTAAATAACGACGGAAACGAGTATGTAATCAAAAACGGTTGGAACCAAGAATACGAAGATGAAGAAGAATTTTACAATGATATGCAAACTATTACATTGAAATCAGAATTAAATTAAtatataaactcat
132	181	GAACAAAGACTATACCGTGAAGCTAAGCGGGACTGACAGCAACTCCATAACGCAGCTGATAATACGCGTAAATAACGACGGAAACGAGTATGTAATCAGCAACGGTTGGAACCAAGAATACGAAGATGAAGAAGAATTTTACAATGATATGCAAACTATTACATTGAAATCAGAATTAAATTAAtatataaactcattta
135	184	CAAAGACTATACCGTGAAGCTAAGCGGGACTGACAGCAACTCCATAACGCAGCTGATAATACGCGTAAATAACGACGGAAACGAGTATGTAATCAGCGAGGGTTGGAACCAAGAATACGAAGATGAAGAAGAATTTTACAATGATATGCAAACTATTACATTGAAATCAGAATTAAATTAAtatataaactcatttactt
138	187	AGACTATACCGTGAAGCTAAGCGGGACTGACAGCAACTCCATAACGCAGCTGATAATACGCGTAAATAACGACGGAAACGAGTATGTAATCAGCGAGAGCTGGAACCAAGAATACGAAGATGAAGAAGAATTTTACAATGATATGCAAACTATTACATTGAAATCAGAATTAAATTAAtatataaactcatttacttatg
141	190	CTATACCGTGAAGCTAAGCGGGACTGACAGCAACTCCATAACGCAGCTGATAATACGCGTAAATAACGACGGAAACGAGTATGTAATCAGCGAGAGCGAGAACCAAGAATACGAAGATGAAGAAGAATTTTACAATGATATGCAAACTATTACATTGAAATCAGAATTAAATTAAtatataaactcatttacttatgtag
144	193	TACCGTGAAGCTAAGCGGGACTGACAGCAACTCCATAACGCAGCTGATAATACGCGTAAATAACGACGGAAACGAGTATGTAATCAGCGAGAGCGAGAATCAAGAATACGAAGATGAAGAAGAATTTTACAATGATATGCAAACTATTACATTGAAATCAGAATTAAATTAAtatataaactcatttacttatgtaggaa
147	196	CGTGAAGCTAAGCGGGACTGACAGCAACTCCATAACGCAGCTGATAATACGCGTAAATAACGACGGAAACGAGTATGTAATCAGCGAGAGCGAGAATGAGGAATACGAAGATGAAGAAGAATTTTACAATGATATGCAAACTATTACATTGAAATCAGAATTAAATTAAtatataaactcatttacttatgtaggaataa
150	199	GAAGCTAAGCGGGACTGACAGCAACTCCATAACGCAGCTGATAATACGCGTAAATAACGACGGAAACGAGTATGTAATCAGCGAGAGCGAGAATGAGAGCTACGAAGATGAAGAAGAATTTTACAATGATATGCAAACTATTACATTGAAATCAGAATTAAATTAAtatataaactcatttacttatgtaggaataaaga
153	202	GCTAAGCGGGACTGACAGCAACTCCATAACGCAGCTGATAATACGCGTAAATAACGACGGAAACGAGTATGTAATCAGCGAGAGCGAGAATGAGAGCATTGAAGATGAAGAAGAATTTTACAATGATATGCAAACTATTACATTGAAATCAGAATTAAATTAAtatataaactcatttacttatgtaggaataaagagta
156	205	AAGCGGGACTGACAGCAACTCCATAACGCAGCTGATAATACGCGTAAATAACGACGGAAACGAGTATGTAATCAGCGAGAGCGAGAATGAGAGCATTGTGGATGAAGAAGAATTTTACAATGATATGCAAACTATTACATTGAAATCAGAATTAAATTAAtatataaactcatttacttatgtaggaataaagagtatca
159	208	CGGGACTGACAGCAACTCCATAACGCAGCTGATAATACGCGTAAATAACGACGGAAACGAGTATGTAATCAGCGAGAGCGAGAATGAGAGCATTGTGGAGGAAGAAGAATTTTACAATGATATGCAAACTATTACATTGAAATCAGAATTAAATTAAtatataaactcatttacttatgtaggaataaagagtatcatct
162	211	GACTGACAGCAACTCCATAACGCAGCTGATAATACGCGTAAATAACGACGGAAACGAGTATGTAATCAGCGAGAGCGAGAATGAGAGCATTGTGGAGAAAGAAGAATTTTACAATGATATGCAAACTATTACATTGAAATCAGAATTAAATTAAtatataaactcatttacttatgtaggaataaagagtatcatctttc
165	214	TGACAGCAACTCCATAACGCAGCTGATAATACGCGTAAATAACGACGGAAACGAGTATGTAATCAGCGAGAGCGAGAATGAGAGCATTGTGGAGAAATTCGAATTTTACAATGATATGCAAACTATTACATTGAAATCAGAATTAAATTAAtatataaactcatttacttatgtaggaataaagagtatcatctttcaaa
168	217	CAGCAACTCCATAACGCAGCTGATAATACGCGTAAATAACGACGGAAACGAGTATGTAATCAGCGAGAGCGAGAATGAGAGCATTGTGGAGAAATTCATATTTTACAATGATATGCAAACTATTACATTGAAATCAGAATTAAATTAAtatataaactcatttacttatgtaggaataaagagtatcatctttcaaacgc
171	220	CAACTCCATAACGCAGCTGATAATACGCGTAAATAACGACGGAAACGAGTATGTAATCAGCGAGAGCGAGAATGAGAGCATTGTGGAGAAATTCATAAGTTACAATGATATGCAAACTATTACATTGAAATCAGAATTAAATTAAtatataaactcatttacttatgtaggaataaagagtatcatctttcaaacgccca
174	223	CTCCATAACGCAGCTGATAATACGCGTAAATAACGACGGAAACGAGTATGTAATCAGCGAGAGCGAGAATGAGAGCATTGTGGAGAAATTCATAAGTGCCAATGATATGCAAACTATTACATTGAAATCAGAATTAAATTAAtatataaactcatttacttatgtaggaataaagagtatcatctttcaaacgcccagcg
177	226	CATAACGCAGCTGATAATACGCGTAAATAACGACGGAAACGAGTATGTAATCAGCGAGAGCGAGAATGAGAGCATTGTGGAGAAATTCATAAGTGCCTTCGATATGCAAACTATTACATTGAAATCAGAATTAAATTAAtatataaactcatttacttatgtaggaataaagagtatcatctttcaaacgcccagcggta
180	229	AACGCAGCTGATAATACGCGTAAATAACGACGGAAACGAGTATGTAATCAGCGAGAGCGAGAATGAGAGCATTGTGGAGAAATTCATAAGTGCCTTCAAGATGCAAACTATTACATTGAAATCAGAATTAAATTAAtatataaactcatttacttatgtaggaataaagagtatcatctttcaaacgcccagcggtagta
183	232	GCAGCTGATAATACGCGTAAATAACGACGGAAACGAGTATGTAATCAGCGAGAGCGAGAATGAGAGCATTGTGGAGAAATTCATAAGTGCCTTCAAGAATCAAACTATTACATTGAAATCAGAATTAAATTAAtatataaactcatttacttatgtaggaataaagagtatcatctttcaaacgcccagcggtagtacaa
186	235	GCTGATAATACGCGTAAATAACGACGGAAACGAGTATGTAATCAGCGAGAGCGAGAATGAGAGCATTGTGGAGAAATTCATAAGTGCCTTCAAGAATGGAACTATTACATTGAAATCAGAATTAAATTAAtatataaactcatttacttatgtaggaataaagagtatcatctttcaaacgcccagcggtagtacaattc
189	238	GATAATACGCGTAAATAACGACGGAAACGAGTATGTAATCAGCGAGAGCGAGAATGAGAGCATTGTGGAGAAATTCATAAGTGCCTTCAAGAATGGATGGATTACATTGAAATCAGAATTAAATTAAtatataaactcatttacttatgtaggaataaagagtatcatctttcaaacgcccagcggtagtacaattcaaa
192	241	AATACGCGTAAATAACGACGGAAACGAGTATGTAATCAGCGAGAGCGAGAATGAGAGCATTGTGGAGAAATTCATAAGTGCCTTCAAGAATGGATGGAATACATTGAAATCAGAATTAAATTAAtatataaactcatttacttatgtaggaataaagagtatcatctttcaaacgcccagcggtagtacaattcaaagta
195	244	ACGCGTAAATAACGACGGAAACGAGTATGTAATCAGCGAGAGCGAGAATGAGAGCATTGTGGAGAAATTCATAAGTGCCTTCAAGAATGGATGGAATCAGTTGAAATCAGAATTAAATTAAtatataaactcatttacttatgtaggaataaagagtatcatctttcaaacgcccagcggtagtacaattcaaagtagta
198	247	CGTAAATAACGACGGAAACGAGTATGTAATCAGCGAGAGCGAGAATGAGAGCATTGTGGAGAAATTCATAAGTGCCTTCAAGAATGGATGGAATCAGGAGAAATCAGAATTAAATTAAtatataaactcatttacttatgtaggaataaagagtatcatctttcaaacgcccagcggtagtacaattcaaagtagtaggt
201	250	AAATAACGACGGAAACGAGTATGTAATCAGCGAGAGCGAGAATGAGAGCATTGTGGAGAAATTCATAAGTGCCTTCAAGAATGGATGGAATCAGGAGTATTCAGAATTAAATTAAtatataaactcatttacttatgtaggaataaagagtatcatctttcaaacgcccagcggtagtacaattcaaagtagtaggtacc
204	253	TAACGACGGAAACGAGTATGTAATCAGCGAGAGCGAGAATGAGAGCATTGTGGAGAAATTCATAAGTGCCTTCAAGAATGGATGGAATCAGGAGTATGAGGAATTAAATTAAtatataaactcatttacttatgtaggaataaagagtatcatctttcaaacgcccagcggtagtacaattcaaagtagtaggtaccaat
207	256	CGACGGAAACGAGTATGTAATCAGCGAGAGCGAGAATGAGAGCATTGTGGAGAAATTCATAAGTGCCTTCAAGAATGGATGGAATCAGGAGTATGAGGACTTAAATTAAtatataaactcatttacttatgtaggaataaagagtatcatctttcaaacgcccagcggtagtacaattcaaagtagtaggtaccaatggt
210	259	CGGAAACGAGTATGTAATCAGCGAGAGCGAGAATGAGAGCATTGTGGAGAAATTCATAAGTGCCTTCAAGAATGGATGGAATCAGGAGTATGAGGACGAGAATTAAtatataaactcatttacttatgtaggaataaagagtatcatctttcaaacgcccagcggtagtacaattcaaagtagtaggtaccaatggtagt
213	262	AAACGAGTATGTAATCAGCGAGAGCGAGAATGAGAGCATTGTGGAGAAATTCATAAGTGCCTTCAAGAATGGATGGAATCAGGAGTATGAGGACGAGGAGTAAtatataaactcatttacttatgtaggaataaagagtatcatctttcaaacgcccagcggtagtacaattcaaagtagtaggtaccaatggtagtact
216	265	CGAGTATGTAATCAGCGAGAGCGAGAATGAGAGCATTGTGGAGAAATTCATAAGTGCCTTCAAGAATGGATGGAATCAGGAGTATGAGGACGAGGAGGAGtatataaactcatttacttatgtaggaataaagagtatcatctttcaaacgcccagcggtagtacaattcaaagtagtaggtaccaatggtagtactagt
0	52	aataaaagtatcaacaaaaaattgttaatatacctctatactttaacgtcaaggagaaaaaaccccggattctagaactagtggatcccccgggaaaaaaAAATTGTCTGGTACAGATTCTAATTCAATCACTCAATTGATCATCAGAGTTAATAATGATGGTAATGAATACGTTATTTCTGAATCAGAAAACGAATCTA
3	55	aaaagtatcaacaaaaaattgttaatatacctctatactttaacgtcaaggagaaaaaaccccggattctagaactagtggatcccccgggaaaaaaATGTTGTCTGGTACAGATTCTAATTCAATCACTCAATTGATCATCAGAGTTAATAATGATGGTAATGAATACGTTATTTCTGAATCAGAAAACGAATCTATCG
6	58	agtatcaacaaaaaattgttaatatacctctatactttaacgtcaaggagaaaaaaccccggattctagaactagtggatcccccgggaaaaaaATGAACTCTGGTACAGATTCTAATTCAATCACTCAATTGATCATCAGAGTTAATAATGATGGTAATGAATACGTTATTTCTGAATCAGAAAACGAATCTATCGTTG
9	61	atcaacaaaaaattgttaatatacctctatactttaacgtcaaggagaaaaaaccccggattctagaactagtggatcccccgggaaaaaaATGAACATCGGTACAGATTCTAATTCAATCACTCAATTGATCATCAGAGTTAATAATGATGGTAATGAATACGTTATTTCTGAATCAGAAAACGAATCTATCGTTGAAA
12	64	aacaaaaaattgttaatatacctctatactttaacgtcaaggagaaaaaaccccggattctagaactagtggatcccccgggaaaaaaATGAACATCAACACAGATTCTAATTCAATCACTCAATTGATCATCAGAGTTAATAATGATGGTAATGAATACGTTATTTCTGAATCAGAAAACGAATCTATCGTTGAAAAGT
15	67	aaaaaattgttaatatacctctatactttaacgtcaaggagaaaaaaccccggattctagaactagtggatcccccgggaaaaaaATGAACATCAACGACGATTCTAATTCAATCACTCAATTGATCATCAGAGTTAATAATGATGGTAATGAATACGTTATTTCTGAATCAGAAAACGAATCTATCGTTGAAAAGTTTA
18	70	aaattgttaatatacctctatactttaacgtcaaggagaaaaaaccccggattctagaactagtggatcccccgggaaaaaaATGAACATCAACGACCTCTCTAATTCAATCACTCAATTGATCATCAGAGTTAATAATGATGGTAATGAATACGTTATTTCTGAATCAGAAAACGAATCTATCGTTGAAAAGTTTATTT
21	73	ttgttaatatacctctatactttaacgtcaaggagaaaaaaccccggattctagaactagtggatcccccgggaaaaaaATGAACATCAACGACCTCATCAATTCAATCACTCAATTGATCATCAGAGTTAATAATGATGGTAATGAATACGTTATTTCTGAATCAGAAAACGAATCTATCGTTGAAAAGTTTATTTCAG
24	76	ttaatatacctctatactttaacgtcaaggagaaaaaaccccggattctagaactagtggatcccccgggaaaaaaATGAACATCAACGACCTCATCCGCTCAATCACTCAATTGATCATCAGAGTTAATAATGATGGTAATGAATACGTTATTTCTGAATCAGAAAACGAATCTATCGTTGAAAAGTTTATTTCAGCTT
27	79	atatacctctatactttaacgtcaaggagaaaaaaccccggattctagaactagtggatcccccgggaaaaaaATGAACATCAACGACCTCATCCGCGAGATCACTCAATTGATCATCAGAGTTAATAATGATGGTAATGAATACGTTATTTCTGAATCAGAAAACGAATCTATCGTTGAAAAGTTTATTTCAGCTTTTA
30	82	tacctctatactttaacgtcaaggagaaaaaaccccggattctagaactagtggatcccccgggaaaaaaATGAACATCAACGACCTCATCCGCGAGATAACTCAATTGATCATCAGAGTTAATAATGATGGTAATGAATACGTTATTTCTGAATCAGAAAACGAATCTATCGTTGAAAAGTTTATTTCAGCTTTTAAAA
33	85	ctctatactttaacgtcaaggagaaaaaaccccggattctagaactagtggatcccccgggaaaaaaATGAACATCAACGACCTCATCCGCGAGATAAAGCAATTGATCATCAGAGTTAATAATGATGGTAATGAATACGTTATTTCTGAATCAGAAAACGAATCTATCGTTGAAAAGTTTATTTCAGCTTTTAAAAACG
36	88	tatactttaacgtcaaggagaaaaaaccccggattctagaactagtggatcccccgggaaaaaaATGAACATCAACGACCTCATCCGCGAGATAAAGAACTTGATCATCAGAGTTAATAATGATGGTAATGAATACGTTATTTCTGAATCAGAAAACGAATCTATCGTTGAAAAGTTTATTTCAGCTTTTAAAAACGGTT
39	91	actttaacgtcaaggagaaaaaaccccggattctagaactagtggatcccccgggaaaaaaATGAACATCAACGACCTCATCCGCGAGATAAAGAACAAAATCATCAGAGTTAATAATGATGGTAATGAATACGTTATTTCTGAATCAGAAAACGAATCTATCGTTGAAAAGTTTATTTCAGCTTTTAAAAACGGTTGGA
42	94	ttaacgtcaaggagaaaaaaccccggattctagaactagtggatcccccgggaaaaaaATGAACATCAACGACCTCATCCGCGAGATAAAGAACAAAGACATCAGAGTTAATAATGATGGTAATGAATACGTTATTTCTGAATCAGAAAACGAATCTATCGTTGAAAAGTTTATTTCAGCTTTTAAAAACGGTTGGAACC
45	97	acgtcaaggagaaaaaaccccggattctagaactagtggatcccccgggaaaaaaATGAACATCAACGACCTCATCCGCGAGATAAAGAACAAAGACTATAGAGTTAATAATGATGGTAATGAATACGTTATTTCTGAATCAGAAAACGAATCTATCGTTGAAAAGTTTATTTCAGCTTTTAAAAACGGTTGGAACCAAG
48	100	tcaaggagaaaaaaccccggattctagaactagtggatcccccgggaaaaaaATGAACATCAACGACCTCATCCGCGAGATAAAGAACAAAGACTATACCGTTAATAATGATGGTAATGAATACGTTATTTCTGAATCAGAAAACGAATCTATCGTTGAAAAGTTTATTTCAGCTTTTAAAAACGGTTGGAACCAAGAAT
51	103	aggagaaaaaaccccggattctagaactagtggatcccccgggaaaaaaATGAACATCAACGACCTCATCCGCGAGATAAAGAACAAAGACTATACCGTGAATAATGATGGTAATGAATACGTTATTTCTGAATCAGAAAACGAATCTATCGTTGAAAAGTTTATTTCAGCTTTTAAAAACGGTTGGAACCAAGAATACG
54	106	agaaaaaaccccggattctagaactagtggatcccccgggaaaaaaATGAACATCAACGACCTCATCCGCGAGATAAAGAACAAAGACTATACCGTGAAGAATGATGGTAATGAATACGTTATTTCTGAATCAGAAAACGAATCTATCGTTGAAAAGTTTATTTCAGCTTTTAAAAACGGTTGGAACCAAGAATACGAAG
57	109	aaaaaccccggattctagaactagtggatcccccgggaaaaaaATGAACATCAACGACCTCATCCGCGAGATAAAGAACAAAGACTATACCGTGAAGCTAGATGGTAATGAATACGTTATTTCTGAATCAGAAAACGAATCTATCGTTGAAAAGTTTATTTCAGCTTTTAAAAACGGTTGGAACCAAGAATACGAAGATG
60	112	aaccccggattctagaactagtggatcccccgggaaaaaaATGAACATCAACGACCTCATCCGCGAGATAAAGAACAAAGACTATACCGTGAAGCTAAGCGGTAATGAATACGTTATTTCTGAATCAGAAAACGAATCTATCGTTGAAAAGTTTATTTCAGCTTTTAAAAACGGTTGGAACCAAGAATACGAAGATGAAG
63	115	cccggattctagaactagtggatcccccgggaaaaaaATGAACATCAACGACCTCATCCGCGAGATAAAGAACAAAGACTATACCGTGAAGCTAAGCGGGAATGAATACGTTATTTCTGAATCAGAAAACGAATCTATCGTTGAAAAGTTTATTTCAGCTTTTAAAAACGGTTGGAACCAAGAATACGAAGATGAAGAAG
66	118	ggattctagaactagtggatcccccgggaaaaaaATGAACATCAACGACCTCATCCGCGAGATAAAGAACAAAGACTATACCGTGAAGCTAAGCGGGACTGAATACGTTATTTCTGAATCAGAAAACGAATCTATCGTTGAAAAGTTTATTTCAGCTTTTAAAAACGGTTGGAACCAAGAATACGAAGATGAAGAAGAAT
69	121	ttctagaactagtggatcccccgggaaaaaaATGAACATCAACGACCTCATCCGCGAGATAAAGAACAAAGACTATACCGTGAAGCTAAGCGGGACTGACTACGTTATTTCTGAATCAGAAAACGAATCTATCGTTGAAAAGTTTATTTCAGCTTTTAAAAACGGTTGGAACCAAGAATACGAAGATGAAGAAGAATTTT
72	124	tagaactagtggatcccccgggaaaaaaATGAACATCAACGACCTCATCCGCGAGATAAAGAACAAAGACTATACCGTGAAGCTAAGCGGGACTGACAGCGTTATTTCTGAATCAGAAAACGAATCTATCGTTGAAAAGTTTATTTCAGCTTTTAAAAACGGTTGGAACCAAGAATACGAAGATGAAGAAGAATTTTACA
75	127	aactagtggatcccccgggaaaaaaATGAACATCAACGACCTCATCCGCGAGATAAAGAACAAAGACTATACCGTGAAGCTAAGCGGGACTGACAGCAACATTTCTGAATCAGAAAACGAATCTATCGTTGAAAAGTTTATTTCAGCTTTTAAAAACGGTTGGAACCAAGAATACGAAGATGAAGAAGAATTTTACAATG
78	130	tagtggatcccccgggaaaaaaATGAACATCAACGACCTCATCCGCGAGATAAAGAACAAAGACTATACCGTGAAGCTAAGCGGGACTGACAGCAACTCCTCTGAATCAGAAAACGAATCTATCGTTGAAAAGTTTATTTCAGCTTTTAAAAACGGTTGGAACCAAGAATACGAAGATGAAGAAGAATTTTACAATGATA
81	133	tggatcccccgggaaaaaaATGAACATCAACGACCTCATCCGCGAGATAAAGAACAAAGACTATACCGTGAAGCTAAGCGGGACTGACAGCAACTCCATAGAATCAGAAAACGAATCTATCGTTGAAAAGTTTATTTCAGCTTTTAAAAACGGTTGGAACCAAGAATACGAAGATGAAGAAGAATTTTACAATGATATGC
84	136	atcccccgggaaaaaaATGAACATCAACGACCTCATCCGCGAGATAAAGAACAAAGACTATACCGTGAAGCTAAGCGGGACTGACAGCAACTCCATAACGTCAGAAAACGAATCTATCGTTGAAAAGTTTATTTCAGCTTTTAAAAACGGTTGGAACCAAGAATACGAAGATGAAGAAGAATTTTACAATGATATGCAAA
87	139	ccccgggaaaaaaATGAACATCAACGACCTCATCCGCGAGATAAAGAACAAAGACTATACCGTGAAGCTAAGCGGGACTGACAGCAACTCCATAACGCAGGAAAACGAATCTATCGTTGAAAAGTTTATTTCAGCTTTTAAAAACGGTTGGAACCAAGAATACGAAGATGAAGAAGAATTTTACAATGATATGCAAACTA
90	142	cgggaaaaaaATGAACATCAACGACCTCATCCGCGAGATAAAGAACAAAGACTATACCGTGAAGCTAAGCGGGACTGACAGCAACTCCATAACGCAGCTGAACGAATCTATCGTTGAAAAGTTTATTTCAGCTTTTAAAAACGGTTGGAACCAAGAATACGAAGATGAAGAAGAATTTTACAATGATATGCAAACTATTA
93	145	gaaaaaaATGAACATCAACGACCTCATCCGCGAGATAAAGAACAAAGACTATACCGTGAAGCTAAGCGGGACTGACAGCAACTCCATAACGCAGCTGATAGAATCTATCGTTGAAAAGTTTATTTCAGCTTTTAAAAACGGTTGGAACCAAGAATACGAAGATGAAGAAGAATTTTACAATGATATGCAAACTATTACAT
96	148	aaaaATGAACATCAACGACCTCATCCGCGAGATAAAGAACAAAGACTATACCGTGAAGCTAAGCGGGACTGACAGCAACTCCATAACGCAGCTGATAATATCTATCGTTGAAAAGTTTATTTCAGCTTTTAAAAACGGTTGGAACCAAGAATACGAAGATGAAGAAGAATTTTACAATGATATGCAAACTATTACATTGA
99	151	aATGAACATCAACGACCTCATCCGCGAGATAAAGAACAAAGACTATACCGTGAAGCTAAGCGGGACTGACAGCAACTCCATAACGCAGCTGATAATACGCATCGTTGAAAAGTTTATTTCAGCTTTTAAAAACGGTTGGAACCAAGAATACGAAGATGAAGAAGAATTTTACAATGATATGCAAACTATTACATTGAAAT
102	154	GAACATCAACGACCTCATCCGCGAGATAAAGAACAAAGACTATACCGTGAAGCTAAGCGGGACTGACAGCAACTCCATAACGCAGCTGATAATACGCGTAGTTGAAAAGTTTATTTCAGCTTTTAAAAACGGTTGGAACCAAGAATACGAAGATGAAGAAGAATTTTACAATGATATGCAAACTATTACATTGAAATCAG
105	157	CATCAACGACCTCATCCGCGAGATAAAGAACAAAGACTATACCGTGAAGCTAAGCGGGACTGACAGCAACTCCATAACGCAGCTGATAATACGCGTAAATGAAAAGTTTATTTCAGCTTTTAAAAACGGTTGGAACCAAGAATACGAAGATGAAGAAGAATTTTACAATGATATGCAAACTATTACATTGAAATCAGAAT
108	160	CAACGACCTCATCCGCGAGATAAAGAACAAAGACTATACCGTGAAGCTAAGCGGGACTGACAGCAACTCCATAACGCAGCTGATAATACGCGTAAATAACAAGTTTATTTCAGCTTTTAAAAACGGTTGGAACCAAGAATACGAAGATGAAGAAGAATTTTACAATGATATGCAAACTATTACATTGAAATCAGAATTAA
111	163	CGACCTCATCCGCGAGATAAAGAACAAAGACTATACCGTGAAGCTAAGCGGGACTGACAGCAACTCCATAACGCAGCTGATAATACGCGTAAATAACGACTTTATTTCAGCTTTTAAAAACGGTTGGAACCAAGAATACGAAGATGAAGAAGAATTTTACAATGATATGCAAACTATTACATTGAAATCAGAATTAAATT
114	166	CCTCATCCGCGAGATAAAGAACAAAGACTATACCGTGAAGCTAAGCGGGACTGACAGCAACTCCATAACGCAGCTGATAATACGCGTAAATAACGACGGAATTTCAGCTTTTAAAAACGGTTGGAACCAAGAATACGAAGATGAAGAAGAATTTTACAATGATATGCAAACTATTACATTGAAATCAGAATTAAATTAAt
117	169	CATCCGCGAGATAAAGAACAAAGACTATACCGTGAAGCTAAGCGGGACTGACAGCAACTCCATAACGCAGCTGATAATACGCGTAAATAACGACGGAAACTCAGCTTTTAAAAACGGTTGGAACCAAGAATACGAAGATGAAGAAGAATTTTACAATGATATGCAAACTATTACATTGAAATCAGAATTAAATTAAtata
120	172	CCGCGAGATAAAGAACAAAGACTATACCGTGAAGCTAAGCGGGACTGACAGCAACTCCATAACGCAGCTGATAATACGCGTAAATAACGACGGAAACGAGGCTTTTAAAAACGGTTGGAACCAAGAATACGAAGATGAAGAAGAATTTTACAATGATATGCAAACTATTACATTGAAATCAGAATTAAATTAAtatataa
123	175	CGAGATAAAGAACAAAGACTATACCGTGAAGCTAAGCGGGACTGACAGCAACTCCATAACGCAGCTGATAATACGCGTAAATAACGACGGAAACGAGTATTTTAAAAACGGTTGGAACCAAGAATACGAAGATGAAGAAGAATTTTACAATGATATGCAAACTATTACATTGAAATCAGAATTAAATTAAtatataaact
126	178	GATAAAGAACAAAGACTATACCGTGAAGCTAAGCGGGACTGACAGCAACTCCATAACGCAGCTGATAATACGCGTAAATAACGACGGAAACGAGTATGTAAAAAACGGTTGGAACCAAGAATACGAAGATGAAGAAGAATTTTACAATGATATGCAAACTATTACATTGAAATCAGAATTAAATTAAtatataaactcat
129	181	AAAGAACAAAGACTATACCGTGAAGCTAAGCGGGACTGACAGCAACTCCATAACGCAGCTGATAATACGCGTAAATAACGACGGAAACGAGTATGTAATCAACGGTTGGAACCAAGAATACGAAGATGAAGAAGAATTTTACAATGATATGCAAACTATTACATTGAAATCAGAATTAAATTAAtatataaactcattta
132	184	GAACAAAGACTATACCGTGAAGCTAAGCGGGACTGACAGCAACTCCATAACGCAGCTGATAATACGCGTAAATAACGACGGAAACGAGTATGTAATCAGCGGTTGGAACCAAGAATACGAAGATGAAGAAGAATTTTACAATGATATGCAAACTATTACATTGAAATCAGAATTAAATTAAtatataaactcatttactt
135	187	CAAAGACTATACCGTGAAGCTAAGCGGGACTGACAGCAACTCCATAACGCAGCTGATAATACGCGTAAATAACGACGGAAACGAGTATGTAATCAGCGAGTGGAACCAAGAATACGAAGATGAAGAAGAATTTTACAATGATATGCAAACTATTACATTGAAATCAGAATTAAATTAAtatataaactcatttacttatg
138	190	AGACTATACCGTGAAGCTAAGCGGGACTGACAGCAACTCCATAACGCAGCTGATAATACGCGTAAATAACGACGGAAACGAGTATGTAATCAGCGAGAGCAACCAAGAATACGAAGATGAAGAAGAATTTTACAATGATATGCAAACTATTACATTGAAATCAGAATTAAATTAAtatataaactcatttacttatgtag
141	193	CTATACCGTGAAGCTAAGCGGGACTGACAGCAACTCCATAACGCAGCTGATAATACGCGTAAATAACGACGGAAACGAGTATGTAATCAGCGAGAGCGAGCAAGAATACGAAGATGAAGAAGAATTTTACAATGATATGCAAACTATTACATTGAAATCAGAATTAAATTAAtatataaactcatttacttatgtaggaa
144	196	TACCGTGAAGCTAAGCGGGACTGACAGCAACTCCATAACGCAGCTGATAATACGCGTAAATAACGACGGAAACGAGTATGTAATCAGCGAGAGCGAGAATGAATACGAAGATGAAGAAGAATTTTACAATGATATGCAAACTATTACATTGAAATCAGAATTAAATTAAtatataaactcatttacttatgtaggaataa
147	199	CGTGAAGCTAAGCGGGACTGACAGCAACTCCATAACGCAGCTGATAATACGCGTAAATAACGACGGAAACGAGTATGTAATCAGCGAGAGCGAGAATGAGTACGAAGATGAAGAAGAATTTTACAATGATATGCAAACTATTACATTGAAATCAGAATTAAATTAAtatataaactcatttacttatgtaggaataaaga
150	202	GAAGCTAAGCGGGACTGACAGCAACTCCATAACGCAGCTGATAATACGCGTAAATAACGACGGAAACGAGTATGTAATCAGCGAGAGCGAGAATGAGAGCGAAGATGAAGAAGAATTTTACAATGATATGCAAACTATTACATTGAAATCAGAATTAAATTAAtatataaactcatttacttatgtaggaataaagagta
153	205	GCTAAGCGGGACTGACAGCAACTCCATAACGCAGCTGATAATACGCGTAAATAACGACGGAAACGAGTATGTAATCAGCGAGAGCGAGAATGAGAGCATTGATGAAGAAGAATTTTACAATGATATGCAAACTATTACATTGAAATCAGAATTAAATTAAtatataaactcatttacttatgtaggaataaagagtatca
156	208	AAGCGGGACTGACAGCAACTCCATAACGCAGCTGATAATACGCGTAAATAACGACGGAAACGAGTATGTAATCAGCGAGAGCGAGAATGAGAGCATTGTGGAAGAAGAATTTTACAATGATATGCAAACTATTACATTGAAATCAGAATTAAATTAAtatataaactcatttacttatgtaggaataaagagtatcatct
159	211	CGGGACTGACAGCAACTCCATAACGCAGCTGATAATACGCGTAAATAACGACGGAAACGAGTATGTAATCAGCGAGAGCGAGAATGAGAGCATTGTGGAGGAAGAATTTTACAATGATATGCAAACTATTACATTGAAATCAGAATTAAATTAAtatataaactcatttacttatgtaggaataaagagtatcatctttc
162	214	GACTGACAGCAACTCCATAACGCAGCTGATAATACGCGTAAATAACGACGGAAACGAGTATGTAATCAGCGAGAGCGAGAATGAGAGCATTGTGGAGAAAGAATTTTACAATGATATGCAAACTATTACATTGAAATCAGAATTAAATTAAtatataaactcatttacttatgtaggaataaagagtatcatctttcaaa
165	217	TGACAGCAACTCCATAACGCAGCTGATAATACGCGTAAATAACGACGGAAACGAGTATGTAATCAGCGAGAGCGAGAATGAGAGCATTGTGGAGAAATTCTTTTACAATGATATGCAAACTATTACATTGAAATCAGAATTAAATTAAtatataaactcatttacttatgtaggaataaagagtatcatctttcaaacgc
168	220	CAGCAACTCCATAACGCAGCTGATAATACGCGTAAATAACGACGGAAACGAGTATGTAATCAGCGAGAGCGAGAATGAGAGCATTGTGGAGAAATTCATATACAATGATATGCAAACTATTACATTGAAATCAGAATTAAATTAAtatataaactcatttacttatgtaggaataaagagtatcatctttcaaacgccca
171	223	CAACTCCATAACGCAGCTGATAATACGCGTAAATAACGACGGAAACGAGTATGTAATCAGCGAGAGCGAGAATGAGAGCATTGTGGAGAAATTCATAAGTAATGATATGCAAACTATTACATTGAAATCAGAATTAAATTAAtatataaactcatttacttatgtaggaataaagagtatcatctttcaaacgcccagcg
174	226	CTCCATAACGCAGCTGATAATACGCGTAAATAACGACGGAAACGAGTATGTAATCAGCGAGAGCGAGAATGAGAGCATTGTGGAGAAATTCATAAGTGCCGATATGCAAACTATTACATTGAAATCAGAATTAAATTAAtatataaactcatttacttatgtaggaataaagagtatcatctttcaaacgcccagcggta
177	229	CATAACGCAGCTGATAATACGCGTAAATAACGACGGAAACGAGTATGTAATCAGCGAGAGCGAGAATGAGAGCATTGTGGAGAAATTCATAAGTGCCTTCATGCAAACTATTACATTGAAATCAGAATTAAATTAAtatataaactcatttacttatgtaggaataaagagtatcatctttcaaacgcccagcggtagta
180	232	AACGCAGCTGATAATACGCGTAAATAACGACGGAAACGAGTATGTAATCAGCGAGAGCGAGAATGAGAGCATTGTGGAGAAATTCATAAGTGCCTTCAAGCAAACTATTACATTGAAATCAGAATTAAATTAAtatataaactcatttacttatgtaggaataaagagtatcatctttcaaacgcccagcggtagtacaa
183	235	GCAGCTGATAATACGCGTAAATAACGACGGAAACGAGTATGTAATCAGCGAGAGCGAGAATGAGAGCATTGTGGAGAAATTCATAAGTGCCTTCAAGAATACTATTACATTGAAATCAGAATTAAATTAAtatataaactcatttacttatgtaggaataaagagtatcatctttcaaacgcccagcggtagtacaattc
186	238	GCTGATAATACGCGTAAATAACGACGGAAACGAGTATGTAATCAGCGAGAGCGAGAATGAGAGCATTGTGGAGAAATTCATAAGTGCCTTCAAGAATGGAATTACATTGAAATCAGAATTAAATTAAtatataaactcatttacttatgtaggaataaagagtatcatctttcaaacgcccagcggtagtacaattcaaa
189	241	GATAATACGCGTAAATAACGACGGAAACGAGTATGTAATCAGCGAGAGCGAGAATGAGAGCATTGTGGAGAAATTCATAAGTGCCTTCAAGAATGGATGGACATTGAAATCAGAATTAAATTAAtatataaactcatttacttatgtaggaataaagagtatcatctttcaaacgcccagcggtagtacaattcaaagta
192	244	AATACGCGTAAATAACGACGGAAACGAGTATGTAATCAGCGAGAGCGAGAATGAGAGCATTGTGGAGAAATTCATAAGTGCCTTCAAGAATGGATGGAATTTGAAATCAGAATTAAATTAAtatataaactcatttacttatgtaggaataaagagtatcatctttcaaacgcccagcggtagtacaattcaaagtagta
195	247	ACGCGTAAATAACGACGGAAACGAGTATGTAATCAGCGAGAGCGAGAATGAGAGCATTGTGGAGAAATTCATAAGTGCCTTCAAGAATGGATGGAATCAGAAATCAGAATTAAATTAAtatataaactcatttacttatgtaggaataaagagtatcatctttcaaacgcccagcggtagtacaattcaaagtagtaggt
198	250	CGTAAATAACGACGGAAACGAGTATGTAATCAGCGAGAGCGAGAATGAGAGCATTGTGGAGAAATTCATAAGTGCCTTCAAGAATGGATGGAATCAGGAGTCAGAATTAAATTAAtatataaactcatttacttatgtaggaataaagagtatcatctttcaaacgcccagcggtagtacaattcaaagtagtaggtacc
201	253	AAATAACGACGGAAACGAGTATGTAATCAGCGAGAGCGAGAATGAGAGCATTGTGGAGAAATTCATAAGTGCCTTCAAGAATGGATGGAATCAGGAGTATGAATTAAATTAAtatataaactcatttacttatgtaggaataaagagtatcatctttcaaacgcccagcggtagtacaattcaaagtagtaggtaccaat
204	256	TAACGACGGAAACGAGTATGTAATCAGCGAGAGCGAGAATGAGAGCATTGTGGAGAAATTCATAAGTGCCTTCAAGAATGGATGGAATCAGGAGTATGAGTTAAATTAAtatataaactcatttacttatgtaggaataaagagtatcatctttcaaacgcccagcggtagtacaattcaaagtagtaggtaccaatggt
207	259	CGACGGAAACGAGTATGTAATCAGCGAGAGCGAGAATGAGAGCATTGTGGAGAAATTCATAAGTGCCTTCAAGAATGGATGGAATCAGGAGTATGAGGACAATTAAtatataaactcatttacttatgtaggaataaagagtatcatctttcaaacgcccagcggtagtacaattcaaagtagtaggtaccaatggtagt
210	262	CGGAAACGAGTATGTAATCAGCGAGAGCGAGAATGAGAGCATTGTGGAGAAATTCATAAGTGCCTTCAAGAATGGATGGAATCAGGAGTATGAGGACGAGTAAtatataaactcatttacttatgtaggaataaagagtatcatctttcaaacgcccagcggtagtacaattcaaagtagtaggtaccaatggtagtact
213	265	AAACGAGTATGTAATCAGCGAGAGCGAGAATGAGAGCATTGTGGAGAAATTCATAAGTGCCTTCAAGAATGGATGGAATCAGGAGTATGAGGACGAGGAGtatataaactcatttacttatgtaggaataaagagtatcatctttcaaacgcccagcggtagtacaattcaaagtagtaggtaccaatggtagtactagt
0	55	aataaaagtatcaacaaaaaattgttaatatacctctatactttaacgtcaaggagaaaaaaccccggattctagaactagtggatcccccgggaaaaaaTTGTCTGGTACAGATTCTAATTCAATCACTCAATTGATCATCAGAGTTAATAATGATGGTAATGAATACGTTATTTCTGAATCAGAAAACGAATCTATCG
3	58	aaaagtatcaacaaaaaattgttaatatacctctatactttaacgtcaaggagaaaaaaccccggattctagaactagtggatcccccgggaaaaaaATGTCTGGTACAGATTCTAATTCAATCACTCAATTGATCATCAGAGTTAATAATGATGGTAATGAATACGTTATTTCTGAATCAGAAAACGAATCTATCGTTG
6	61	agtatcaacaaaaaattgttaatatacctctatactttaacgtcaaggagaaaaaaccccggattctagaactagtggatcccccgggaaaaaaATGAACGGTACAGATTCTAATTCAATCACTCAATTGATCATCAGAGTTAATAATGATGGTAATGAATACGTTATTTCTGAATCAGAAAACGAATCTATCGTTGAAA
9	64	atcaacaaaaaattgttaatatacctctatactttaacgtcaaggagaaaaaaccccggattctagaactagtggatcccccgggaaaaaaATGAACATCACAGATTCTAATTCAATCACTCAATTGATCATCAGAGTTAATAATGATGGTAATGAATACGTTATTTCTGAATCAGAAAACGAATCTATCGTTGAAAAGT
12	67	aacaaaaaattgttaatatacctctatactttaacgtcaaggagaaaaaaccccggattctagaactagtggatcccccgggaaaaaaATGAACATCAACGATTCTAATTCAATCACTCAATTGATCATCAGAGTTAATAATGATGGTAATGAATACGTTATTTCTGAATCAGAAAACGAATCTATCGTTGAAAAGTTTA
15	70	aaaaaattgttaatatacctctatactttaacgtcaaggagaaaaaaccccggattctagaactagtggatcccccgggaaaaaaATGAACATCAACGACTCTAATTCAATCACTCAATTGATCATCAGAGTTAATAATGATGGTAATGAATACGTTATTTCTGAATCAGAAAACGAATCTATCGTTGAAAAGTTTATTT
18	73	aaattgttaatatacctctatactttaacgtcaaggagaaaaaaccccggattctagaactagtggatcccccgggaaaaaaATGAACATCAACGACCTCAATTCAATCACTCAATTGATCATCAGAGTTAATAATGATGGTAATGAATACGTTATTTCTGAATCAGAAAACGAATCTATCGTTGAAAAGTTTATTTCAG
21	76	ttgttaatatacctctatactttaacgtcaaggagaaaaaaccccggattctagaactagtggatcccccgggaaaaaaATGAACATCAACGACCTCATCTCAATCACTCAATTGATCATCAGAGTTAATAATGATGGTAATGAATACGTTATTTCTGAATCAGAAAACGAATCTATCGTTGAAAAGTTTATTTCAGCTT
24	79	ttaatatacctctatactttaacgtcaaggagaaaaaaccccggattctagaactagtggatcccccgggaaaaaaATGAACATCAACGACCTCATCCGCATCACTCAATTGATCATCAGAGTTAATAATGATGGTAATGAATACGTTATTTCTGAATCAGAAAACGAATCTATCGTTGAAAAGTTTATTTCAGCTTTTA
27	82	atatacctctatactttaacgtcaaggagaaaaaaccccggattctagaactagtggatcccccgggaaaaaaATGAACATCAACGACCTCATCCGCGAGACTCAATTGATCATCAGAGTTAATAATGATGGTAATGAATACGTTATTTCTGAATCAGAAAACGAATCTATCGTTGAAAAGTTTATTTCAGCTTTTAAAA
30	85	tacctctatactttaacgtcaaggagaaaaaaccccggattctagaactagtggatcccccgggaaaaaaATGAACATCAACGACCTCATCCGCGAGATACAATTGATCATCAGAGTTAATAATGATGGTAATGAATACGTTATTTCTGAATCAGAAAACGAATCTATCGTTGAAAAGTTTATTTCAGCTTTTAAAAACG
33	88	ctctatactttaacgtcaaggagaaaaaaccccggattctagaactagtggatcccccgggaaaaaaATGAACATCAACGACCTCATCCGCGAGATAAAGTTGATCATCAGAGTTAATAATGATGGTAATGAATACGTTATTTCTGAATCAGAAAACGAATCTATCGTTGAAAAGTTTATTTCAGCTTTTAAAAACGGTT
36	91	tatactttaacgtcaaggagaaaaaaccccggattctagaactagtggatcccccgggaaaaaaATGAACATCAACGACCTCATCCGCGAGATAAAGAACATCATCAGAGTTAATAATGATGGTAATGAATACGTTATTTCTGAATCAGAAAACGAATCTATCGTTGAAAAGTTTATTTCAGCTTTTAAAAACGGTTGGA
39	94	actttaacgtcaaggagaaaaaaccccggattctagaactagtggatcccccgggaaaaaaATGAACATCAACGACCTCATCCGCGAGATAAAGAACAAAATCAGAGTTAATAATGATGGTAATGAATACGTTATTTCTGAATCAGAAAACGAATCTATCGTTGAAAAGTTTATTTCAGCTTTTAAAAACGGTTGGAACC
42	97	ttaacgtcaaggagaaaaaaccccggattctagaactagtggatcccccgggaaaaaaATGAACATCAACGACCTCATCCGCGAGATAAAGAACAAAGACAGAGTTAATAATGATGGTAATGAATACGTTATTTCTGAATCAGAAAACGAATCTATCGTTGAAAAGTTTATTTCAGCTTTTAAAAACGGTTGGAACCAAG
45	100	acgtcaaggagaaaaaaccccggattctagaactagtggatcccccgggaaaaaaATGAACATCAACGACCTCATCCGCGAGATAAAGAACAAAGACTATGTTAATAATGATGGTAATGAATACGTTATTTCTGAATCAGAAAACGAATCTATCGTTGAAAAGTTTATTTCAGCTTTTAAAAACGGTTGGAACCAAGAAT
48	103	tcaaggagaaaaaaccccggattctagaactagtggatcccccgggaaaaaaATGAACATCAACGACCTCATCCGCGAGATAAAGAACAAAGACTATACCAATAATGATGGTAATGAATACGTTATTTCTGAATCAGAAAACGAATCTATCGTTGAAAAGTTTATTTCAGCTTTTAAAAACGGTTGGAACCAAGAATACG
51	106	aggagaaaaaaccccggattctagaactagtggatcccccgggaaaaaaATGAACATCAACGACCTCATCCGCGAGATAAAGAACAAAGACTATACCGTGAATGATGGTAATGAATACGTTATTTCTGAATCAGAAAACGAATCTATCGTTGAAAAGTTTATTTCAGCTTTTAAAAACGGTTGGAACCAAGAATACGAAG
54	109	agaaaaaaccccggattctagaactagtggatcccccgggaaaaaaATGAACATCAACGACCTCATCCGCGAGATAAAGAACAAAGACTATACCGTGAAGGATGGTAATGAATACGTTATTTCTGAATCAGAAAACGAATCTATCGTTGAAAAGTTTATTTCAGCTTTTAAAAACGGTTGGAACCAAGAATACGAAGATG
57	112	aaaaaccccggattctagaactagtggatcccccgggaaaaaaATGAACATCAACGACCTCATCCGCGAGATAAAGAACAAAGACTATACCGTGAAGCTAGGTAATGAATACGTTATTTCTGAATCAGAAAACGAATCTATCGTTGAAAAGTTTATTTCAGCTTTTAAAAACGGTTGGAACCAAGAATACGAAGATGAAG
60	115	aaccccggattctagaactagtggatcccccgggaaaaaaATGAACATCAACGACCTCATCCGCGAGATAAAGAACAAAGACTATACCGTGAAGCTAAGCAATGAATACGTTATTTCTGAATCAGAAAACGAATCTATCGTTGAAAAGTTTATTTCAGCTTTTAAAAACGGTTGGAACCAAGAATACGAAGATGAAGAAG
63	118	cccggattctagaactagtggatcccccgggaaaaaaATGAACATCAACGACCTCATCCGCGAGATAAAGAACAAAGACTATACCGTGAAGCTAAGCGGGGAATACGTTATTTCTGAATCAGAAAACGAATCTATCGTTGAAAAGTTTATTTCAGCTTTTAAAAACGGTTGGAACCAAGAATACGAAGATGAAGAAGAAT
66	121	ggattctagaactagtggatcccccgggaaaaaaATGAACATCAACGACCTCATCCGCGAGATAAAGAACAAAGACTATACCGTGAAGCTAAGCGGGACTTACGTTATTTCTGAATCAGAAAACGAATCTATCGTTGAAAAGTTTATTTCAGCTTTTAAAAACGGTTGGAACCAAGAATACGAAGATGAAGAAGAATTTT
69	124	ttctagaactagtggatcccccgggaaaaaaATGAACATCAACGACCTCATCCGCGAGATAAAGAACAAAGACTATACCGTGAAGCTAAGCGGGACTGACGTTATTTCTGAATCAGAAAACGAATCTATCGTTGAAAAGTTTATTTCAGCTTTTAAAAACGGTTGGAACCAAGAATACGAAGATGAAGAAGAATTTTACA
72	127	tagaactagtggatcccccgggaaaaaaATGAACATCAACGACCTCATCCGCGAGATAAAGAACAAAGACTATACCGTGAAGCTAAGCGGGACTGACAGCATTTCTGAATCAGAAAACGAATCTATCGTTGAAAAGTTTATTTCAGCTTTTAAAAACGGTTGGAACCAAGAATACGAAGATGAAGAAGAATTTTACAATG
75	130	aactagtggatcccccgggaaaaaaATGAACATCAACGACCTCATCCGCGAGATAAAGAACAAAGACTATACCGTGAAGCTAAGCGGGACTGACAGCAACTCTGAATCAGAAAACGAATCTATCGTTGAAAAGTTTATTTCAGCTTTTAAAAACGGTTGGAACCAAGAATACGAAGATGAAGAAGAATTTTACAATGATA
78	133	tagtggatcccccgggaaaaaaATGAACATCAACGACCTCATCCGCGAGATAAAGAACAAAGACTATACCGTGAAGCTAAGCGGGACTGACAGCAACTCCGAATCAGAAAACGAATCTATCGTTGAAAAGTTTATTTCAGCTTTTAAAAACGGTTGGAACCAAGAATACGAAGATGAAGAAGAATTTTACAATGATATGC
81	136	tggatcccccgggaaaaaaATGAACATCAACGACCTCATCCGCGAGATAAAGAACAAAGACTATACCGTGAAGCTAAGCGGGACTGACAGCAACTCCATATCAGAAAACGAATCTATCGTTGAAAAGTTTATTTCAGCTTTTAAAAACGGTTGGAACCAAGAATACGAAGATGAAGAAGAATTTTACAATGATATGCAAA
84	139	atcccccgggaaaaaaATGAACATCAACGACCTCATCCGCGAGATAAAGAACAAAGACTATACCGTGAAGCTAAGCGGGACTGACAGCAACTCCATAACGGAAAACGAATCTATCGTTGAAAAGTTTATTTCAGCTTTTAAAAACGGTTGGAACCAAGAATACGAAGATGAAGAAGAATTTTACAATGATATGCAAACTA
87	142	ccccgggaaaaaaATGAACATCAACGACCTCATCCGCGAGATAAAGAACAAAGACTATACCGTGAAGCTAAGCGGGACTGACAGCAACTCCATAACGCAGAACGAATCTATCGTTGAAAAGTTTATTTCAGCTTTTAAAAACGGTTGGAACCAAGAATACGAAGATGAAGAAGAATTTTACAATGATATGCAAACTATTA
90	145	cgggaaaaaaATGAACATCAACGACCTCATCCGCGAGATAAAGAACAAAGACTATACCGTGAAGCTAAGCGGGACTGACAGCAACTCCATAACGCAGCTGGAATCTATCGTTGAAAAGTTTATTTCAGCTTTTAAAAACGGTTGGAACCAAGAATACGAAGATGAAGAAGAATTTTACAATGATATGCAAACTATTACAT
93	148	gaaaaaaATGAACATCAACGACCTCATCCGCGAGATAAAGAACAAAGACTATACCGTGAAGCTAAGCGGGACTGACAGCAACTCCATAACGCAGCTGATATCTATCGTTGAAAAGTTTATTTCAGCTTTTAAAAACGGTTGGAACCAAGAATACGAAGATGAAGAAGAATTTTACAATGATATGCAAACTATTACATTGA
96	151	aaaaATGAACATCAACGACCTCATCCGCGAGATAAAGAACAAAGACTATACCGTGAAGCTAAGCGGGACTGACAGCAACTCCATAACGCAGCTGATAATAATCGTTGAAAAGTTTATTTCAGCTTTTAAAAACGGTTGGAACCAAGAATACGAAGATGAAGAAGAATTTTACAATGATATGCAAACTATTACATTGAAAT
99	154	aATGAACATCAACGACCTCATCCGCGAGATAAAGAACAAAGACTATACCGTGAAGCTAAGCGGGACTGACAGCAACTCCATAACGCAGCTGATAATACGCGTTGAAAAGTTTATTTCAGCTTTTAAAAACGGTTGGAACCAAGAATACGAAGATGAAGAAGAATTTTACAATGATATGCAAACTATTACATTGAAATCAG
102	157	GAACATCAACGACCTCATCCGCGAGATAAAGAACAAAGACTATACCGTGAAGCTAAGCGGGACTGACAGCAACTCCATAACGCAGCTGATAATACGCGTAGAAAAGTTTATTTCAGCTTTTAAAAACGGTTGGAACCAAGAATACGAAGATGAAGAAGAATTTTACAATGATATGCAAACTATTACATTGAAATCAGAAT
105	160	CATCAACGACCTCATCCGCGAGATAAAGAACAAAGACTATACCGTGAAGCTAAGCGGGACTGACAGCAACTCCATAACGCAGCTGATAATACGCGTAAATAAGTTTATTTCAGCTTTTAAAAACGGTTGGAACCAAGAATACGAAGATGAAGAAGAATTTTACAATGATATGCAAACTATTACATTGAAATCAGAATTAA
108	163	CAACGACCTCATCCGCGAGATAAAGAACAAAGACTATACCGTGAAGCTAAGCGGGACTGACAGCAACTCCATAACGCAGCTGATAATACGCGTAAATAACTTTATTTCAGCTTTTAAAAACGGTTGGAACCAAGAATACGAAGATGAAGAAGAATTTTACAATGATATGCAAACTATTACATTGAAATCAGAATTAAATT
111	166	CGACCTCATCCGCGAGATAAAGAACAAAGACTATACCGTGAAGCTAAGCGGGACTGACAGCAACTCCATAACGCAGCTGATAATACGCGTAAATAACGACATTTCAGCTTTTAAAAACGGTTGGAACCAAGAATACGAAGATGAAGAAGAATTTTACAATGATATGCAAACTATTACATTGAAATCAGAATTAAATTAAt
114	169	CCTCATCCGCGAGATAAAGAACAAAGACTATACCGTGAAGCTAAGCGGGACTGACAGCAACTCCATAACGCAGCTGATAATACGCGTAAATAACGACGGATCAGCTTTTAAAAACGGTTGGAACCAAGAATACGAAGATGAAGAAGAATTTTACAATGATATGCAAACTATTACATTGAAATCAGAATTAAATTAAtata
117	172	CATCCGCGAGATAAAGAACAAAGACTATACCGTGAAGCTAAGCGGGACTGACAGCAACTCCATAACGCAGCTGATAATACGCGTAAATAACGACGGAAACGCTTTTAAAAACGGTTGGAACCAAGAATACGAAGATGAAGAAGAATTTTACAATGATATGCAAACTATTACATTGAAATCAGAATTAAATTAAtatataa
120	175	CCGCGAGATAAAGAACAAAGACTATACCGTGAAGCTAAGCGGGACTGACAGCAACTCCATAACGCAGCTGATAATACGCGTAAATAACGACGGAAACGAGTTTAAAAACGGTTGGAACCAAGAATACGAAGATGAAGAAGAATTTTACAATGATATGCAAACTATTACATTGAAATCAGAATTAAATTAAtatataaact
123	178	CGAGATAAAGAACAAAGACTATACCGTGAAGCTAAGCGGGACTGACAGCAACTCCATAACGCAGCTGATAATACGCGTAAATAACGACGGAAACGAGTATAAAAACGGTTGGAACCAAGAATACGAAGATGAAGAAGAATTTTACAATGATATGCAAACTATTACATTGAAATCAGAATTAAATTAAtatataaactcat
126	181	GATAAAGAACAAAGACTATACCGTGAAGCTAAGCGGGACTGACAGCAACTCCATAACGCAGCTGATAATACGCGTAAATAACGACGGAAACGAGTATGTAAACGGTTGGAACCAAGAATACGAAGATGAAGAAGAATTTTACAATGATATGCAAACTATTACATTGAAATCAGAATTAAATTAAtatataaactcattta
129	184	AAAGAACAAAGACTATACCGTGAAGCTAAGCGGGACTGACAGCAACTCCATAACGCAGCTGATAATACGCGTAAATAACGACGGAAACGAGTATGTAATCGGTTGGAACCAAGAATACGAAGATGAAGAAGAATTTTACAATGATATGCAAACTATTACATTGAAATCAGAATTAAATTAAtatataaactcatttactt
132	187	GAACAAAGACTATACCGTGAAGCTAAGCGGGACTGACAGCAACTCCATAACGCAGCTGATAATACGCGTAAATAACGACGGAAACGAGTATGTAATCAGCTGGAACCAAGAATACGAAGATGAAGAAGAATTTTACAATGATATGCAAACTATTACATTGAAATCAGAATTAAATTAAtatataaactcatttacttatg
135	190	CAAAGACTATACCGTGAAGCTAAGCGGGACTGACAGCAACTCCATAACGCAGCTGATAATACGCGTAAATAACGACGGAAACGAGTATGTAATCAGCGAGAACCAAGAATACGAAGATGAAGAAGAATTTTACAATGATATGCAAACTATTACATTGAAATCAGAATTAAATTAAtatataaactcatttacttatgtag
138	193	AGACTATACCGTGAAGCTAAGCGGGACTGACAGCAACTCCATAACGCAGCTGATAATACGCGTAAATAACGACGGAAACGAGTATGTAATCAGCGAGAGCCAAGAATACGAAGATGAAGAAGAATTTTACAATGATATGCAAACTATTACATTGAAATCAGAATTAAATTAAtatataaactcatttacttatgtaggaa
141	196	CTATACCGTGAAGCTAAGCGGGACTGACAGCAACTCCATAACGCAGCTGATAATACGCGTAAATAACGACGGAAACGAGTATGTAATCAGCGAGAGCGAGGAATACGAAGATGAAGAAGAATTTTACAATGATATGCAAACTATTACATTGAAATCAGAATTAAATTAAtatataaactcatttacttatgtaggaataa
144	199	TACCGTGAAGCTAAGCGGGACTGACAGCAACTCCATAACGCAGCTGATAATACGCGTAAATAACGACGGAAACGAGTATGTAATCAGCGAGAGCGAGAATTACGAAGATGAAGAAGAATTTTACAATGATATGCAAACTATTACATTGAAATCAGAATTAAATTAAtatataaactcatttacttatgtaggaataaaga
147	202	CGTGAAGCTAAGCGGGACTGACAGCAACTCCATAACGCAGCTGATAATACGCGTAAATAACGACGGAAACGAGTATGTAATCAGCGAGAGCGAGAATGAGGAAGATGAAGAAGAATTTTACAATGATATGCAAACTATTACATTGAAATCAGAATTAAATTAAtatataaactcatttacttatgtaggaataaagagta
150	205	GAAGCTAAGCGGGACTGACAGCAACTCCATAACGCAGCTGATAATACGCGTAAATAACGACGGAAACGAGTATGTAATCAGCGAGAGCGAGAATGAGAGCGATGAAGAAGAATTTTACAATGATATGCAAACTATTACATTGAAATCAGAATTAAATTAAtatataaactcatttacttatgtaggaataaagagtatca
153	208	GCTAAGCGGGACTGACAGCAACTCCATAACGCAGCTGATAATACGCGTAAATAACGACGGAAACGAGTATGTAATCAGCGAGAGCGAGAATGAGAGCATTGAAGAAGAATTTTACAATGATATGCAAACTATTACATTGAAATCAGAATTAAATTAAtatataaactcatttacttatgtaggaataaagagtatcatct
156	211	AAGCGGGACTGACAGCAACTCCATAACGCAGCTGATAATACGCGTAAATAACGACGGAAACGAGTATGTAATCAGCGAGAGCGAGAATGAGAGCATTGTGGAAGAATTTTACAATGATATGCAAACTATTACATTGAAATCAGAATTAAATTAAtatataaactcatttacttatgtaggaataaagagtatcatctttc
159	214	CGGGACTGACAGCAACTCCATAACGCAGCTGATAATACGCGTAAATAACGACGGAAACGAGTATGTAATCAGCGAGAGCGAGAATGAGAGCATTGTGGAGGAATTTTACAATGATATGCAAACTATTACATTGAAATCAGAATTAAATTAAtatataaactcatttacttatgtaggaataaagagtatcatctttcaaa
162	217	GACTGACAGCAACTCCATAACGCAGCTGATAATACGCGTAAATAACGACGGAAACGAGTATGTAATCAGCGAGAGCGAGAATGAGAGCATTGTGGAGAAATTTTACAATGATATGCAAACTATTACATTGAAATCAGAATTAAATTAAtatataaactcatttacttatgtaggaataaagagtatcatctttcaaacgc
165	220	TGACAGCAACTCCATAACGCAGCTGATAATACGCGTAAATAACGACGGAAACGAGTATGTAATCAGCGAGAGCGAGAATGAGAGCATTGTGGAGAAATTCTACAATGATATGCAAACTATTACATTGAAATCAGAATTAAATTAAtatataaactcatttacttatgtaggaataaagagtatcatctttcaaacgccca
168	223	CAGCAACTCCATAACGCAGCTGATAATACGCGTAAATAACGACGGAAACGAGTATGTAATCAGCGAGAGCGAGAATGAGAGCATTGTGGAGAAATTCATAAATGATATGCAAACTATTACATTGAAATCAGAATTAAATTAAtatataaactcatttacttatgtaggaataaagagtatcatctttcaaacgcccagcg
171	226	CAACTCCATAACGCAGCTGATAATACGCGTAAATAACGACGGAAACGAGTATGTAATCAGCGAGAGCGAGAATGAGAGCATTGTGGAGAAATTCATAAGTGATATGCAAACTATTACATTGAAATCAGAATTAAATTAAtatataaactcatttacttatgtaggaataaagagtatcatctttcaaacgcccagcggta
174	229	CTCCATAACGCAGCTGATAATACGCGTAAATAACGACGGAAACGAGTATGTAATCAGCGAGAGCGAGAATGAGAGCATTGTGGAGAAATTCATAAGTGCCATGCAAACTATTACATTGAAATCAGAATTAAATTAAtatataaactcatttacttatgtaggaataaagagtatcatctttcaaacgcccagcggtagta
177	232	CATAACGCAGCTGATAATACGCGTAAATAACGACGGAAACGAGTATGTAATCAGCGAGAGCGAGAATGAGAGCATTGTGGAGAAATTCATAAGTGCCTTCCAAACTATTACATTGAAATCAGAATTAAATTAAtatataaactcatttacttatgtaggaataaagagtatcatctttcaaacgcccagcggtagtacaa
180	235	AACGCAGCTGATAATACGCGTAAATAACGACGGAAACGAGTATGTAATCAGCGAGAGCGAGAATGAGAGCATTGTGGAGAAATTCATAAGTGCCTTCAAGACTATTACATTGAAATCAGAATTAAATTAAtatataaactcatttacttatgtaggaataaagagtatcatctttcaaacgcccagcggtagtacaattc
183	238	GCAGCTGATAATACGCGTAAATAACGACGGAAACGAGTATGTAATCAGCGAGAGCGAGAATGAGAGCATTGTGGAGAAATTCATAAGTGCCTTCAAGAATATTACATTGAAATCAGAATTAAATTAAtatataaactcatttacttatgtaggaataaagagtatcatctttcaaacgcccagcggtagtacaattcaaa
186	241	GCTGATAATACGCGTAAATAACGACGGAAACGAGTATGTAATCAGCGAGAGCGAGAATGAGAGCATTGTGGAGAAATTCATAAGTGCCTTCAAGAATGGAACATTGAAATCAGAATTAAATTAAtatataaactcatttacttatgtaggaataaagagtatcatctttcaaacgcccagcggtagtacaattcaaagta
189	244	GATAATACGCGTAAATAACGACGGAAACGAGTATGTAATCAGCGAGAGCGAGAATGAGAGCATTGTGGAGAAATTCATAAGTGCCTTCAAGAATGGATGGTTGAAATCAGAATTAAATTAAtatataaactcatttacttatgtaggaataaagagtatcatctttcaaacgcccagcggtagtacaattcaaagtagta
192	247	AATACGCGTAAATAACGACGGAAACGAGTATGTAATCAGCGAGAGCGAGAATGAGAGCATTGTGGAGAAATTCATAAGTGCCTTCAAGAATGGATGGAATAAATCAGAATTAAATTAAtatataaactcatttacttatgtaggaataaagagtatcatctttcaaacgcccagcggtagtacaattcaaagtagtaggt
195	250	ACGCGTAAATAACGACGGAAACGAGTATGTAATCAGCGAGAGCGAGAATGAGAGCATTGTGGAGAAATTCATAAGTGCCTTCAAGAATGGATGGAATCAGTCAGAATTAAATTAAtatataaactcatttacttatgtaggaataaagagtatcatctttcaaacgcccagcggtagtacaattcaaagtagtaggtacc
198	253	CGTAAATAACGACGGAAACGAGTATGTAATCAGCGAGAGCGAGAATGAGAGCATTGTGGAGAAATTCATAAGTGCCTTCAAGAATGGATGGAATCAGGAGGAATTAAATTAAtatataaactcatttacttatgtaggaataaagagtatcatctttcaaacgcccagcggtagtacaattcaaagtagtaggtaccaat
201	256	AAATAACGACGGAAACGAGTATGTAATCAGCGAGAGCGAGAATGAGAGCATTGTGGAGAAATTCATAAGTGCCTTCAAGAATGGATGGAATCAGGAGTATTTAAATTAAtatataaactcatttacttatgtaggaataaagagtatcatctttcaaacgcccagcggtagtacaattcaaagtagtaggtaccaatggt
204	259	TAACGACGGAAACGAGTATGTAATCAGCGAGAGCGAGAATGAGAGCATTGTGGAGAAATTCATAAGTGCCTTCAAGAATGGATGGAATCAGGAGTATGAGAATTAAtatataaactcatttacttatgtaggaataaagagtatcatctttcaaacgcccagcggtagtacaattcaaagtagtaggtaccaatggtagt
207	262	CGACGGAAACGAGTATGTAATCAGCGAGAGCGAGAATGAGAGCATTGTGGAGAAATTCATAAGTGCCTTCAAGAATGGATGGAATCAGGAGTATGAGGACTAAtatataaactcatttacttatgtaggaataaagagtatcatctttcaaacgcccagcggtagtacaattcaaagtagtaggtaccaatggtagtact
210	265	CGGAAACGAGTATGTAATCAGCGAGAGCGAGAATGAGAGCATTGTGGAGAAATTCATAAGTGCCTTCAAGAATGGATGGAATCAGGAGTATGAGGACGAGtatataaactcatttacttatgtaggaataaagagtatcatctttcaaacgcccagcggtagtacaattcaaagtagtaggtaccaatggtagtactagt
0	58	aataaaagtatcaacaaaaaattgttaatatacctctatactttaacgtcaaggagaaaaaaccccggattctagaactagtggatcccccgggaaaaaaTCTGGTACAGATTCTAATTCAATCACTCAATTGATCATCAGAGTTAATAATGATGGTAATGAATACGTTATTTCTGAATCAGAAAACGAATCTATCGTTG
3	61	aaaagtatcaacaaaaaattgttaatatacctctatactttaacgtcaaggagaaaaaaccccggattctagaactagtggatcccccgggaaaaaaATGGGTACAGATTCTAATTCAATCACTCAATTGATCATCAGAGTTAATAATGATGGTAATGAATACGTTATTTCTGAATCAGAAAACGAATCTATCGTTGAAA
6	64	agtatcaacaaaaaattgttaatatacctctatactttaacgtcaaggagaaaaaaccccggattctagaactagtggatcccccgggaaaaaaATGAACACAGATTCTAATTCAATCACTCAATTGATCATCAGAGTTAATAATGATGGTAATGAATACGTTATTTCTGAATCAGAAAACGAATCTATCGTTGAAAAGT
9	67	atcaacaaaaaattgttaatatacctctatactttaacgtcaaggagaaaaaaccccggattctagaactagtggatcccccgggaaaaaaATGAACATCGATTCTAATTCAATCACTCAATTGATCATCAGAGTTAATAATGATGGTAATGAATACGTTATTTCTGAATCAGAAAACGAATCTATCGTTGAAAAGTTTA
12	70	aacaaaaaattgttaatatacctctatactttaacgtcaaggagaaaaaaccccggattctagaactagtggatcccccgggaaaaaaATGAACATCAACTCTAATTCAATCACTCAATTGATCATCAGAGTTAATAATGATGGTAATGAATACGTTATTTCTGAATCAGAAAACGAATCTATCGTTGAAAAGTTTATTT
15	73	aaaaaattgttaatatacctctatactttaacgtcaaggagaaaaaaccccggattctagaactagtggatcccccgggaaaaaaATGAACATCAACGACAATTCAATCACTCAATTGATCATCAGAGTTAATAATGATGGTAATGAATACGTTATTTCTGAATCAGAAAACGAATCTATCGTTGAAAAGTTTATTTCAG
18	76	aaattgttaatatacctctatactttaacgtcaaggagaaaaaaccccggattctagaactagtggatcccccgggaaaaaaATGAACATCAACGACCTCTCAATCACTCAATTGATCATCAGAGTTAATAATGATGGTAATGAATACGTTATTTCTGAATCAGAAAACGAATCTATCGTTGAAAAGTTTATTTCAGCTT
21	79	ttgttaatatacctctatactttaacgtcaaggagaaaaaaccccggattctagaactagtggatcccccgggaaaaaaATGAACATCAACGACCTCATCATCACTCAATTGATCATCAGAGTTAATAATGATGGTAATGAATACGTTATTTCTGAATCAGAAAACGAATCTATCGTTGAAAAGTTTATTTCAGCTTTTA
24	82	ttaatatacctctatactttaacgtcaaggagaaaaaaccccggattctagaactagtggatcccccgggaaaaaaATGAACATCAACGACCTCATCCGCACTCAATTGATCATCAGAGTTAATAATGATGGTAATGAATACGTTATTTCTGAATCAGAAAACGAATCTATCGTTGAAAAGTTTATTTCAGCTTTTAAAA
27	85	atatacctctatactttaacgtcaaggagaaaaaaccccggattctagaactagtggatcccccgggaaaaaaATGAACATCAACGACCTCATCCGCGAGCAATTGATCATCAGAGTTAATAATGATGGTAATGAATACGTTATTTCTGAATCAGAAAACGAATCTATCGTTGAAAAGTTTATTTCAGCTTTTAAAAACG
30	88	tacctctatactttaacgtcaaggagaaaaaaccccggattctagaactagtggatcccccgggaaaaaaATGAACATCAACGACCTCATCCGCGAGATATTGATCATCAGAGTTAATAATGATGGTAATGAATACGTTATTTCTGAATCAGAAAACGAATCTATCGTTGAAAAGTTTATTTCAGCTTTTAAAAACGGTT
33	91	ctctatactttaacgtcaaggagaaaaaaccccggattctagaactagtggatcccccgggaaaaaaATGAACATCAACGACCTCATCCGCGAGATAAAGATCATCAGAGTTAATAATGATGGTAATGAATACGTTATTTCTGAATCAGAAAACGAATCTATCGTTGAAAAGTTTATTTCAGCTTTTAAAAACGGTTGGA
36	94	tatactttaacgtcaaggagaaaaaaccccggattctagaactagtggatcccccgggaaaaaaATGAACATCAACGACCTCATCCGCGAGATAAAGAACATCAGAGTTAATAATGATGGTAATGAATACGTTATTTCTGAATCAGAAAACGAATCTATCGTTGAAAAGTTTATTTCAGCTTTTAAAAACGGTTGGAACC
39	97	actttaacgtcaaggagaaaaaaccccggattctagaactagtggatcccccgggaaaaaaATGAACATCAACGACCTCATCCGCGAGATAAAGAACAAAAGAGTTAATAATGATGGTAATGAATACGTTATTTCTGAATCAGAAAACGAATCTATCGTTGAAAAGTTTATTTCAGCTTTTAAAAACGGTTGGAACCAAG
42	100	ttaacgtcaaggagaaaaaaccccggattctagaactagtggatcccccgggaaaaaaATGAACATCAACGACCTCATCCGCGAGATAAAGAACAAAGACGTTAATAATGATGGTAATGAATACGTTATTTCTGAATCAGAAAACGAATCTATCGTTGAAAAGTTTATTTCAGCTTTTAAAAACGGTTGGAACCAAGAAT
45	103	acgtcaaggagaaaaaaccccggattctagaactagtggatcccccgggaaaaaaATGAACATCAACGACCTCATCCGCGAGATAAAGAACAAAGACTATAATAATGATGGTAATGAATACGTTATTTCTGAATCAGAAAACGAATCTATCGTTGAAAAGTTTATTTCAGCTTTTAAAAACGGTTGGAACCAAGAATACG
48	106	tcaaggagaaaaaaccccggattctagaactagtggatcccccgggaaaaaaATGAACATCAACGACCTCATCCGCGAGATAAAGAACAAAGACTATACCAATGATGGTAATGAATACGTTATTTCTGAATCAGAAAACGAATCTATCGTTGAAAAGTTTATTTCAGCTTTTAAAAACGGTTGGAACCAAGAATACGAAG
51	109	aggagaaaaaaccccggattctagaactagtggatcccccgggaaaaaaATGAACATCAACGACCTCATCCGCGAGATAAAGAACAAAGACTATACCGTGGATGGTAATGAATACGTTATTTCTGAATCAGAAAACGAATCTATCGTTGAAAAGTTTATTTCAGCTTTTAAAAACGGTTGGAACCAAGAATACGAAGATG
54	112	agaaaaaaccccggattctagaactagtggatcccccgggaaaaaaATGAACATCAACGACCTCATCCGCGAGATAAAGAACAAAGACTATACCGTGAAGGGTAATGAATACGTTATTTCTGAATCAGAAAACGAATCTATCGTTGAAAAGTTTATTTCAGCTTTTAAAAACGGTTGGAACCAAGAATACGAAGATGAAG
57	115	aaaaaccccggattctagaactagtggatcccccgggaaaaaaATGAACATCAACGACCTCATCCGCGAGATAAAGAACAAAGACTATACCGTGAAGCTAAATGAATACGTTATTTCTGAATCAGAAAACGAATCTATCGTTGAAAAGTTTATTTCAGCTTTTAAAAACGGTTGGAACCAAGAATACGAAGATGAAGAAG
60	118	aaccccggattctagaactagtggatcccccgggaaaaaaATGAACATCAACGACCTCATCCGCGAGATAAAGAACAAAGACTATACCGTGAAGCTAAGCGAATACGTTATTTCTGAATCAGAAAACGAATCTATCGTTGAAAAGTTTATTTCAGCTTTTAAAAACGGTTGGAACCAAGAATACGAAGATGAAGAAGAAT
63	121	cccggattctagaactagtggatcccccgggaaaaaaATGAACATCAACGACCTCATCCGCGAGATAAAGAACAAAGACTATACCGTGAAGCTAAGCGGGTACGTTATTTCTGAATCAGAAAACGAATCTATCGTTGAAAAGTTTATTTCAGCTTTTAAAAACGGTTGGAACCAAGAATACGAAGATGAAGAAGAATTTT
66	124	ggattctagaactagtggatcccccgggaaaaaaATGAACATCAACGACCTCATCCGCGAGATAAAGAACAAAGACTATACCGTGAAGCTAAGCGGGACTGTTATTTCTGAATCAGAAAACGAATCTATCGTTGAAAAGTTTATTTCAGCTTTTAAAAACGGTTGGAACCAAGAATACGAAGATGAAGAAGAATTTTACA
69	127	ttctagaactagtggatcccccgggaaaaaaATGAACATCAACGACCTCATCCGCGAGATAAAGAACAAAGACTATACCGTGAAGCTAAGCGGGACTGACATTTCTGAATCAGAAAACGAATCTATCGTTGAAAAGTTTATTTCAGCTTTTAAAAACGGTTGGAACCAAGAATACGAAGATGAAGAAGAATTTTACAATG
72	130	tagaactagtggatcccccgggaaaaaaATGAACATCAACGACCTCATCCGCGAGATAAAGAACAAAGACTATACCGTGAAGCTAAGCGGGACTGACAGCTCTGAATCAGAAAACGAATCTATCGTTGAAAAGTTTATTTCAGCTTTTAAAAACGGTTGGAACCAAGAATACGAAGATGAAGAAGAATTTTACAATGATA
75	133	aactagtggatcccccgggaaaaaaATGAACATCAACGACCTCATCCGCGAGATAAAGAACAAAGACTATACCGTGAAGCTAAGCGGGACTGACAGCAACGAATCAGAAAACGAATCTATCGTTGAAAAGTTTATTTCAGCTTTTAAAAACGGTTGGAACCAAGAATACGAAGATGAAGAAGAATTTTACAATGATATGC
78	136	tagtggatcccccgggaaaaaaATGAACATCAACGACCTCATCCGCGAGATAAAGAACAAAGACTATACCGTGAAGCTAAGCGGGACTGACAGCAACTCCTCAGAAAACGAATCTATCGTTGAAAAGTTTATTTCAGCTTTTAAAAACGGTTGGAACCAAGAATACGAAGATGAAGAAGAATTTTACAATGATATGCAAA
81	139	tggatcccccgggaaaaaaATGAACATCAACGACCTCATCCGCGAGATAAAGAACAAAGACTATACCGTGAAGCTAAGCGGGACTGACAGCAACTCCATAGAAAACGAATCTATCGTTGAAAAGTTTATTTCAGCTTTTAAAAACGGTTGGAACCAAGAATACGAAGATGAAGAAGAATTTTACAATGATATGCAAACTA
84	142	atcccccgggaaaaaaATGAACATCAACGACCTCATCCGCGAGATAAAGAACAAAGACTATACCGTGAAGCTAAGCGGGACTGACAGCAACTCCATAACGAACGAATCTATCGTTGAAAAGTTTATTTCAGCTTTTAAAAACGGTTGGAACCAAGAATACGAAGATGAAGAAGAATTTTACAATGATATGCAAACTATTA
87	145	ccccgggaaaaaaATGAACATCAACGACCTCATCCGCGAGATAAAGAACAAAGACTATACCGTGAAGCTAAGCGGGACTGACAGCAACTCCATAACGCAGGAATCTATCGTTGAAAAGTTTATTTCAGCTTTTAAAAACGGTTGGAACCAAGAATACGAAGATGAAGAAGAATTTTACAATGATATGCAAACTATTACAT
90	148	cgggaaaaaaATGAACATCAACGACCTCATCCGCGAGATAAAGAACAAAGACTATACCGTGAAGCTAAGCGGGACTGACAGCAACTCCATAACGCAGCTGTCTATCGTTGAAAAGTTTATTTCAGCTTTTAAAAACGGTTGGAACCAAGAATACGAAGATGAAGAAGAATTTTACAATGATATGCAAACTATTACATTGA
93	151	gaaaaaaATGAACATCAACGACCTCATCCGCGAGATAAAGAACAAAGACTATACCGTGAAGCTAAGCGGGACTGACAGCAACTCCATAACGCAGCTGATAATCGTTGAAAAGTTTATTTCAGCTTTTAAAAACGGTTGGAACCAAGAATACGAAGATGAAGAAGAATTTTACAATGATATGCAAACTATTACATTGAAAT
96	154	aaaaATGAACATCAACGACCTCATCCGCGAGATAAAGAACAAAGACTATACCGTGAAGCTAAGCGGGACTGACAGCAACTCCATAACGCAGCTGATAATAGTTGAAAAGTTTATTTCAGCTTTTAAAAACGGTTGGAACCAAGAATACGAAGATGAAGAAGAATTTTACAATGATATGCAAACTATTACATTGAAATCAG
99	157	aATGAACATCAACGACCTCATCCGCGAGATAAAGAACAAAGACTATACCGTGAAGCTAAGCGGGACTGACAGCAACTCCATAACGCAGCTGATAATACGCGAAAAGTTTATTTCAGCTTTTAAAAACGGTTGGAACCAAGAATACGAAGATGAAGAAGAATTTTACAATGATATGCAAACTATTACATTGAAATCAGAAT
102	160	GAACATCAACGACCTCATCCGCGAGATAAAGAACAAAGACTATACCGTGAAGCTAAGCGGGACTGACAGCAACTCCATAACGCAGCTGATAATACGCGTAAAGTTTATTTCAGCTTTTAAAAACGGTTGGAACCAAGAATACGAAGATGAAGAAGAATTTTACAATGATATGCAAACTATTACATTGAAATCAGAATTAA
105	163	CATCAACGACCTCATCCGCGAGATAAAGAACAAAGACTATACCGTGAAGCTAAGCGGGACTGACAGCAACTCCATAACGCAGCTGATAATACGCGTAAATTTTATTTCAGCTTTTAAAAACGGTTGGAACCAAGAATACGAAGATGAAGAAGAATTTTACAATGATATGCAAACTATTACATTGAAATCAGAATTAAATT
108	166	CAACGACCTCATCCGCGAGATAAAGAACAAAGACTATACCGTGAAGCTAAGCGGGACTGACAGCAACTCCATAACGCAGCTGATAATACGCGTAAATAACATTTCAGCTTTTAAAAACGGTTGGAACCAAGAATACGAAGATGAAGAAGAATTTTACAATGATATGCAAACTATTACATTGAAATCAGAATTAAATTAAt
111	169	CGACCTCATCCGCGAGATAAAGAACAAAGACTATACCGTGAAGCTAAGCGGGACTGACAGCAACTCCATAACGCAGCTGATAATACGCGTAAATAACGACTCAGCTTTTAAAAACGGTTGGAACCAAGAATACGAAGATGAAGAAGAATTTTACAATGATATGCAAACTATTACATTGAAATCAGAATTAAATTAAtata
114	172	CCTCATCCGCGAGATAAAGAACAAAGACTATACCGTGAAGCTAAGCGGGACTGACAGCAACTCCATAACGCAGCTGATAATACGCGTAAATAACGACGGAGCTTTTAAAAACGGTTGGAACCAAGAATACGAAGATGAAGAAGAATTTTACAATGATATGCAAACTATTACATTGAAATCAGAATTAAATTAAtatataa
117	175	CATCCGCGAGATAAAGAACAAAGACTATACCGTGAAGCTAAGCGGGACTGACAGCAACTCCATAACGCAGCTGATAATACGCGTAAATAACGACGGAAACTTTAAAAACGGTTGGAACCAAGAATACGAAGATGAAGAAGAATTTTACAATGATATGCAAACTATTACATTGAAATCAGAATTAAATTAAtatataaact
120	178	CCGCGAGATAAAGAACAAAGACTATACCGTGAAGCTAAGCGGGACTGACAGCAACTCCATAACGCAGCTGATAATACGCGTAAATAACGACGGAAACGAGAAAAACGGTTGGAACCAAGAATACGAAGATGAAGAAGAATTTTACAATGATATGCAAACTATTACATTGAAATCAGAATTAAATTAAtatataaactcat
123	181	CGAGATAAAGAACAAAGACTATACCGTGAAGCTAAGCGGGACTGACAGCAACTCCATAACGCAGCTGATAATACGCGTAAATAACGACGGAAACGAGTATAACGGTTGGAACCAAGAATACGAAGATGAAGAAGAATTTTACAATGATATGCAAACTATTACATTGAAATCAGAATTAAATTAAtatataaactcattta
126	184	GATAAAGAACAAAGACTATACCGTGAAGCTAAGCGGGACTGACAGCAACTCCATAACGCAGCTGATAATACGCGTAAATAACGACGGAAACGAGTATGTAGGTTGGAACCAAGAATACGAAGATGAAGAAGAATTTTACAATGATATGCAAACTATTACATTGAAATCAGAATTAAATTAAtatataaactcatttactt
129	187	AAAGAACAAAGACTATACCGTGAAGCTAAGCGGGACTGACAGCAACTCCATAACGCAGCTGATAATACGCGTAAATAACGACGGAAACGAGTATGTAATCTGGAACCAAGAATACGAAGATGAAGAAGAATTTTACAATGATATGCAAACTATTACATTGAAATCAGAATTAAATTAAtatataaactcatttacttatg
132	190	GAACAAAGACTATACCGTGAAGCTAAGCGGGACTGACAGCAACTCCATAACGCAGCTGATAATACGCGTAAATAACGACGGAAACGAGTATGTAATCAGCAACCAAGAATACGAAGATGAAGAAGAATTTTACAATGATATGCAAACTATTACATTGAAATCAGAATTAAATTAAtatataaactcatttacttatgtag
135	193	CAAAGACTATACCGTGAAGCTAAGCGGGACTGACAGCAACTCCATAACGCAGCTGATAATACGCGTAAATAACGACGGAAACGAGTATGTAATCAGCGAGCAAGAATACGAAGATGAAGAAGAATTTTACAATGATATGCAAACTATTACATTGAAATCAGAATTAAATTAAtatataaactcatttacttatgtaggaa
138	196	AGACTATACCGTGAAGCTAAGCGGGACTGACAGCAACTCCATAACGCAGCTGATAATACGCGTAAATAACGACGGAAACGAGTATGTAATCAGCGAGAGCGAATACGAAGATGAAGAAGAATTTTACAATGATATGCAAACTATTACATTGAAATCAGAATTAAATTAAtatataaactcatttacttatgtaggaataa
141	199	CTATACCGTGAAGCTAAGCGGGACTGACAGCAACTCCATAACGCAGCTGATAATACGCGTAAATAACGACGGAAACGAGTATGTAATCAGCGAGAGCGAGTACGAAGATGAAGAAGAATTTTACAATGATATGCAAACTATTACATTGAAATCAGAATTAAATTAAtatataaactcatttacttatgtaggaataaaga
144	202	TACCGTGAAGCTAAGCGGGACTGACAGCAACTCCATAACGCAGCTGATAATACGCGTAAATAACGACGGAAACGAGTATGTAATCAGCGAGAGCGAGAATGAAGATGAAGAAGAATTTTACAATGATATGCAAACTATTACATTGAAATCAGAATTAAATTAAtatataaactcatttacttatgtaggaataaagagta
147	205	CGTGAAGCTAAGCGGGACTGACAGCAACTCCATAACGCAGCTGATAATACGCGTAAATAACGACGGAAACGAGTATGTAATCAGCGAGAGCGAGAATGAGGATGAAGAAGAATTTTACAATGATATGCAAACTATTACATTGAAATCAGAATTAAATTAAtatataaactcatttacttatgtaggaataaagagtatca
150	208	GAAGCTAAGCGGGACTGACAGCAACTCCATAACGCAGCTGATAATACGCGTAAATAACGACGGAAACGAGTATGTAATCAGCGAGAGCGAGAATGAGAGCGAAGAAGAATTTTACAATGATATGCAAACTATTACATTGAAATCAGAATTAAATTAAtatataaactcatttacttatgtaggaataaagagtatcatct
153	211	GCTAAGCGGGACTGACAGCAACTCCATAACGCAGCTGATAATACGCGTAAATAACGACGGAAACGAGTATGTAATCAGCGAGAGCGAGAATGAGAGCATTGAAGAATTTTACAATGATATGCAAACTATTACATTGAAATCAGAATTAAATTAAtatataaactcatttacttatgtaggaataaagagtatcatctttc
156	214	AAGCGGGACTGACAGCAACTCCATAACGCAGCTGATAATACGCGTAAATAACGACGGAAACGAGTATGTAATCAGCGAGAGCGAGAATGAGAGCATTGTGGAATTTTACAATGATATGCAAACTATTACATTGAAATCAGAATTAAATTAAtatataaactcatttacttatgtaggaataaagagtatcatctttcaaa
159	217	CGGGACTGACAGCAACTCCATAACGCAGCTGATAATACGCGTAAATAACGACGGAAACGAGTATGTAATCAGCGAGAGCGAGAATGAGAGCATTGTGGAGTTTTACAATGATATGCAAACTATTACATTGAAATCAGAATTAAATTAAtatataaactcatttacttatgtaggaataaagagtatcatctttcaaacgc
162	220	GACTGACAGCAACTCCATAACGCAGCTGATAATACGCGTAAATAACGACGGAAACGAGTATGTAATCAGCGAGAGCGAGAATGAGAGCATTGTGGAGAAATACAATGATATGCAAACTATTACATTGAAATCAGAATTAAATTAAtatataaactcatttacttatgtaggaataaagagtatcatctttcaaacgccca
165	223	TGACAGCAACTCCATAACGCAGCTGATAATACGCGTAAATAACGACGGAAACGAGTATGTAATCAGCGAGAGCGAGAATGAGAGCATTGTGGAGAAATTCAATGATATGCAAACTATTACATTGAAATCAGAATTAAATTAAtatataaactcatttacttatgtaggaataaagagtatcatctttcaaacgcccagcg
168	226	CAGCAACTCCATAACGCAGCTGATAATACGCGTAAATAACGACGGAAACGAGTATGTAATCAGCGAGAGCGAGAATGAGAGCATTGTGGAGAAATTCATAGATATGCAAACTATTACATTGAAATCAGAATTAAATTAAtatataaactcatttacttatgtaggaataaagagtatcatctttcaaacgcccagcggta
171	229	CAACTCCATAACGCAGCTGATAATACGCGTAAATAACGACGGAAACGAGTATGTAATCAGCGAGAGCGAGAATGAGAGCATTGTGGAGAAATTCATAAGTATGCAAACTATTACATTGAAATCAGAATTAAATTAAtatataaactcatttacttatgtaggaataaagagtatcatctttcaaacgcccagcggtagta
174	232	CTCCATAACGCAGCTGATAATACGCGTAAATAACGACGGAAACGAGTATGTAATCAGCGAGAGCGAGAATGAGAGCATTGTGGAGAAATTCATAAGTGCCCAAACTATTACATTGAAATCAGAATTAAATTAAtatataaactcatttacttatgtaggaataaagagtatcatctttcaaacgcccagcggtagtacaa
177	235	CATAACGCAGCTGATAATACGCGTAAATAACGACGGAAACGAGTATGTAATCAGCGAGAGCGAGAATGAGAGCATTGTGGAGAAATTCATAAGTGCCTTCACTATTACATTGAAATCAGAATTAAATTAAtatataaactcatttacttatgtaggaataaagagtatcatctttcaaacgcccagcggtagtacaattc
180	238	AACGCAGCTGATAATACGCGTAAATAACGACGGAAACGAGTATGTAATCAGCGAGAGCGAGAATGAGAGCATTGTGGAGAAATTCATAAGTGCCTTCAAGATTACATTGAAATCAGAATTAAATTAAtatataaactcatttacttatgtaggaataaagagtatcatctttcaaacgcccagcggtagtacaattcaaa
183	241	GCAGCTGATAATACGCGTAAATAACGACGGAAACGAGTATGTAATCAGCGAGAGCGAGAATGAGAGCATTGTGGAGAAATTCATAAGTGCCTTCAAGAATACATTGAAATCAGAATTAAATTAAtatataaactcatttacttatgtaggaataaagagtatcatctttcaaacgcccagcggtagtacaattcaaagta
186	244	GCTGATAATACGCGTAAATAACGACGGAAACGAGTATGTAATCAGCGAGAGCGAGAATGAGAGCATTGTGGAGAAATTCATAAGTGCCTTCAAGAATGGATTGAAATCAGAATTAAATTAAtatataaactcatttacttatgtaggaataaagagtatcatctttcaaacgcccagcggtagtacaattcaaagtagta
189	247	GATAATACGCGTAAATAACGACGGAAACGAGTATGTAATCAGCGAGAGCGAGAATGAGAGCATTGTGGAGAAATTCATAAGTGCCTTCAAGAATGGATGGAAATCAGAATTAAATTAAtatataaactcatttacttatgtaggaataaagagtatcatctttcaaacgcccagcggtagtacaattcaaagtagtaggt
192	250	AATACGCGTAAATAACGACGGAAACGAGTATGTAATCAGCGAGAGCGAGAATGAGAGCATTGTGGAGAAATTCATAAGTGCCTTCAAGAATGGATGGAATTCAGAATTAAATTAAtatataaactcatttacttatgtaggaataaagagtatcatctttcaaacgcccagcggtagtacaattcaaagtagtaggtacc
195	253	ACGCGTAAATAACGACGGAAACGAGTATGTAATCAGCGAGAGCGAGAATGAGAGCATTGTGGAGAAATTCATAAGTGCCTTCAAGAATGGATGGAATCAGGAATTAAATTAAtatataaactcatttacttatgtaggaataaagagtatcatctttcaaacgcccagcggtagtacaattcaaagtagtaggtaccaat
198	256	CGTAAATAACGACGGAAACGAGTATGTAATCAGCGAGAGCGAGAATGAGAGCATTGTGGAGAAATTCATAAGTGCCTTCAAGAATGGATGGAATCAGGAGTTAAATTAAtatataaactcatttacttatgtaggaataaagagtatcatctttcaaacgcccagcggtagtacaattcaaagtagtaggtaccaatggt
201	259	AAATAACGACGGAAACGAGTATGTAATCAGCGAGAGCGAGAATGAGAGCATTGTGGAGAAATTCATAAGTGCCTTCAAGAATGGATGGAATCAGGAGTATAATTAAtatataaactcatttacttatgtaggaataaagagtatcatctttcaaacgcccagcggtagtacaattcaaagtagtaggtaccaatggtagt
204	262	TAACGACGGAAACGAGTATGTAATCAGCGAGAGCGAGAATGAGAGCATTGTGGAGAAATTCATAAGTGCCTTCAAGAATGGATGGAATCAGGAGTATGAGTAAtatataaactcatttacttatgtaggaataaagagtatcatctttcaaacgcccagcggtagtacaattcaaagtagtaggtaccaatggtagtact
207	265	CGACGGAAACGAGTATGTAATCAGCGAGAGCGAGAATGAGAGCATTGTGGAGAAATTCATAAGTGCCTTCAAGAATGGATGGAATCAGGAGTATGAGGACtatataaactcatttacttatgtaggaataaagagtatcatctttcaaacgcccagcggtagtacaattcaaagtagtaggtaccaatggtagtactagt
0	61	aataaaagtatcaacaaaaaattgttaatatacctctatactttaacgtcaaggagaaaaaaccccggattctagaactagtggatcccccgggaaaaaaGGTACAGATTCTAATTCAATCACTCAATTGATCATCAGAGTTAATAATGATGGTAATGAATACGTTATTTCTGAATCAGAAAACGAATCTATCGTTGAAA
3	64	aaaagtatcaacaaaaaattgttaatatacctctatactttaacgtcaaggagaaaaaaccccggattctagaactagtggatcccccgggaaaaaaATGACAGATTCTAATTCAATCACTCAATTGATCATCAGAGTTAATAATGATGGTAATGAATACGTTATTTCTGAATCAGAAAACGAATCTATCGTTGAAAAGT
6	67	agtatcaacaaaaaattgttaatatacctctatactttaacgtcaaggagaaaaaaccccggattctagaactagtggatcccccgggaaaaaaATGAACGATTCTAATTCAATCACTCAATTGATCATCAGAGTTAATAATGATGGTAATGAATACGTTATTTCTGAATCAGAAAACGAATCTATCGTTGAAAAGTTTA
9	70	atcaacaaaaaattgttaatatacctctatactttaacgtcaaggagaaaaaaccccggattctagaactagtggatcccccgggaaaaaaATGAACATCTCTAATTCAATCACTCAATTGATCATCAGAGTTAATAATGATGGTAATGAATACGTTATTTCTGAATCAGAAAACGAATCTATCGTTGAAAAGTTTATTT
12	73	aacaaaaaattgttaatatacctctatactttaacgtcaaggagaaaaaaccccggattctagaactagtggatcccccgggaaaaaaATGAACATCAACAATTCAATCACTCAATTGATCATCAGAGTTAATAATGATGGTAATGAATACGTTATTTCTGAATCAGAAAACGAATCTATCGTTGAAAAGTTTATTTCAG
15	76	aaaaaattgttaatatacctctatactttaacgtcaaggagaaaaaaccccggattctagaactagtggatcccccgggaaaaaaATGAACATCAACGACTCAATCACTCAATTGATCATCAGAGTTAATAATGATGGTAATGAATACGTTATTTCTGAATCAGAAAACGAATCTATCGTTGAAAAGTTTATTTCAGCTT
18	79	aaattgttaatatacctctatactttaacgtcaaggagaaaaaaccccggattctagaactagtggatcccccgggaaaaaaATGAACATCAACGACCTCATCACTCAATTGATCATCAGAGTTAATAATGATGGTAATGAATACGTTATTTCTGAATCAGAAAACGAATCTATCGTTGAAAAGTTTATTTCAGCTTTTA
21	82	ttgttaatatacctctatactttaacgtcaaggagaaaaaaccccggattctagaactagtggatcccccgggaaaaaaATGAACATCAACGACCTCATCACTCAATTGATCATCAGAGTTAATAATGATGGTAATGAATACGTTATTTCTGAATCAGAAAACGAATCTATCGTTGAAAAGTTTATTTCAGCTTTTAAAA
24	85	ttaatatacctctatactttaacgtcaaggagaaaaaaccccggattctagaactagtggatcccccgggaaaaaaATGAACATCAACGACCTCATCCGCCAATTGATCATCAGAGTTAATAATGATGGTAATGAATACGTTATTTCTGAATCAGAAAACGAATCTATCGTTGAAAAGTTTATTTCAGCTTTTAAAAACG
27	88	atatacctctatactttaacgtcaaggagaaaaaaccccggattctagaactagtggatcccccgggaaaaaaATGAACATCAACGACCTCATCCGCGAGTTGATCATCAGAGTTAATAATGATGGTAATGAATACGTTATTTCTGAATCAGAAAACGAATCTATCGTTGAAAAGTTTATTTCAGCTTTTAAAAACGGTT
30	91	tacctctatactttaacgtcaaggagaaaaaaccccggattctagaactagtggatcccccgggaaaaaaATGAACATCAACGACCTCATCCGCGAGATAATCATCAGAGTTAATAATGATGGTAATGAATACGTTATTTCTGAATCAGAAAACGAATCTATCGTTGAAAAGTTTATTTCAGCTTTTAAAAACGGTTGGA
33	94	ctctatactttaacgtcaaggagaaaaaaccccggattctagaactagtggatcccccgggaaaaaaATGAACATCAACGACCTCATCCGCGAGATAAAGATCAGAGTTAATAATGATGGTAATGAATACGTTATTTCTGAATCAGAAAACGAATCTATCGTTGAAAAGTTTATTTCAGCTTTTAAAAACGGTTGGAACC
36	97	tatactttaacgtcaaggagaaaaaaccccggattctagaactagtggatcccccgggaaaaaaATGAACATCAACGACCTCATCCGCGAGATAAAGAACAGAGTTAATAATGATGGTAATGAATACGTTATTTCTGAATCAGAAAACGAATCTATCGTTGAAAAGTTTATTTCAGCTTTTAAAAACGGTTGGAACCAAG
39	100	actttaacgtcaaggagaaaaaaccccggattctagaactagtggatcccccgggaaaaaaATGAACATCAACGACCTCATCCGCGAGATAAAGAACAAAGTTAATAATGATGGTAATGAATACGTTATTTCTGAATCAGAAAACGAATCTATCGTTGAAAAGTTTATTTCAGCTTTTAAAAACGGTTGGAACCAAGAAT
42	103	ttaacgtcaaggagaaaaaaccccggattctagaactagtggatcccccgggaaaaaaATGAACATCAACGACCTCATCCGCGAGATAAAGAACAAAGACAATAATGATGGTAATGAATACGTTATTTCTGAATCAGAAAACGAATCTATCGTTGAAAAGTTTATTTCAGCTTTTAAAAACGGTTGGAACCAAGAATACG
45	106	acgtcaaggagaaaaaaccccggattctagaactagtggatcccccgggaaaaaaATGAACATCAACGACCTCATCCGCGAGATAAAGAACAAAGACTATAATGATGGTAATGAATACGTTATTTCTGAATCAGAAAACGAATCTATCGTTGAAAAGTTTATTTCAGCTTTTAAAAACGGTTGGAACCAAGAATACGAAG
48	109	tcaaggagaaaaaaccccggattctagaactagtggatcccccgggaaaaaaATGAACATCAACGACCTCATCCGCGAGATAAAGAACAAAGACTATACCGATGGTAATGAATACGTTATTTCTGAATCAGAAAACGAATCTATCGTTGAAAAGTTTATTTCAGCTTTTAAAAACGGTTGGAACCAAGAATACGAAGATG
51	112	aggagaaaaaaccccggattctagaactagtggatcccccgggaaaaaaATGAACATCAACGACCTCATCCGCGAGATAAAGAACAAAGACTATACCGTGGGTAATGAATACGTTATTTCTGAATCAGAAAACGAATCTATCGTTGAAAAGTTTATTTCAGCTTTTAAAAACGGTTGGAACCAAGAATACGAAGATGAAG
54	115	agaaaaaaccccggattctagaactagtggatcccccgggaaaaaaATGAACATCAACGACCTCATCCGCGAGATAAAGAACAAAGACTATACCGTGAAGAATGAATACGTTATTTCTGAATCAGAAAACGAATCTATCGTTGAAAAGTTTATTTCAGCTTTTAAAAACGGTTGGAACCAAGAATACGAAGATGAAGAAG
57	118	aaaaaccccggattctagaactagtggatcccccgggaaaaaaATGAACATCAACGACCTCATCCGCGAGATAAAGAACAAAGACTATACCGTGAAGCTAGAATACGTTATTTCTGAATCAGAAAACGAATCTATCGTTGAAAAGTTTATTTCAGCTTTTAAAAACGGTTGGAACCAAGAATACGAAGATGAAGAAGAAT
60	121	aaccccggattctagaactagtggatcccccgggaaaaaaATGAACATCAACGACCTCATCCGCGAGATAAAGAACAAAGACTATACCGTGAAGCTAAGCTACGTTATTTCTGAATCAGAAAACGAATCTATCGTTGAAAAGTTTATTTCAGCTTTTAAAAACGGTTGGAACCAAGAATACGAAGATGAAGAAGAATTTT
63	124	cccggattctagaactagtggatcccccgggaaaaaaATGAACATCAACGACCTCATCCGCGAGATAAAGAACAAAGACTATACCGTGAAGCTAAGCGGGGTTATTTCTGAATCAGAAAACGAATCTATCGTTGAAAAGTTTATTTCAGCTTTTAAAAACGGTTGGAACCAAGAATACGAAGATGAAGAAGAATTTTACA
66	127	ggattctagaactagtggatcccccgggaaaaaaATGAACATCAACGACCTCATCCGCGAGATAAAGAACAAAGACTATACCGTGAAGCTAAGCGGGACTATTTCTGAATCAGAAAACGAATCTATCGTTGAAAAGTTTATTTCAGCTTTTAAAAACGGTTGGAACCAAGAATACGAAGATGAAGAAGAATTTTACAATG
69	130	ttctagaactagtggatcccccgggaaaaaaATGAACATCAACGACCTCATCCGCGAGATAAAGAACAAAGACTATACCGTGAAGCTAAGCGGGACTGACTCTGAATCAGAAAACGAATCTATCGTTGAAAAGTTTATTTCAGCTTTTAAAAACGGTTGGAACCAAGAATACGAAGATGAAGAAGAATTTTACAATGATA
72	133	tagaactagtggatcccccgggaaaaaaATGAACATCAACGACCTCATCCGCGAGATAAAGAACAAAGACTATACCGTGAAGCTAAGCGGGACTGACAGCGAATCAGAAAACGAATCTATCGTTGAAAAGTTTATTTCAGCTTTTAAAAACGGTTGGAACCAAGAATACGAAGATGAAGAAGAATTTTACAATGATATGC
75	136	aactagtggatcccccgggaaaaaaATGAACATCAACGACCTCATCCGCGAGATAAAGAACAAAGACTATACCGTGAAGCTAAGCGGGACTGACAGCAACTCAGAAAACGAATCTATCGTTGAAAAGTTTATTTCAGCTTTTAAAAACGGTTGGAACCAAGAATACGAAGATGAAGAAGAATTTTACAATGATATGCAAA
78	139	tagtggatcccccgggaaaaaaATGAACATCAACGACCTCATCCGCGAGATAAAGAACAAAGACTATACCGTGAAGCTAAGCGGGACTGACAGCAACTCCGAAAACGAATCTATCGTTGAAAAGTTTATTTCAGCTTTTAAAAACGGTTGGAACCAAGAATACGAAGATGAAGAAGAATTTTACAATGATATGCAAACTA
81	142	tggatcccccgggaaaaaaATGAACATCAACGACCTCATCCGCGAGATAAAGAACAAAGACTATACCGTGAAGCTAAGCGGGACTGACAGCAACTCCATAAACGAATCTATCGTTGAAAAGTTTATTTCAGCTTTTAAAAACGGTTGGAACCAAGAATACGAAGATGAAGAAGAATTTTACAATGATATGCAAACTATTA
84	145	atcccccgggaaaaaaATGAACATCAACGACCTCATCCGCGAGATAAAGAACAAAGACTATACCGTGAAGCTAAGCGGGACTGACAGCAACTCCATAACGGAATCTATCGTTGAAAAGTTTATTTCAGCTTTTAAAAACGGTTGGAACCAAGAATACGAAGATGAAGAAGAATTTTACAATGATATGCAAACTATTACAT
87	148	ccccgggaaaaaaATGAACATCAACGACCTCATCCGCGAGATAAAGAACAAAGACTATACCGTGAAGCTAAGCGGGACTGACAGCAACTCCATAACGCAGTCTATCGTTGAAAAGTTTATTTCAGCTTTTAAAAACGGTTGGAACCAAGAATACGAAGATGAAGAAGAATTTTACAATGATATGCAAACTATTACATTGA
90	151	cgggaaaaaaATGAACATCAACGACCTCATCCGCGAGATAAAGAACAAAGACTATACCGTGAAGCTAAGCGGGACTGACAGCAACTCCATAACGCAGCTGATCGTTGAAAAGTTTATTTCAGCTTTTAAAAACGGTTGGAACCAAGAATACGAAGATGAAGAAGAATTTTACAATGATATGCAAACTATTACATTGAAAT
93	154	gaaaaaaATGAACATCAACGACCTCATCCGCGAGATAAAGAACAAAGACTATACCGTGAAGCTAAGCGGGACTGACAGCAACTCCATAACGCAGCTGATAGTTGAAAAGTTTATTTCAGCTTTTAAAAACGGTTGGAACCAAGAATACGAAGATGAAGAAGAATTTTACAATGATATGCAAACTATTACATTGAAATCAG
96	157	aaaaATGAACATCAACGACCTCATCCGCGAGATAAAGAACAAAGACTATACCGTGAAGCTAAGCGGGACTGACAGCAACTCCATAACGCAGCTGATAATAGAAAAGTTTATTTCAGCTTTTAAAAACGGTTGGAACCAAGAATACGAAGATGAAGAAGAATTTTACAATGATATGCAAACTATTACATTGAAATCAGAAT
99	160	aATGAACATCAACGACCTCATCCGCGAGATAAAGAACAAAGACTATACCGTGAAGCTAAGCGGGACTGACAGCAACTCCATAACGCAGCTGATAATACGCAAGTTTATTTCAGCTTTTAAAAACGGTTGGAACCAAGAATACGAAGATGAAGAAGAATTTTACAATGATATGCAAACTATTACATTGAAATCAGAATTAA
102	163	GAACATCAACGACCTCATCCGCGAGATAAAGAACAAAGACTATACCGTGAAGCTAAGCGGGACTGACAGCAACTCCATAACGCAGCTGATAATACGCGTATTTATTTCAGCTTTTAAAAACGGTTGGAACCAAGAATACGAAGATGAAGAAGAATTTTACAATGATATGCAAACTATTACATTGAAATCAGAATTAAATT
105	166	CATCAACGACCTCATCCGCGAGATAAAGAACAAAGACTATACCGTGAAGCTAAGCGGGACTGACAGCAACTCCATAACGCAGCTGATAATACGCGTAAATATTTCAGCTTTTAAAAACGGTTGGAACCAAGAATACGAAGATGAAGAAGAATTTTACAATGATATGCAAACTATTACATTGAAATCAGAATTAAATTAAt
108	169	CAACGACCTCATCCGCGAGATAAAGAACAAAGACTATACCGTGAAGCTAAGCGGGACTGACAGCAACTCCATAACGCAGCTGATAATACGCGTAAATAACTCAGCTTTTAAAAACGGTTGGAACCAAGAATACGAAGATGAAGAAGAATTTTACAATGATATGCAAACTATTACATTGAAATCAGAATTAAATTAAtata
111	172	CGACCTCATCCGCGAGATAAAGAACAAAGACTATACCGTGAAGCTAAGCGGGACTGACAGCAACTCCATAACGCAGCTGATAATACGCGTAAATAACGACGCTTTTAAAAACGGTTGGAACCAAGAATACGAAGATGAAGAAGAATTTTACAATGATATGCAAACTATTACATTGAAATCAGAATTAAATTAAtatataa
114	175	CCTCATCCGCGAGATAAAGAACAAAGACTATACCGTGAAGCTAAGCGGGACTGACAGCAACTCCATAACGCAGCTGATAATACGCGTAAATAACGACGGATTTAAAAACGGTTGGAACCAAGAATACGAAGATGAAGAAGAATTTTACAATGATATGCAAACTATTACATTGAAATCAGAATTAAATTAAtatataaact
117	178	CATCCGCGAGATAAAGAACAAAGACTATACCGTGAAGCTAAGCGGGACTGACAGCAACTCCATAACGCAGCTGATAATACGCGTAAATAACGACGGAAACAAAAACGGTTGGAACCAAGAATACGAAGATGAAGAAGAATTTTACAATGATATGCAAACTATTACATTGAAATCAGAATTAAATTAAtatataaactcat
120	181	CCGCGAGATAAAGAACAAAGACTATACCGTGAAGCTAAGCGGGACTGACAGCAACTCCATAACGCAGCTGATAATACGCGTAAATAACGACGGAAACGAGAACGGTTGGAACCAAGAATACGAAGATGAAGAAGAATTTTACAATGATATGCAAACTATTACATTGAAATCAGAATTAAATTAAtatataaactcattta
123	184	CGAGATAAAGAACAAAGACTATACCGTGAAGCTAAGCGGGACTGACAGCAACTCCATAACGCAGCTGATAATACGCGTAAATAACGACGGAAACGAGTATGGTTGGAACCAAGAATACGAAGATGAAGAAGAATTTTACAATGATATGCAAACTATTACATTGAAATCAGAATTAAATTAAtatataaactcatttactt
126	187	GATAAAGAACAAAGACTATACCGTGAAGCTAAGCGGGACTGACAGCAACTCCATAACGCAGCTGATAATACGCGTAAATAACGACGGAAACGAGTATGTATGGAACCAAGAATACGAAGATGAAGAAGAATTTTACAATGATATGCAAACTATTACATTGAAATCAGAATTAAATTAAtatataaactcatttacttatg
129	190	AAAGAACAAAGACTATACCGTGAAGCTAAGCGGGACTGACAGCAACTCCATAACGCAGCTGATAATACGCGTAAATAACGACGGAAACGAGTATGTAATCAACCAAGAATACGAAGATGAAGAAGAATTTTACAATGATATGCAAACTATTACATTGAAATCAGAATTAAATTAAtatataaactcatttacttatgtag
132	193	GAACAAAGACTATACCGTGAAGCTAAGCGGGACTGACAGCAACTCCATAACGCAGCTGATAATACGCGTAAATAACGACGGAAACGAGTATGTAATCAGCCAAGAATACGAAGATGAAGAAGAATTTTACAATGATATGCAAACTATTACATTGAAATCAGAATTAAATTAAtatataaactcatttacttatgtaggaa
135	196	CAAAGACTATACCGTGAAGCTAAGCGGGACTGACAGCAACTCCATAACGCAGCTGATAATACGCGTAAATAACGACGGAAACGAGTATGTAATCAGCGAGGAATACGAAGATGAAGAAGAATTTTACAATGATATGCAAACTATTACATTGAAATCAGAATTAAATTAAtatataaactcatttacttatgtaggaataa
138	199	AGACTATACCGTGAAGCTAAGCGGGACTGACAGCAACTCCATAACGCAGCTGATAATACGCGTAAATAACGACGGAAACGAGTATGTAATCAGCGAGAGCTACGAAGATGAAGAAGAATTTTACAATGATATGCAAACTATTACATTGAAATCAGAATTAAATTAAtatataaactcatttacttatgtaggaataaaga
141	202	CTATACCGTGAAGCTAAGCGGGACTGACAGCAACTCCATAACGCAGCTGATAATACGCGTAAATAACGACGGAAACGAGTATGTAATCAGCGAGAGCGAGGAAGATGAAGAAGAATTTTACAATGATATGCAAACTATTACATTGAAATCAGAATTAAATTAAtatataaactcatttacttatgtaggaataaagagta
144	205	TACCGTGAAGCTAAGCGGGACTGACAGCAACTCCATAACGCAGCTGATAATACGCGTAAATAACGACGGAAACGAGTATGTAATCAGCGAGAGCGAGAATGATGAAGAAGAATTTTACAATGATATGCAAACTATTACATTGAAATCAGAATTAAATTAAtatataaactcatttacttatgtaggaataaagagtatca
147	208	CGTGAAGCTAAGCGGGACTGACAGCAACTCCATAACGCAGCTGATAATACGCGTAAATAACGACGGAAACGAGTATGTAATCAGCGAGAGCGAGAATGAGGAAGAAGAATTTTACAATGATATGCAAACTATTACATTGAAATCAGAATTAAATTAAtatataaactcatttacttatgtaggaataaagagtatcatct
150	211	GAAGCTAAGCGGGACTGACAGCAACTCCATAACGCAGCTGATAATACGCGTAAATAACGACGGAAACGAGTATGTAATCAGCGAGAGCGAGAATGAGAGCGAAGAATTTTACAATGATATGCAAACTATTACATTGAAATCAGAATTAAATTAAtatataaactcatttacttatgtaggaataaagagtatcatctttc
153	214	GCTAAGCGGGACTGACAGCAACTCCATAACGCAGCTGATAATACGCGTAAATAACGACGGAAACGAGTATGTAATCAGCGAGAGCGAGAATGAGAGCATTGAATTTTACAATGATATGCAAACTATTACATTGAAATCAGAATTAAATTAAtatataaactcatttacttatgtaggaataaagagtatcatctttcaaa
156	217	AAGCGGGACTGACAGCAACTCCATAACGCAGCTGATAATACGCGTAAATAACGACGGAAACGAGTATGTAATCAGCGAGAGCGAGAATGAGAGCATTGTGTTTTACAATGATATGCAAACTATTACATTGAAATCAGAATTAAATTAAtatataaactcatttacttatgtaggaataaagagtatcatctttcaaacgc
159	220	CGGGACTGACAGCAACTCCATAACGCAGCTGATAATACGCGTAAATAACGACGGAAACGAGTATGTAATCAGCGAGAGCGAGAATGAGAGCATTGTGGAGTACAATGATATGCAAACTATTACATTGAAATCAGAATTAAATTAAtatataaactcatttacttatgtaggaataaagagtatcatctttcaaacgccca
162	223	GACTGACAGCAACTCCATAACGCAGCTGATAATACGCGTAAATAACGACGGAAACGAGTATGTAATCAGCGAGAGCGAGAATGAGAGCATTGTGGAGAAAAATGATATGCAAACTATTACATTGAAATCAGAATTAAATTAAtatataaactcatttacttatgtaggaataaagagtatcatctttcaaacgcccagcg
165	226	TGACAGCAACTCCATAACGCAGCTGATAATACGCGTAAATAACGACGGAAACGAGTATGTAATCAGCGAGAGCGAGAATGAGAGCATTGTGGAGAAATTCGATATGCAAACTATTACATTGAAATCAGAATTAAATTAAtatataaactcatttacttatgtaggaataaagagtatcatctttcaaacgcccagcggta
168	229	CAGCAACTCCATAACGCAGCTGATAATACGCGTAAATAACGACGGAAACGAGTATGTAATCAGCGAGAGCGAGAATGAGAGCATTGTGGAGAAATTCATAATGCAAACTATTACATTGAAATCAGAATTAAATTAAtatataaactcatttacttatgtaggaataaagagtatcatctttcaaacgcccagcggtagta
171	232	CAACTCCATAACGCAGCTGATAATACGCGTAAATAACGACGGAAACGAGTATGTAATCAGCGAGAGCGAGAATGAGAGCATTGTGGAGAAATTCATAAGTCAAACTATTACATTGAAATCAGAATTAAATTAAtatataaactcatttacttatgtaggaataaagagtatcatctttcaaacgcccagcggtagtacaa
174	235	CTCCATAACGCAGCTGATAATACGCGTAAATAACGACGGAAACGAGTATGTAATCAGCGAGAGCGAGAATGAGAGCATTGTGGAGAAATTCATAAGTGCCACTATTACATTGAAATCAGAATTAAATTAAtatataaactcatttacttatgtaggaataaagagtatcatctttcaaacgcccagcggtagtacaattc
177	238	CATAACGCAGCTGATAATACGCGTAAATAACGACGGAAACGAGTATGTAATCAGCGAGAGCGAGAATGAGAGCATTGTGGAGAAATTCATAAGTGCCTTCATTACATTGAAATCAGAATTAAATTAAtatataaactcatttacttatgtaggaataaagagtatcatctttcaaacgcccagcggtagtacaattcaaa
180	241	AACGCAGCTGATAATACGCGTAAATAACGACGGAAACGAGTATGTAATCAGCGAGAGCGAGAATGAGAGCATTGTGGAGAAATTCATAAGTGCCTTCAAGACATTGAAATCAGAATTAAATTAAtatataaactcatttacttatgtaggaataaagagtatcatctttcaaacgcccagcggtagtacaattcaaagta
183	244	GCAGCTGATAATACGCGTAAATAACGACGGAAACGAGTATGTAATCAGCGAGAGCGAGAATGAGAGCATTGTGGAGAAATTCATAAGTGCCTTCAAGAATTTGAAATCAGAATTAAATTAAtatataaactcatttacttatgtaggaataaagagtatcatctttcaaacgcccagcggtagtacaattcaaagtagta
186	247	GCTGATAATACGCGTAAATAACGACGGAAACGAGTATGTAATCAGCGAGAGCGAGAATGAGAGCATTGTGGAGAAATTCATAAGTGCCTTCAAGAATGGAAAATCAGAATTAAATTAAtatataaactcatttacttatgtaggaataaagagtatcatctttcaaacgcccagcggtagtacaattcaaagtagtaggt
189	250	GATAATACGCGTAAATAACGACGGAAACGAGTATGTAATCAGCGAGAGCGAGAATGAGAGCATTGTGGAGAAATTCATAAGTGCCTTCAAGAATGGATGGTCAGAATTAAATTAAtatataaactcatttacttatgtaggaataaagagtatcatctttcaaacgcccagcggtagtacaattcaaagtagtaggtacc
192	253	AATACGCGTAAATAACGACGGAAACGAGTATGTAATCAGCGAGAGCGAGAATGAGAGCATTGTGGAGAAATTCATAAGTGCCTTCAAGAATGGATGGAATGAATTAAATTAAtatataaactcatttacttatgtaggaataaagagtatcatctttcaaacgcccagcggtagtacaattcaaagtagtaggtaccaat
195	256	ACGCGTAAATAACGACGGAAACGAGTATGTAATCAGCGAGAGCGAGAATGAGAGCATTGTGGAGAAATTCATAAGTGCCTTCAAGAATGGATGGAATCAGTTAAATTAAtatataaactcatttacttatgtaggaataaagagtatcatctttcaaacgcccagcggtagtacaattcaaagtagtaggtaccaatggt
198	259	CGTAAATAACGACGGAAACGAGTATGTAATCAGCGAGAGCGAGAATGAGAGCATTGTGGAGAAATTCATAAGTGCCTTCAAGAATGGATGGAATCAGGAGAATTAAtatataaactcatttacttatgtaggaataaagagtatcatctttcaaacgcccagcggtagtacaattcaaagtagtaggtaccaatggtagt
201	262	AAATAACGACGGAAACGAGTATGTAATCAGCGAGAGCGAGAATGAGAGCATTGTGGAGAAATTCATAAGTGCCTTCAAGAATGGATGGAATCAGGAGTATTAAtatataaactcatttacttatgtaggaataaagagtatcatctttcaaacgcccagcggtagtacaattcaaagtagtaggtaccaatggtagtact
204	265	TAACGACGGAAACGAGTATGTAATCAGCGAGAGCGAGAATGAGAGCATTGTGGAGAAATTCATAAGTGCCTTCAAGAATGGATGGAATCAGGAGTATGAGtatataaactcatttacttatgtaggaataaagagtatcatctttcaaacgcccagcggtagtacaattcaaagtagtaggtaccaatggtagtactagt
0	64	aataaaagtatcaacaaaaaattgttaatatacctctatactttaacgtcaaggagaaaaaaccccggattctagaactagtggatcccccgggaaaaaaACAGATTCTAATTCAATCACTCAATTGATCATCAGAGTTAATAATGATGGTAATGAATACGTTATTTCTGAATCAGAAAACGAATCTATCGTTGAAAAGT
3	67	aaaagtatcaacaaaaaattgttaatatacctctatactttaacgtcaaggagaaaaaaccccggattctagaactagtggatcccccgggaaaaaaATGGATTCTAATTCAATCACTCAATTGATCATCAGAGTTAATAATGATGGTAATGAATACGTTATTTCTGAATCAGAAAACGAATCTATCGTTGAAAAGTTTA
6	70	agtatcaacaaaaaattgttaatatacctctatactttaacgtcaaggagaaaaaaccccggattctagaactagtggatcccccgggaaaaaaATGAACTCTAATTCAATCACTCAATTGATCATCAGAGTTAATAATGATGGTAATGAATACGTTATTTCTGAATCAGAAAACGAATCTATCGTTGAAAAGTTTATTT
9	73	atcaacaaaaaattgttaatatacctctatactttaacgtcaaggagaaaaaaccccggattctagaactagtggatcccccgggaaaaaaATGAACATCAATTCAATCACTCAATTGATCATCAGAGTTAATAATGATGGTAATGAATACGTTATTTCTGAATCAGAAAACGAATCTATCGTTGAAAAGTTTATTTCAG
12	76	aacaaaaaattgttaatatacctctatactttaacgtcaaggagaaaaaaccccggattctagaactagtggatcccccgggaaaaaaATGAACATCAACTCAATCACTCAATTGATCATCAGAGTTAATAATGATGGTAATGAATACGTTATTTCTGAATCAGAAAACGAATCTATCGTTGAAAAGTTTATTTCAGCTT
15	79	aaaaaattgttaatatacctctatactttaacgtcaaggagaaaaaaccccggattctagaactagtggatcccccgggaaaaaaATGAACATCAACGACATCACTCAATTGATCATCAGAGTTAATAATGATGGTAATGAATACGTTATTTCTGAATCAGAAAACGAATCTATCGTTGAAAAGTTTATTTCAGCTTTTA
18	82	aaattgttaatatacctctatactttaacgtcaaggagaaaaaaccccggattctagaactagtggatcccccgggaaaaaaATGAACATCAACGACCTCACTCAATTGATCATCAGAGTTAATAATGATGGTAATGAATACGTTATTTCTGAATCAGAAAACGAATCTATCGTTGAAAAGTTTATTTCAGCTTTTAAAA
21	85	ttgttaatatacctctatactttaacgtcaaggagaaaaaaccccggattctagaactagtggatcccccgggaaaaaaATGAACATCAACGACCTCATCCAATTGATCATCAGAGTTAATAATGATGGTAATGAATACGTTATTTCTGAATCAGAAAACGAATCTATCGTTGAAAAGTTTATTTCAGCTTTTAAAAACG
24	88	ttaatatacctctatactttaacgtcaaggagaaaaaaccccggattctagaactagtggatcccccgggaaaaaaATGAACATCAACGACCTCATCCGCTTGATCATCAGAGTTAATAATGATGGTAATGAATACGTTATTTCTGAATCAGAAAACGAATCTATCGTTGAAAAGTTTATTTCAGCTTTTAAAAACGGTT
27	91	atatacctctatactttaacgtcaaggagaaaaaaccccggattctagaactagtggatcccccgggaaaaaaATGAACATCAACGACCTCATCCGCGAGATCATCAGAGTTAATAATGATGGTAATGAATACGTTATTTCTGAATCAGAAAACGAATCTATCGTTGAAAAGTTTATTTCAGCTTTTAAAAACGGTTGGA
30	94	tacctctatactttaacgtcaaggagaaaaaaccccggattctagaactagtggatcccccgggaaaaaaATGAACATCAACGACCTCATCCGCGAGATAATCAGAGTTAATAATGATGGTAATGAATACGTTATTTCTGAATCAGAAAACGAATCTATCGTTGAAAAGTTTATTTCAGCTTTTAAAAACGGTTGGAACC
33	97	ctctatactttaacgtcaaggagaaaaaaccccggattctagaactagtggatcccccgggaaaaaaATGAACATCAACGACCTCATCCGCGAGATAAAGAGAGTTAATAATGATGGTAATGAATACGTTATTTCTGAATCAGAAAACGAATCTATCGTTGAAAAGTTTATTTCAGCTTTTAAAAACGGTTGGAACCAAG
36	100	tatactttaacgtcaaggagaaaaaaccccggattctagaactagtggatcccccgggaaaaaaATGAACATCAACGACCTCATCCGCGAGATAAAGAACGTTAATAATGATGGTAATGAATACGTTATTTCTGAATCAGAAAACGAATCTATCGTTGAAAAGTTTATTTCAGCTTTTAAAAACGGTTGGAACCAAGAAT
39	103	actttaacgtcaaggagaaaaaaccccggattctagaactagtggatcccccgggaaaaaaATGAACATCAACGACCTCATCCGCGAGATAAAGAACAAAAATAATGATGGTAATGAATACGTTATTTCTGAATCAGAAAACGAATCTATCGTTGAAAAGTTTATTTCAGCTTTTAAAAACGGTTGGAACCAAGAATACG
42	106	ttaacgtcaaggagaaaaaaccccggattctagaactagtggatcccccgggaaaaaaATGAACATCAACGACCTCATCCGCGAGATAAAGAACAAAGACAATGATGGTAATGAATACGTTATTTCTGAATCAGAAAACGAATCTATCGTTGAAAAGTTTATTTCAGCTTTTAAAAACGGTTGGAACCAAGAATACGAAG
45	109	acgtcaaggagaaaaaaccccggattctagaactagtggatcccccgggaaaaaaATGAACATCAACGACCTCATCCGCGAGATAAAGAACAAAGACTATGATGGTAATGAATACGTTATTTCTGAATCAGAAAACGAATCTATCGTTGAAAAGTTTATTTCAGCTTTTAAAAACGGTTGGAACCAAGAATACGAAGATG
48	112	tcaaggagaaaaaaccccggattctagaactagtggatcccccgggaaaaaaATGAACATCAACGACCTCATCCGCGAGATAAAGAACAAAGACTATACCGGTAATGAATACGTTATTTCTGAATCAGAAAACGAATCTATCGTTGAAAAGTTTATTTCAGCTTTTAAAAACGGTTGGAACCAAGAATACGAAGATGAAG
51	115	aggagaaaaaaccccggattctagaactagtggatcccccgggaaaaaaATGAACATCAACGACCTCATCCGCGAGATAAAGAACAAAGACTATACCGTGAATGAATACGTTATTTCTGAATCAGAAAACGAATCTATCGTTGAAAAGTTTATTTCAGCTTTTAAAAACGGTTGGAACCAAGAATACGAAGATGAAGAAG
54	118	agaaaaaaccccggattctagaactagtggatcccccgggaaaaaaATGAACATCAACGACCTCATCCGCGAGATAAAGAACAAAGACTATACCGTGAAGGAATACGTTATTTCTGAATCAGAAAACGAATCTATCGTTGAAAAGTTTATTTCAGCTTTTAAAAACGGTTGGAACCAAGAATACGAAGATGAAGAAGAAT
57	121	aaaaaccccggattctagaactagtggatcccccgggaaaaaaATGAACATCAACGACCTCATCCGCGAGATAAAGAACAAAGACTATACCGTGAAGCTATACGTTATTTCTGAATCAGAAAACGAATCTATCGTTGAAAAGTTTATTTCAGCTTTTAAAAACGGTTGGAACCAAGAATACGAAGATGAAGAAGAATTTT
60	124	aaccccggattctagaactagtggatcccccgggaaaaaaATGAACATCAACGACCTCATCCGCGAGATAAAGAACAAAGACTATACCGTGAAGCTAAGCGTTATTTCTGAATCAGAAAACGAATCTATCGTTGAAAAGTTTATTTCAGCTTTTAAAAACGGTTGGAACCAAGAATACGAAGATGAAGAAGAATTTTACA
63	127	cccggattctagaactagtggatcccccgggaaaaaaATGAACATCAACGACCTCATCCGCGAGATAAAGAACAAAGACTATACCGTGAAGCTAAGCGGGATTTCTGAATCAGAAAACGAATCTATCGTTGAAAAGTTTATTTCAGCTTTTAAAAACGGTTGGAACCAAGAATACGAAGATGAAGAAGAATTTTACAATG
66	130	ggattctagaactagtggatcccccgggaaaaaaATGAACATCAACGACCTCATCCGCGAGATAAAGAACAAAGACTATACCGTGAAGCTAAGCGGGACTTCTGAATCAGAAAACGAATCTATCGTTGAAAAGTTTATTTCAGCTTTTAAAAACGGTTGGAACCAAGAATACGAAGATGAAGAAGAATTTTACAATGATA
69	133	ttctagaactagtggatcccccgggaaaaaaATGAACATCAACGACCTCATCCGCGAGATAAAGAACAAAGACTATACCGTGAAGCTAAGCGGGACTGACGAATCAGAAAACGAATCTATCGTTGAAAAGTTTATTTCAGCTTTTAAAAACGGTTGGAACCAAGAATACGAAGATGAAGAAGAATTTTACAATGATATGC
72	136	tagaactagtggatcccccgggaaaaaaATGAACATCAACGACCTCATCCGCGAGATAAAGAACAAAGACTATACCGTGAAGCTAAGCGGGACTGACAGCTCAGAAAACGAATCTATCGTTGAAAAGTTTATTTCAGCTTTTAAAAACGGTTGGAACCAAGAATACGAAGATGAAGAAGAATTTTACAATGATATGCAAA
75	139	aactagtggatcccccgggaaaaaaATGAACATCAACGACCTCATCCGCGAGATAAAGAACAAAGACTATACCGTGAAGCTAAGCGGGACTGACAGCAACGAAAACGAATCTATCGTTGAAAAGTTTATTTCAGCTTTTAAAAACGGTTGGAACCAAGAATACGAAGATGAAGAAGAATTTTACAATGATATGCAAACTA
78	142	tagtggatcccccgggaaaaaaATGAACATCAACGACCTCATCCGCGAGATAAAGAACAAAGACTATACCGTGAAGCTAAGCGGGACTGACAGCAACTCCAACGAATCTATCGTTGAAAAGTTTATTTCAGCTTTTAAAAACGGTTGGAACCAAGAATACGAAGATGAAGAAGAATTTTACAATGATATGCAAACTATTA
81	145	tggatcccccgggaaaaaaATGAACATCAACGACCTCATCCGCGAGATAAAGAACAAAGACTATACCGTGAAGCTAAGCGGGACTGACAGCAACTCCATAGAATCTATCGTTGAAAAGTTTATTTCAGCTTTTAAAAACGGTTGGAACCAAGAATACGAAGATGAAGAAGAATTTTACAATGATATGCAAACTATTACAT
84	148	atcccccgggaaaaaaATGAACATCAACGACCTCATCCGCGAGATAAAGAACAAAGACTATACCGTGAAGCTAAGCGGGACTGACAGCAACTCCATAACGTCTATCGTTGAAAAGTTTATTTCAGCTTTTAAAAACGGTTGGAACCAAGAATACGAAGATGAAGAAGAATTTTACAATGATATGCAAACTATTACATTGA
87	151	ccccgggaaaaaaATGAACATCAACGACCTCATCCGCGAGATAAAGAACAAAGACTATACCGTGAAGCTAAGCGGGACTGACAGCAACTCCATAACGCAGATCGTTGAAAAGTTTATTTCAGCTTTTAAAAACGGTTGGAACCAAGAATACGAAGATGAAGAAGAATTTTACAATGATATGCAAACTATTACATTGAAAT
90	154	cgggaaaaaaATGAACATCAACGACCTCATCCGCGAGATAAAGAACAAAGACTATACCGTGAAGCTAAGCGGGACTGACAGCAACTCCATAACGCAGCTGGTTGAAAAGTTTATTTCAGCTTTTAAAAACGGTTGGAACCAAGAATACGAAGATGAAGAAGAATTTTACAATGATATGCAAACTATTACATTGAAATCAG
93	157	gaaaaaaATGAACATCAACGACCTCATCCGCGAGATAAAGAACAAAGACTATACCGTGAAGCTAAGCGGGACTGACAGCAACTCCATAACGCAGCTGATAGAAAAGTTTATTTCAGCTTTTAAAAACGGTTGGAACCAAGAATACGAAGATGAAGAAGAATTTTACAATGATATGCAAACTATTACATTGAAATCAGAAT
96	160	aaaaATGAACATCAACGACCTCATCCGCGAGATAAAGAACAAAGACTATACCGTGAAGCTAAGCGGGACTGACAGCAACTCCATAACGCAGCTGATAATAAAGTTTATTTCAGCTTTTAAAAACGGTTGGAACCAAGAATACGAAGATGAAGAAGAATTTTACAATGATATGCAAACTATTACATTGAAATCAGAATTAA
99	163	aATGAACATCAACGACCTCATCCGCGAGATAAAGAACAAAGACTATACCGTGAAGCTAAGCGGGACTGACAGCAACTCCATAACGCAGCTGATAATACGCTTTATTTCAGCTTTTAAAAACGGTTGGAACCAAGAATACGAAGATGAAGAAGAATTTTACAATGATATGCAAACTATTACATTGAAATCAGAATTAAATT
102	166	GAACATCAACGACCTCATCCGCGAGATAAAGAACAAAGACTATACCGTGAAGCTAAGCGGGACTGACAGCAACTCCATAACGCAGCTGATAATACGCGTAATTTCAGCTTTTAAAAACGGTTGGAACCAAGAATACGAAGATGAAGAAGAATTTTACAATGATATGCAAACTATTACATTGAAATCAGAATTAAATTAAt
105	169	CATCAACGACCTCATCCGCGAGATAAAGAACAAAGACTATACCGTGAAGCTAAGCGGGACTGACAGCAACTCCATAACGCAGCTGATAATACGCGTAAATTCAGCTTTTAAAAACGGTTGGAACCAAGAATACGAAGATGAAGAAGAATTTTACAATGATATGCAAACTATTACATTGAAATCAGAATTAAATTAAtata
108	172	CAACGACCTCATCCGCGAGATAAAGAACAAAGACTATACCGTGAAGCTAAGCGGGACTGACAGCAACTCCATAACGCAGCTGATAATACGCGTAAATAACGCTTTTAAAAACGGTTGGAACCAAGAATACGAAGATGAAGAAGAATTTTACAATGATATGCAAACTATTACATTGAAATCAGAATTAAATTAAtatataa
111	175	CGACCTCATCCGCGAGATAAAGAACAAAGACTATACCGTGAAGCTAAGCGGGACTGACAGCAACTCCATAACGCAGCTGATAATACGCGTAAATAACGACTTTAAAAACGGTTGGAACCAAGAATACGAAGATGAAGAAGAATTTTACAATGATATGCAAACTATTACATTGAAATCAGAATTAAATTAAtatataaact
114	178	CCTCATCCGCGAGATAAAGAACAAAGACTATACCGTGAAGCTAAGCGGGACTGACAGCAACTCCATAACGCAGCTGATAATACGCGTAAATAACGACGGAAAAAACGGTTGGAACCAAGAATACGAAGATGAAGAAGAATTTTACAATGATATGCAAACTATTACATTGAAATCAGAATTAAATTAAtatataaactcat
117	181	CATCCGCGAGATAAAGAACAAAGACTATACCGTGAAGCTAAGCGGGACTGACAGCAACTCCATAACGCAGCTGATAATACGCGTAAATAACGACGGAAACAACGGTTGGAACCAAGAATACGAAGATGAAGAAGAATTTTACAATGATATGCAAACTATTACATTGAAATCAGAATTAAATTAAtatataaactcattta
120	184	CCGCGAGATAAAGAACAAAGACTATACCGTGAAGCTAAGCGGGACTGACAGCAACTCCATAACGCAGCTGATAATACGCGTAAATAACGACGGAAACGAGGGTTGGAACCAAGAATACGAAGATGAAGAAGAATTTTACAATGATATGCAAACTATTACATTGAAATCAGAATTAAATTAAtatataaactcatttactt
123	187	CGAGATAAAGAACAAAGACTATACCGTGAAGCTAAGCGGGACTGACAGCAACTCCATAACGCAGCTGATAATACGCGTAAATAACGACGGAAACGAGTATTGGAACCAAGAATACGAAGATGAAGAAGAATTTTACAATGATATGCAAACTATTACATTGAAATCAGAATTAAATTAAtatataaactcatttacttatg
126	190	GATAAAGAACAAAGACTATACCGTGAAGCTAAGCGGGACTGACAGCAACTCCATAACGCAGCTGATAATACGCGTAAATAACGACGGAAACGAGTATGTAAACCAAGAATACGAAGATGAAGAAGAATTTTACAATGATATGCAAACTATTACATTGAAATCAGAATTAAATTAAtatataaactcatttacttatgtag
129	193	AAAGAACAAAGACTATACCGTGAAGCTAAGCGGGACTGACAGCAACTCCATAACGCAGCTGATAATACGCGTAAATAACGACGGAAACGAGTATGTAATCCAAGAATACGAAGATGAAGAAGAATTTTACAATGATATGCAAACTATTACATTGAAATCAGAATTAAATTAAtatataaactcatttacttatgtaggaa
132	196	GAACAAAGACTATACCGTGAAGCTAAGCGGGACTGACAGCAACTCCATAACGCAGCTGATAATACGCGTAAATAACGACGGAAACGAGTATGTAATCAGCGAATACGAAGATGAAGAAGAATTTTACAATGATATGCAAACTATTACATTGAAATCAGAATTAAATTAAtatataaactcatttacttatgtaggaataa
135	199	CAAAGACTATACCGTGAAGCTAAGCGGGACTGACAGCAACTCCATAACGCAGCTGATAATACGCGTAAATAACGACGGAAACGAGTATGTAATCAGCGAGTACGAAGATGAAGAAGAATTTTACAATGATATGCAAACTATTACATTGAAATCAGAATTAAATTAAtatataaactcatttacttatgtaggaataaaga
138	202	AGACTATACCGTGAAGCTAAGCGGGACTGACAGCAACTCCATAACGCAGCTGATAATACGCGTAAATAACGACGGAAACGAGTATGTAATCAGCGAGAGCGAAGATGAAGAAGAATTTTACAATGATATGCAAACTATTACATTGAAATCAGAATTAAATTAAtatataaactcatttacttatgtaggaataaagagta
141	205	CTATACCGTGAAGCTAAGCGGGACTGACAGCAACTCCATAACGCAGCTGATAATACGCGTAAATAACGACGGAAACGAGTATGTAATCAGCGAGAGCGAGGATGAAGAAGAATTTTACAATGATATGCAAACTATTACATTGAAATCAGAATTAAATTAAtatataaactcatttacttatgtaggaataaagagtatca
144	208	TACCGTGAAGCTAAGCGGGACTGACAGCAACTCCATAACGCAGCTGATAATACGCGTAAATAACGACGGAAACGAGTATGTAATCAGCGAGAGCGAGAATGAAGAAGAATTTTACAATGATATGCAAACTATTACATTGAAATCAGAATTAAATTAAtatataaactcatttacttatgtaggaataaagagtatcatct
147	211	CGTGAAGCTAAGCGGGACTGACAGCAACTCCATAACGCAGCTGATAATACGCGTAAATAACGACGGAAACGAGTATGTAATCAGCGAGAGCGAGAATGAGGAAGAATTTTACAATGATATGCAAACTATTACATTGAAATCAGAATTAAATTAAtatataaactcatttacttatgtaggaataaagagtatcatctttc
150	214	GAAGCTAAGCGGGACTGACAGCAACTCCATAACGCAGCTGATAATACGCGTAAATAACGACGGAAACGAGTATGTAATCAGCGAGAGCGAGAATGAGAGCGAATTTTACAATGATATGCAAACTATTACATTGAAATCAGAATTAAATTAAtatataaactcatttacttatgtaggaataaagagtatcatctttcaaa
153	217	GCTAAGCGGGACTGACAGCAACTCCATAACGCAGCTGATAATACGCGTAAATAACGACGGAAACGAGTATGTAATCAGCGAGAGCGAGAATGAGAGCATTTTTTACAATGATATGCAAACTATTACATTGAAATCAGAATTAAATTAAtatataaactcatttacttatgtaggaataaagagtatcatctttcaaacgc
156	220	AAGCGGGACTGACAGCAACTCCATAACGCAGCTGATAATACGCGTAAATAACGACGGAAACGAGTATGTAATCAGCGAGAGCGAGAATGAGAGCATTGTGTACAATGATATGCAAACTATTACATTGAAATCAGAATTAAATTAAtatataaactcatttacttatgtaggaataaagagtatcatctttcaaacgccca
159	223	CGGGACTGACAGCAACTCCATAACGCAGCTGATAATACGCGTAAATAACGACGGAAACGAGTATGTAATCAGCGAGAGCGAGAATGAGAGCATTGTGGAGAATGATATGCAAACTATTACATTGAAATCAGAATTAAATTAAtatataaactcatttacttatgtaggaataaagagtatcatctttcaaacgcccagcg
162	226	GACTGACAGCAACTCCATAACGCAGCTGATAATACGCGTAAATAACGACGGAAACGAGTATGTAATCAGCGAGAGCGAGAATGAGAGCATTGTGGAGAAAGATATGCAAACTATTACATTGAAATCAGAATTAAATTAAtatataaactcatttacttatgtaggaataaagagtatcatctttcaaacgcccagcggta
165	229	TGACAGCAACTCCATAACGCAGCTGATAATACGCGTAAATAACGACGGAAACGAGTATGTAATCAGCGAGAGCGAGAATGAGAGCATTGTGGAGAAATTCATGCAAACTATTACATTGAAATCAGAATTAAATTAAtatataaactcatttacttatgtaggaataaagagtatcatctttcaaacgcccagcggtagta
168	232	CAGCAACTCCATAACGCAGCTGATAATACGCGTAAATAACGACGGAAACGAGTATGTAATCAGCGAGAGCGAGAATGAGAGCATTGTGGAGAAATTCATACAAACTATTACATTGAAATCAGAATTAAATTAAtatataaactcatttacttatgtaggaataaagagtatcatctttcaaacgcccagcggtagtacaa
171	235	CAACTCCATAACGCAGCTGATAATACGCGTAAATAACGACGGAAACGAGTATGTAATCAGCGAGAGCGAGAATGAGAGCATTGTGGAGAAATTCATAAGTACTATTACATTGAAATCAGAATTAAATTAAtatataaactcatttacttatgtaggaataaagagtatcatctttcaaacgcccagcggtagtacaattc
174	238	CTCCATAACGCAGCTGATAATACGCGTAAATAACGACGGAAACGAGTATGTAATCAGCGAGAGCGAGAATGAGAGCATTGTGGAGAAATTCATAAGTGCCATTACATTGAAATCAGAATTAAATTAAtatataaactcatttacttatgtaggaataaagagtatcatctttcaaacgcccagcggtagtacaattcaaa
177	241	CATAACGCAGCTGATAATACGCGTAAATAACGACGGAAACGAGTATGTAATCAGCGAGAGCGAGAATGAGAGCATTGTGGAGAAATTCATAAGTGCCTTCACATTGAAATCAGAATTAAATTAAtatataaactcatttacttatgtaggaataaagagtatcatctttcaaacgcccagcggtagtacaattcaaagta
180	244	AACGCAGCTGATAATACGCGTAAATAACGACGGAAACGAGTATGTAATCAGCGAGAGCGAGAATGAGAGCATTGTGGAGAAATTCATAAGTGCCTTCAAGTTGAAATCAGAATTAAATTAAtatataaactcatttacttatgtaggaataaagagtatcatctttcaaacgcccagcggtagtacaattcaaagtagta
183	247	GCAGCTGATAATACGCGTAAATAACGACGGAAACGAGTATGTAATCAGCGAGAGCGAGAATGAGAGCATTGTGGAGAAATTCATAAGTGCCTTCAAGAATAAATCAGAATTAAATTAAtatataaactcatttacttatgtaggaataaagagtatcatctttcaaacgcccagcggtagtacaattcaaagtagtaggt
186	250	GCTGATAATACGCGTAAATAACGACGGAAACGAGTATGTAATCAGCGAGAGCGAGAATGAGAGCATTGTGGAGAAATTCATAAGTGCCTTCAAGAATGGATCAGAATTAAATTAAtatataaactcatttacttatgtaggaataaagagtatcatctttcaaacgcccagcggtagtacaattcaaagtagtaggtacc
189	253	GATAATACGCGTAAATAACGACGGAAACGAGTATGTAATCAGCGAGAGCGAGAATGAGAGCATTGTGGAGAAATTCATAAGTGCCTTCAAGAATGGATGGGAATTAAATTAAtatataaactcatttacttatgtaggaataaagagtatcatctttcaaacgcccagcggtagtacaattcaaagtagtaggtaccaat
192	256	AATACGCGTAAATAACGACGGAAACGAGTATGTAATCAGCGAGAGCGAGAATGAGAGCATTGTGGAGAAATTCATAAGTGCCTTCAAGAATGGATGGAATTTAAATTAAtatataaactcatttacttatgtaggaataaagagtatcatctttcaaacgcccagcggtagtacaattcaaagtagtaggtaccaatggt
195	259	ACGCGTAAATAACGACGGAAACGAGTATGTAATCAGCGAGAGCGAGAATGAGAGCATTGTGGAGAAATTCATAAGTGCCTTCAAGAATGGATGGAATCAGAATTAAtatataaactcatttacttatgtaggaataaagagtatcatctttcaaacgcccagcggtagtacaattcaaagtagtaggtaccaatggtagt
198	262	CGTAAATAACGACGGAAACGAGTATGTAATCAGCGAGAGCGAGAATGAGAGCATTGTGGAGAAATTCATAAGTGCCTTCAAGAATGGATGGAATCAGGAGTAAtatataaactcatttacttatgtaggaataaagagtatcatctttcaaacgcccagcggtagtacaattcaaagtagtaggtaccaatggtagtact
201	265	AAATAACGACGGAAACGAGTATGTAATCAGCGAGAGCGAGAATGAGAGCATTGTGGAGAAATTCATAAGTGCCTTCAAGAATGGATGGAATCAGGAGTATtatataaactcatttacttatgtaggaataaagagtatcatctttcaaacgcccagcggtagtacaattcaaagtagtaggtaccaatggtagtactagt
0	67	aataaaagtatcaacaaaaaattgttaatatacctctatactttaacgtcaaggagaaaaaaccccggattctagaactagtggatcccccgggaaaaaaGATTCTAATTCAATCACTCAATTGATCATCAGAGTTAATAATGATGGTAATGAATACGTTATTTCTGAATCAGAAAACGAATCTATCGTTGAAAAGTTTA
3	70	aaaagtatcaacaaaaaattgttaatatacctctatactttaacgtcaaggagaaaaaaccccggattctagaactagtggatcccccgggaaaaaaATGTCTAATTCAATCACTCAATTGATCATCAGAGTTAATAATGATGGTAATGAATACGTTATTTCTGAATCAGAAAACGAATCTATCGTTGAAAAGTTTATTT
6	73	agtatcaacaaaaaattgttaatatacctctatactttaacgtcaaggagaaaaaaccccggattctagaactagtggatcccccgggaaaaaaATGAACAATTCAATCACTCAATTGATCATCAGAGTTAATAATGATGGTAATGAATACGTTATTTCTGAATCAGAAAACGAATCTATCGTTGAAAAGTTTATTTCAG
9	76	atcaacaaaaaattgttaatatacctctatactttaacgtcaaggagaaaaaaccccggattctagaactagtggatcccccgggaaaaaaATGAACATCTCAATCACTCAATTGATCATCAGAGTTAATAATGATGGTAATGAATACGTTATTTCTGAATCAGAAAACGAATCTATCGTTGAAAAGTTTATTTCAGCTT
12	79	aacaaaaaattgttaatatacctctatactttaacgtcaaggagaaaaaaccccggattctagaactagtggatcccccgggaaaaaaATGAACATCAACATCACTCAATTGATCATCAGAGTTAATAATGATGGTAATGAATACGTTATTTCTGAATCAGAAAACGAATCTATCGTTGAAAAGTTTATTTCAGCTTTTA
15	82	aaaaaattgttaatatacctctatactttaacgtcaaggagaaaaaaccccggattctagaactagtggatcccccgggaaaaaaATGAACATCAACGACACTCAATTGATCATCAGAGTTAATAATGATGGTAATGAATACGTTATTTCTGAATCAGAAAACGAATCTATCGTTGAAAAGTTTATTTCAGCTTTTAAAA
18	85	aaattgttaatatacctctatactttaacgtcaaggagaaaaaaccccggattctagaactagtggatcccccgggaaaaaaATGAACATCAACGACCTCCAATTGATCATCAGAGTTAATAATGATGGTAATGAATACGTTATTTCTGAATCAGAAAACGAATCTATCGTTGAAAAGTTTATTTCAGCTTTTAAAAACG
21	88	ttgttaatatacctctatactttaacgtcaaggagaaaaaaccccggattctagaactagtggatcccccgggaaaaaaATGAACATCAACGACCTCATCTTGATCATCAGAGTTAATAATGATGGTAATGAATACGTTATTTCTGAATCAGAAAACGAATCTATCGTTGAAAAGTTTATTTCAGCTTTTAAAAACGGTT
24	91	ttaatatacctctatactttaacgtcaaggagaaaaaaccccggattctagaactagtggatcccccgggaaaaaaATGAACATCAACGACCTCATCCGCATCATCAGAGTTAATAATGATGGTAATGAATACGTTATTTCTGAATCAGAAAACGAATCTATCGTTGAAAAGTTTATTTCAGCTTTTAAAAACGGTTGGA
27	94	atatacctctatactttaacgtcaaggagaaaaaaccccggattctagaactagtggatcccccgggaaaaaaATGAACATCAACGACCTCATCCGCGAGATCAGAGTTAATAATGATGGTAATGAATACGTTATTTCTGAATCAGAAAACGAATCTATCGTTGAAAAGTTTATTTCAGCTTTTAAAAACGGTTGGAACC
30	97	tacctctatactttaacgtcaaggagaaaaaaccccggattctagaactagtggatcccccgggaaaaaaATGAACATCAACGACCTCATCCGCGAGATAAGAGTTAATAATGATGGTAATGAATACGTTATTTCTGAATCAGAAAACGAATCTATCGTTGAAAAGTTTATTTCAGCTTTTAAAAACGGTTGGAACCAAG
33	100	ctctatactttaacgtcaaggagaaaaaaccccggattctagaactagtggatcccccgggaaaaaaATGAACATCAACGACCTCATCCGCGAGATAAAGGTTAATAATGATGGTAATGAATACGTTATTTCTGAATCAGAAAACGAATCTATCGTTGAAAAGTTTATTTCAGCTTTTAAAAACGGTTGGAACCAAGAAT
36	103	tatactttaacgtcaaggagaaaaaaccccggattctagaactagtggatcccccgggaaaaaaATGAACATCAACGACCTCATCCGCGAGATAAAGAACAATAATGATGGTAATGAATACGTTATTTCTGAATCAGAAAACGAATCTATCGTTGAAAAGTTTATTTCAGCTTTTAAAAACGGTTGGAACCAAGAATACG
39	106	actttaacgtcaaggagaaaaaaccccggattctagaactagtggatcccccgggaaaaaaATGAACATCAACGACCTCATCCGCGAGATAAAGAACAAAAATGATGGTAATGAATACGTTATTTCTGAATCAGAAAACGAATCTATCGTTGAAAAGTTTATTTCAGCTTTTAAAAACGGTTGGAACCAAGAATACGAAG
42	109	ttaacgtcaaggagaaaaaaccccggattctagaactagtggatcccccgggaaaaaaATGAACATCAACGACCTCATCCGCGAGATAAAGAACAAAGACGATGGTAATGAATACGTTATTTCTGAATCAGAAAACGAATCTATCGTTGAAAAGTTTATTTCAGCTTTTAAAAACGGTTGGAACCAAGAATACGAAGATG
45	112	acgtcaaggagaaaaaaccccggattctagaactagtggatcccccgggaaaaaaATGAACATCAACGACCTCATCCGCGAGATAAAGAACAAAGACTATGGTAATGAATACGTTATTTCTGAATCAGAAAACGAATCTATCGTTGAAAAGTTTATTTCAGCTTTTAAAAACGGTTGGAACCAAGAATACGAAGATGAAG
48	115	tcaaggagaaaaaaccccggattctagaactagtggatcccccgggaaaaaaATGAACATCAACGACCTCATCCGCGAGATAAAGAACAAAGACTATACCAATGAATACGTTATTTCTGAATCAGAAAACGAATCTATCGTTGAAAAGTTTATTTCAGCTTTTAAAAACGGTTGGAACCAAGAATACGAAGATGAAGAAG
51	118	aggagaaaaaaccccggattctagaactagtggatcccccgggaaaaaaATGAACATCAACGACCTCATCCGCGAGATAAAGAACAAAGACTATACCGTGGAATACGTTATTTCTGAATCAGAAAACGAATCTATCGTTGAAAAGTTTATTTCAGCTTTTAAAAACGGTTGGAACCAAGAATACGAAGATGAAGAAGAAT
54	121	agaaaaaaccccggattctagaactagtggatcccccgggaaaaaaATGAACATCAACGACCTCATCCGCGAGATAAAGAACAAAGACTATACCGTGAAGTACGTTATTTCTGAATCAGAAAACGAATCTATCGTTGAAAAGTTTATTTCAGCTTTTAAAAACGGTTGGAACCAAGAATACGAAGATGAAGAAGAATTTT
57	124	aaaaaccccggattctagaactagtggatcccccgggaaaaaaATGAACATCAACGACCTCATCCGCGAGATAAAGAACAAAGACTATACCGTGAAGCTAGTTATTTCTGAATCAGAAAACGAATCTATCGTTGAAAAGTTTATTTCAGCTTTTAAAAACGGTTGGAACCAAGAATACGAAGATGAAGAAGAATTTTACA
60	127	aaccccggattctagaactagtggatcccccgggaaaaaaATGAACATCAACGACCTCATCCGCGAGATAAAGAACAAAGACTATACCGTGAAGCTAAGCATTTCTGAATCAGAAAACGAATCTATCGTTGAAAAGTTTATTTCAGCTTTTAAAAACGGTTGGAACCAAGAATACGAAGATGAAGAAGAATTTTACAATG
63	130	cccggattctagaactagtggatcccccgggaaaaaaATGAACATCAACGACCTCATCCGCGAGATAAAGAACAAAGACTATACCGTGAAGCTAAGCGGGTCTGAATCAGAAAACGAATCTATCGTTGAAAAGTTTATTTCAGCTTTTAAAAACGGTTGGAACCAAGAATACGAAGATGAAGAAGAATTTTACAATGATA
66	133	ggattctagaactagtggatcccccgggaaaaaaATGAACATCAACGACCTCATCCGCGAGATAAAGAACAAAGACTATACCGTGAAGCTAAGCGGGACTGAATCAGAAAACGAATCTATCGTTGAAAAGTTTATTTCAGCTTTTAAAAACGGTTGGAACCAAGAATACGAAGATGAAGAAGAATTTTACAATGATATGC
69	136	ttctagaactagtggatcccccgggaaaaaaATGAACATCAACGACCTCATCCGCGAGATAAAGAACAAAGACTATACCGTGAAGCTAAGCGGGACTGACTCAGAAAACGAATCTATCGTTGAAAAGTTTATTTCAGCTTTTAAAAACGGTTGGAACCAAGAATACGAAGATGAAGAAGAATTTTACAATGATATGCAAA
72	139	tagaactagtggatcccccgggaaaaaaATGAACATCAACGACCTCATCCGCGAGATAAAGAACAAAGACTATACCGTGAAGCTAAGCGGGACTGACAGCGAAAACGAATCTATCGTTGAAAAGTTTATTTCAGCTTTTAAAAACGGTTGGAACCAAGAATACGAAGATGAAGAAGAATTTTACAATGATATGCAAACTA
75	142	aactagtggatcccccgggaaaaaaATGAACATCAACGACCTCATCCGCGAGATAAAGAACAAAGACTATACCGTGAAGCTAAGCGGGACTGACAGCAACAACGAATCTATCGTTGAAAAGTTTATTTCAGCTTTTAAAAACGGTTGGAACCAAGAATACGAAGATGAAGAAGAATTTTACAATGATATGCAAACTATTA
78	145	tagtggatcccccgggaaaaaaATGAACATCAACGACCTCATCCGCGAGATAAAGAACAAAGACTATACCGTGAAGCTAAGCGGGACTGACAGCAACTCCGAATCTATCGTTGAAAAGTTTATTTCAGCTTTTAAAAACGGTTGGAACCAAGAATACGAAGATGAAGAAGAATTTTACAATGATATGCAAACTATTACAT
81	148	tggatcccccgggaaaaaaATGAACATCAACGACCTCATCCGCGAGATAAAGAACAAAGACTATACCGTGAAGCTAAGCGGGACTGACAGCAACTCCATATCTATCGTTGAAAAGTTTATTTCAGCTTTTAAAAACGGTTGGAACCAAGAATACGAAGATGAAGAAGAATTTTACAATGATATGCAAACTATTACATTGA
84	151	atcccccgggaaaaaaATGAACATCAACGACCTCATCCGCGAGATAAAGAACAAAGACTATACCGTGAAGCTAAGCGGGACTGACAGCAACTCCATAACGATCGTTGAAAAGTTTATTTCAGCTTTTAAAAACGGTTGGAACCAAGAATACGAAGATGAAGAAGAATTTTACAATGATATGCAAACTATTACATTGAAAT
87	154	ccccgggaaaaaaATGAACATCAACGACCTCATCCGCGAGATAAAGAACAAAGACTATACCGTGAAGCTAAGCGGGACTGACAGCAACTCCATAACGCAGGTTGAAAAGTTTATTTCAGCTTTTAAAAACGGTTGGAACCAAGAATACGAAGATGAAGAAGAATTTTACAATGATATGCAAACTATTACATTGAAATCAG
90	157	cgggaaaaaaATGAACATCAACGACCTCATCCGCGAGATAAAGAACAAAGACTATACCGTGAAGCTAAGCGGGACTGACAGCAACTCCATAACGCAGCTGGAAAAGTTTATTTCAGCTTTTAAAAACGGTTGGAACCAAGAATACGAAGATGAAGAAGAATTTTACAATGATATGCAAACTATTACATTGAAATCAGAAT
93	160	gaaaaaaATGAACATCAACGACCTCATCCGCGAGATAAAGAACAAAGACTATACCGTGAAGCTAAGCGGGACTGACAGCAACTCCATAACGCAGCTGATAAAGTTTATTTCAGCTTTTAAAAACGGTTGGAACCAAGAATACGAAGATGAAGAAGAATTTTACAATGATATGCAAACTATTACATTGAAATCAGAATTAA
96	163	aaaaATGAACATCAACGACCTCATCCGCGAGATAAAGAACAAAGACTATACCGTGAAGCTAAGCGGGACTGACAGCAACTCCATAACGCAGCTGATAATATTTATTTCAGCTTTTAAAAACGGTTGGAACCAAGAATACGAAGATGAAGAAGAATTTTACAATGATATGCAAACTATTACATTGAAATCAGAATTAAATT
99	166	aATGAACATCAACGACCTCATCCGCGAGATAAAGAACAAAGACTATACCGTGAAGCTAAGCGGGACTGACAGCAACTCCATAACGCAGCTGATAATACGCATTTCAGCTTTTAAAAACGGTTGGAACCAAGAATACGAAGATGAAGAAGAATTTTACAATGATATGCAAACTATTACATTGAAATCAGAATTAAATTAAt
102	169	GAACATCAACGACCTCATCCGCGAGATAAAGAACAAAGACTATACCGTGAAGCTAAGCGGGACTGACAGCAACTCCATAACGCAGCTGATAATACGCGTATCAGCTTTTAAAAACGGTTGGAACCAAGAATACGAAGATGAAGAAGAATTTTACAATGATATGCAAACTATTACATTGAAATCAGAATTAAATTAAtata
105	172	CATCAACGACCTCATCCGCGAGATAAAGAACAAAGACTATACCGTGAAGCTAAGCGGGACTGACAGCAACTCCATAACGCAGCTGATAATACGCGTAAATGCTTTTAAAAACGGTTGGAACCAAGAATACGAAGATGAAGAAGAATTTTACAATGATATGCAAACTATTACATTGAAATCAGAATTAAATTAAtatataa
108	175	CAACGACCTCATCCGCGAGATAAAGAACAAAGACTATACCGTGAAGCTAAGCGGGACTGACAGCAACTCCATAACGCAGCTGATAATACGCGTAAATAACTTTAAAAACGGTTGGAACCAAGAATACGAAGATGAAGAAGAATTTTACAATGATATGCAAACTATTACATTGAAATCAGAATTAAATTAAtatataaact
111	178	CGACCTCATCCGCGAGATAAAGAACAAAGACTATACCGTGAAGCTAAGCGGGACTGACAGCAACTCCATAACGCAGCTGATAATACGCGTAAATAACGACAAAAACGGTTGGAACCAAGAATACGAAGATGAAGAAGAATTTTACAATGATATGCAAACTATTACATTGAAATCAGAATTAAATTAAtatataaactcat
114	181	CCTCATCCGCGAGATAAAGAACAAAGACTATACCGTGAAGCTAAGCGGGACTGACAGCAACTCCATAACGCAGCTGATAATACGCGTAAATAACGACGGAAACGGTTGGAACCAAGAATACGAAGATGAAGAAGAATTTTACAATGATATGCAAACTATTACATTGAAATCAGAATTAAATTAAtatataaactcattta
117	184	CATCCGCGAGATAAAGAACAAAGACTATACCGTGAAGCTAAGCGGGACTGACAGCAACTCCATAACGCAGCTGATAATACGCGTAAATAACGACGGAAACGGTTGGAACCAAGAATACGAAGATGAAGAAGAATTTTACAATGATATGCAAACTATTACATTGAAATCAGAATTAAATTAAtatataaactcatttactt
120	187	CCGCGAGATAAAGAACAAAGACTATACCGTGAAGCTAAGCGGGACTGACAGCAACTCCATAACGCAGCTGATAATACGCGTAAATAACGACGGAAACGAGTGGAACCAAGAATACGAAGATGAAGAAGAATTTTACAATGATATGCAAACTATTACATTGAAATCAGAATTAAATTAAtatataaactcatttacttatg
123	190	CGAGATAAAGAACAAAGACTATACCGTGAAGCTAAGCGGGACTGACAGCAACTCCATAACGCAGCTGATAATACGCGTAAATAACGACGGAAACGAGTATAACCAAGAATACGAAGATGAAGAAGAATTTTACAATGATATGCAAACTATTACATTGAAATCAGAATTAAATTAAtatataaactcatttacttatgtag
126	193	GATAAAGAACAAAGACTATACCGTGAAGCTAAGCGGGACTGACAGCAACTCCATAACGCAGCTGATAATACGCGTAAATAACGACGGAAACGAGTATGTACAAGAATACGAAGATGAAGAAGAATTTTACAATGATATGCAAACTATTACATTGAAATCAGAATTAAATTAAtatataaactcatttacttatgtaggaa
129	196	AAAGAACAAAGACTATACCGTGAAGCTAAGCGGGACTGACAGCAACTCCATAACGCAGCTGATAATACGCGTAAATAACGACGGAAACGAGTATGTAATCGAATACGAAGATGAAGAAGAATTTTACAATGATATGCAAACTATTACATTGAAATCAGAATTAAATTAAtatataaactcatttacttatgtaggaataa
132	199	GAACAAAGACTATACCGTGAAGCTAAGCGGGACTGACAGCAACTCCATAACGCAGCTGATAATACGCGTAAATAACGACGGAAACGAGTATGTAATCAGCTACGAAGATGAAGAAGAATTTTACAATGATATGCAAACTATTACATTGAAATCAGAATTAAATTAAtatataaactcatttacttatgtaggaataaaga
135	202	CAAAGACTATACCGTGAAGCTAAGCGGGACTGACAGCAACTCCATAACGCAGCTGATAATACGCGTAAATAACGACGGAAACGAGTATGTAATCAGCGAGGAAGATGAAGAAGAATTTTACAATGATATGCAAACTATTACATTGAAATCAGAATTAAATTAAtatataaactcatttacttatgtaggaataaagagta
138	205	AGACTATACCGTGAAGCTAAGCGGGACTGACAGCAACTCCATAACGCAGCTGATAATACGCGTAAATAACGACGGAAACGAGTATGTAATCAGCGAGAGCGATGAAGAAGAATTTTACAATGATATGCAAACTATTACATTGAAATCAGAATTAAATTAAtatataaactcatttacttatgtaggaataaagagtatca
141	208	CTATACCGTGAAGCTAAGCGGGACTGACAGCAACTCCATAACGCAGCTGATAATACGCGTAAATAACGACGGAAACGAGTATGTAATCAGCGAGAGCGAGGAAGAAGAATTTTACAATGATATGCAAACTATTACATTGAAATCAGAATTAAATTAAtatataaactcatttacttatgtaggaataaagagtatcatct
144	211	TACCGTGAAGCTAAGCGGGACTGACAGCAACTCCATAACGCAGCTGATAATACGCGTAAATAACGACGGAAACGAGTATGTAATCAGCGAGAGCGAGAATGAAGAATTTTACAATGATATGCAAACTATTACATTGAAATCAGAATTAAATTAAtatataaactcatttacttatgtaggaataaagagtatcatctttc
147	214	CGTGAAGCTAAGCGGGACTGACAGCAACTCCATAACGCAGCTGATAATACGCGTAAATAACGACGGAAACGAGTATGTAATCAGCGAGAGCGAGAATGAGGAATTTTACAATGATATGCAAACTATTACATTGAAATCAGAATTAAATTAAtatataaactcatttacttatgtaggaataaagagtatcatctttcaaa
150	217	GAAGCTAAGCGGGACTGACAGCAACTCCATAACGCAGCTGATAATACGCGTAAATAACGACGGAAACGAGTATGTAATCAGCGAGAGCGAGAATGAGAGCTTTTACAATGATATGCAAACTATTACATTGAAATCAGAATTAAATTAAtatataaactcatttacttatgtaggaataaagagtatcatctttcaaacgc
153	220	GCTAAGCGGGACTGACAGCAACTCCATAACGCAGCTGATAATACGCGTAAATAACGACGGAAACGAGTATGTAATCAGCGAGAGCGAGAATGAGAGCATTTACAATGATATGCAAACTATTACATTGAAATCAGAATTAAATTAAtatataaactcatttacttatgtaggaataaagagtatcatctttcaaacgccca
156	223	AAGCGGGACTGACAGCAACTCCATAACGCAGCTGATAATACGCGTAAATAACGACGGAAACGAGTATGTAATCAGCGAGAGCGAGAATGAGAGCATTGTGAATGATATGCAAACTATTACATTGAAATCAGAATTAAATTAAtatataaactcatttacttatgtaggaataaagagtatcatctttcaaacgcccagcg
159	226	CGGGACTGACAGCAACTCCATAACGCAGCTGATAATACGCGTAAATAACGACGGAAACGAGTATGTAATCAGCGAGAGCGAGAATGAGAGCATTGTGGAGGATATGCAAACTATTACATTGAAATCAGAATTAAATTAAtatataaactcatttacttatgtaggaataaagagtatcatctttcaaacgcccagcggta
162	229	GACTGACAGCAACTCCATAACGCAGCTGATAATACGCGTAAATAACGACGGAAACGAGTATGTAATCAGCGAGAGCGAGAATGAGAGCATTGTGGAGAAAATGCAAACTATTACATTGAAATCAGAATTAAATTAAtatataaactcatttacttatgtaggaataaagagtatcatctttcaaacgcccagcggtagta
165	232	TGACAGCAACTCCATAACGCAGCTGATAATACGCGTAAATAACGACGGAAACGAGTATGTAATCAGCGAGAGCGAGAATGAGAGCATTGTGGAGAAATTCCAAACTATTACATTGAAATCAGAATTAAATTAAtatataaactcatttacttatgtaggaataaagagtatcatctttcaaacgcccagcggtagtacaa
168	235	CAGCAACTCCATAACGCAGCTGATAATACGCGTAAATAACGACGGAAACGAGTATGTAATCAGCGAGAGCGAGAATGAGAGCATTGTGGAGAAATTCATAACTATTACATTGAAATCAGAATTAAATTAAtatataaactcatttacttatgtaggaataaagagtatcatctttcaaacgcccagcggtagtacaattc
171	238	CAACTCCATAACGCAGCTGATAATACGCGTAAATAACGACGGAAACGAGTATGTAATCAGCGAGAGCGAGAATGAGAGCATTGTGGAGAAATTCATAAGTATTACATTGAAATCAGAATTAAATTAAtatataaactcatttacttatgtaggaataaagagtatcatctttcaaacgcccagcggtagtacaattcaaa
174	241	CTCCATAACGCAGCTGATAATACGCGTAAATAACGACGGAAACGAGTATGTAATCAGCGAGAGCGAGAATGAGAGCATTGTGGAGAAATTCATAAGTGCCACATTGAAATCAGAATTAAATTAAtatataaactcatttacttatgtaggaataaagagtatcatctttcaaacgcccagcggtagtacaattcaaagta
177	244	CATAACGCAGCTGATAATACGCGTAAATAACGACGGAAACGAGTATGTAATCAGCGAGAGCGAGAATGAGAGCATTGTGGAGAAATTCATAAGTGCCTTCTTGAAATCAGAATTAAATTAAtatataaactcatttacttatgtaggaataaagagtatcatctttcaaacgcccagcggtagtacaattcaaagtagta
180	247	AACGCAGCTGATAATACGCGTAAATAACGACGGAAACGAGTATGTAATCAGCGAGAGCGAGAATGAGAGCATTGTGGAGAAATTCATAAGTGCCTTCAAGAAATCAGAATTAAATTAAtatataaactcatttacttatgtaggaataaagagtatcatctttcaaacgcccagcggtagtacaattcaaagtagtaggt
183	250	GCAGCTGATAATACGCGTAAATAACGACGGAAACGAGTATGTAATCAGCGAGAGCGAGAATGAGAGCATTGTGGAGAAATTCATAAGTGCCTTCAAGAATTCAGAATTAAATTAAtatataaactcatttacttatgtaggaataaagagtatcatctttcaaacgcccagcggtagtacaattcaaagtagtaggtacc
186	253	GCTGATAATACGCGTAAATAACGACGGAAACGAGTATGTAATCAGCGAGAGCGAGAATGAGAGCATTGTGGAGAAATTCATAAGTGCCTTCAAGAATGGAGAATTAAATTAAtatataaactcatttacttatgtaggaataaagagtatcatctttcaaacgcccagcggtagtacaattcaaagtagtaggtaccaat
189	256	GATAATACGCGTAAATAACGACGGAAACGAGTATGTAATCAGCGAGAGCGAGAATGAGAGCATTGTGGAGAAATTCATAAGTGCCTTCAAGAATGGATGGTTAAATTAAtatataaactcatttacttatgtaggaataaagagtatcatctttcaaacgcccagcggtagtacaattcaaagtagtaggtaccaatggt
192	259	AATACGCGTAAATAACGACGGAAACGAGTATGTAATCAGCGAGAGCGAGAATGAGAGCATTGTGGAGAAATTCATAAGTGCCTTCAAGAATGGATGGAATAATTAAtatataaactcatttacttatgtaggaataaagagtatcatctttcaaacgcccagcggtagtacaattcaaagtagtaggtaccaatggtagt
195	262	ACGCGTAAATAACGACGGAAACGAGTATGTAATCAGCGAGAGCGAGAATGAGAGCATTGTGGAGAAATTCATAAGTGCCTTCAAGAATGGATGGAATCAGTAAtatataaactcatttacttatgtaggaataaagagtatcatctttcaaacgcccagcggtagtacaattcaaagtagtaggtaccaatggtagtact
198	265	CGTAAATAACGACGGAAACGAGTATGTAATCAGCGAGAGCGAGAATGAGAGCATTGTGGAGAAATTCATAAGTGCCTTCAAGAATGGATGGAATCAGGAGtatataaactcatttacttatgtaggaataaagagtatcatctttcaaacgcccagcggtagtacaattcaaagtagtaggtaccaatggtagtactagt
0	70	aataaaagtatcaacaaaaaattgttaatatacctctatactttaacgtcaaggagaaaaaaccccggattctagaactagtggatcccccgggaaaaaaTCTAATTCAATCACTCAATTGATCATCAGAGTTAATAATGATGGTAATGAATACGTTATTTCTGAATCAGAAAACGAATCTATCGTTGAAAAGTTTATTT
3	73	aaaagtatcaacaaaaaattgttaatatacctctatactttaacgtcaaggagaaaaaaccccggattctagaactagtggatcccccgggaaaaaaATGAATTCAATCACTCAATTGATCATCAGAGTTAATAATGATGGTAATGAATACGTTATTTCTGAATCAGAAAACGAATCTATCGTTGAAAAGTTTATTTCAG
6	76	agtatcaacaaaaaattgttaatatacctctatactttaacgtcaaggagaaaaaaccccggattctagaactagtggatcccccgggaaaaaaATGAACTCAATCACTCAATTGATCATCAGAGTTAATAATGATGGTAATGAATACGTTATTTCTGAATCAGAAAACGAATCTATCGTTGAAAAGTTTATTTCAGCTT
9	79	atcaacaaaaaattgttaatatacctctatactttaacgtcaaggagaaaaaaccccggattctagaactagtggatcccccgggaaaaaaATGAACATCATCACTCAATTGATCATCAGAGTTAATAATGATGGTAATGAATACGTTATTTCTGAATCAGAAAACGAATCTATCGTTGAAAAGTTTATTTCAGCTTTTA
12	82	aacaaaaaattgttaatatacctctatactttaacgtcaaggagaaaaaaccccggattctagaactagtggatcccccgggaaaaaaATGAACATCAACACTCAATTGATCATCAGAGTTAATAATGATGGTAATGAATACGTTATTTCTGAATCAGAAAACGAATCTATCGTTGAAAAGTTTATTTCAGCTTTTAAAA
15	85	aaaaaattgttaatatacctctatactttaacgtcaaggagaaaaaaccccggattctagaactagtggatcccccgggaaaaaaATGAACATCAACGACCAATTGATCATCAGAGTTAATAATGATGGTAATGAATACGTTATTTCTGAATCAGAAAACGAATCTATCGTTGAAAAGTTTATTTCAGCTTTTAAAAACG
18	88	aaattgttaatatacctctatactttaacgtcaaggagaaaaaaccccggattctagaactagtggatcccccgggaaaaaaATGAACATCAACGACCTCTTGATCATCAGAGTTAATAATGATGGTAATGAATACGTTATTTCTGAATCAGAAAACGAATCTATCGTTGAAAAGTTTATTTCAGCTTTTAAAAACGGTT
21	91	ttgttaatatacctctatactttaacgtcaaggagaaaaaaccccggattctagaactagtggatcccccgggaaaaaaATGAACATCAACGACCTCATCATCATCAGAGTTAATAATGATGGTAATGAATACGTTATTTCTGAATCAGAAAACGAATCTATCGTTGAAAAGTTTATTTCAGCTTTTAAAAACGGTTGGA
24	94	ttaatatacctctatactttaacgtcaaggagaaaaaaccccggattctagaactagtggatcccccgggaaaaaaATGAACATCAACGACCTCATCCGCATCAGAGTTAATAATGATGGTAATGAATACGTTATTTCTGAATCAGAAAACGAATCTATCGTTGAAAAGTTTATTTCAGCTTTTAAAAACGGTTGGAACC
27	97	atatacctctatactttaacgtcaaggagaaaaaaccccggattctagaactagtggatcccccgggaaaaaaATGAACATCAACGACCTCATCCGCGAGAGAGTTAATAATGATGGTAATGAATACGTTATTTCTGAATCAGAAAACGAATCTATCGTTGAAAAGTTTATTTCAGCTTTTAAAAACGGTTGGAACCAAG
30	100	tacctctatactttaacgtcaaggagaaaaaaccccggattctagaactagtggatcccccgggaaaaaaATGAACATCAACGACCTCATCCGCGAGATAGTTAATAATGATGGTAATGAATACGTTATTTCTGAATCAGAAAACGAATCTATCGTTGAAAAGTTTATTTCAGCTTTTAAAAACGGTTGGAACCAAGAAT
33	103	ctctatactttaacgtcaaggagaaaaaaccccggattctagaactagtggatcccccgggaaaaaaATGAACATCAACGACCTCATCCGCGAGATAAAGAATAATGATGGTAATGAATACGTTATTTCTGAATCAGAAAACGAATCTATCGTTGAAAAGTTTATTTCAGCTTTTAAAAACGGTTGGAACCAAGAATACG
36	106	tatactttaacgtcaaggagaaaaaaccccggattctagaactagtggatcccccgggaaaaaaATGAACATCAACGACCTCATCCGCGAGATAAAGAACAATGATGGTAATGAATACGTTATTTCTGAATCAGAAAACGAATCTATCGTTGAAAAGTTTATTTCAGCTTTTAAAAACGGTTGGAACCAAGAATACGAAG
39	109	actttaacgtcaaggagaaaaaaccccggattctagaactagtggatcccccgggaaaaaaATGAACATCAACGACCTCATCCGCGAGATAAAGAACAAAGATGGTAATGAATACGTTATTTCTGAATCAGAAAACGAATCTATCGTTGAAAAGTTTATTTCAGCTTTTAAAAACGGTTGGAACCAAGAATACGAAGATG
42	112	ttaacgtcaaggagaaaaaaccccggattctagaactagtggatcccccgggaaaaaaATGAACATCAACGACCTCATCCGCGAGATAAAGAACAAAGACGGTAATGAATACGTTATTTCTGAATCAGAAAACGAATCTATCGTTGAAAAGTTTATTTCAGCTTTTAAAAACGGTTGGAACCAAGAATACGAAGATGAAG
45	115	acgtcaaggagaaaaaaccccggattctagaactagtggatcccccgggaaaaaaATGAACATCAACGACCTCATCCGCGAGATAAAGAACAAAGACTATAATGAATACGTTATTTCTGAATCAGAAAACGAATCTATCGTTGAAAAGTTTATTTCAGCTTTTAAAAACGGTTGGAACCAAGAATACGAAGATGAAGAAG
48	118	tcaaggagaaaaaaccccggattctagaactagtggatcccccgggaaaaaaATGAACATCAACGACCTCATCCGCGAGATAAAGAACAAAGACTATACCGAATACGTTATTTCTGAATCAGAAAACGAATCTATCGTTGAAAAGTTTATTTCAGCTTTTAAAAACGGTTGGAACCAAGAATACGAAGATGAAGAAGAAT
51	121	aggagaaaaaaccccggattctagaactagtggatcccccgggaaaaaaATGAACATCAACGACCTCATCCGCGAGATAAAGAACAAAGACTATACCGTGTACGTTATTTCTGAATCAGAAAACGAATCTATCGTTGAAAAGTTTATTTCAGCTTTTAAAAACGGTTGGAACCAAGAATACGAAGATGAAGAAGAATTTT
54	124	agaaaaaaccccggattctagaactagtggatcccccgggaaaaaaATGAACATCAACGACCTCATCCGCGAGATAAAGAACAAAGACTATACCGTGAAGGTTATTTCTGAATCAGAAAACGAATCTATCGTTGAAAAGTTTATTTCAGCTTTTAAAAACGGTTGGAACCAAGAATACGAAGATGAAGAAGAATTTTACA
57	127	aaaaaccccggattctagaactagtggatcccccgggaaaaaaATGAACATCAACGACCTCATCCGCGAGATAAAGAACAAAGACTATACCGTGAAGCTAATTTCTGAATCAGAAAACGAATCTATCGTTGAAAAGTTTATTTCAGCTTTTAAAAACGGTTGGAACCAAGAATACGAAGATGAAGAAGAATTTTACAATG
60	130	aaccccggattctagaactagtggatcccccgggaaaaaaATGAACATCAACGACCTCATCCGCGAGATAAAGAACAAAGACTATACCGTGAAGCTAAGCTCTGAATCAGAAAACGAATCTATCGTTGAAAAGTTTATTTCAGCTTTTAAAAACGGTTGGAACCAAGAATACGAAGATGAAGAAGAATTTTACAATGATA
63	133	cccggattctagaactagtggatcccccgggaaaaaaATGAACATCAACGACCTCATCCGCGAGATAAAGAACAAAGACTATACCGTGAAGCTAAGCGGGGAATCAGAAAACGAATCTATCGTTGAAAAGTTTATTTCAGCTTTTAAAAACGGTTGGAACCAAGAATACGAAGATGAAGAAGAATTTTACAATGATATGC
66	136	ggattctagaactagtggatcccccgggaaaaaaATGAACATCAACGACCTCATCCGCGAGATAAAGAACAAAGACTATACCGTGAAGCTAAGCGGGACTTCAGAAAACGAATCTATCGTTGAAAAGTTTATTTCAGCTTTTAAAAACGGTTGGAACCAAGAATACGAAGATGAAGAAGAATTTTACAATGATATGCAAA
69	139	ttctagaactagtggatcccccgggaaaaaaATGAACATCAACGACCTCATCCGCGAGATAAAGAACAAAGACTATACCGTGAAGCTAAGCGGGACTGACGAAAACGAATCTATCGTTGAAAAGTTTATTTCAGCTTTTAAAAACGGTTGGAACCAAGAATACGAAGATGAAGAAGAATTTTACAATGATATGCAAACTA
72	142	tagaactagtggatcccccgggaaaaaaATGAACATCAACGACCTCATCCGCGAGATAAAGAACAAAGACTATACCGTGAAGCTAAGCGGGACTGACAGCAACGAATCTATCGTTGAAAAGTTTATTTCAGCTTTTAAAAACGGTTGGAACCAAGAATACGAAGATGAAGAAGAATTTTACAATGATATGCAAACTATTA
75	145	aactagtggatcccccgggaaaaaaATGAACATCAACGACCTCATCCGCGAGATAAAGAACAAAGACTATACCGTGAAGCTAAGCGGGACTGACAGCAACGAATCTATCGTTGAAAAGTTTATTTCAGCTTTTAAAAACGGTTGGAACCAAGAATACGAAGATGAAGAAGAATTTTACAATGATATGCAAACTATTACAT
78	148	tagtggatcccccgggaaaaaaATGAACATCAACGACCTCATCCGCGAGATAAAGAACAAAGACTATACCGTGAAGCTAAGCGGGACTGACAGCAACTCCTCTATCGTTGAAAAGTTTATTTCAGCTTTTAAAAACGGTTGGAACCAAGAATACGAAGATGAAGAAGAATTTTACAATGATATGCAAACTATTACATTGA
81	151	tggatcccccgggaaaaaaATGAACATCAACGACCTCATCCGCGAGATAAAGAACAAAGACTATACCGTGAAGCTAAGCGGGACTGACAGCAACTCCATAATCGTTGAAAAGTTTATTTCAGCTTTTAAAAACGGTTGGAACCAAGAATACGAAGATGAAGAAGAATTTTACAATGATATGCAAACTATTACATTGAAAT
84	154	atcccccgggaaaaaaATGAACATCAACGACCTCATCCGCGAGATAAAGAACAAAGACTATACCGTGAAGCTAAGCGGGACTGACAGCAACTCCATAACGGTTGAAAAGTTTATTTCAGCTTTTAAAAACGGTTGGAACCAAGAATACGAAGATGAAGAAGAATTTTACAATGATATGCAAACTATTACATTGAAATCAG
87	157	ccccgggaaaaaaATGAACATCAACGACCTCATCCGCGAGATAAAGAACAAAGACTATACCGTGAAGCTAAGCGGGACTGACAGCAACTCCATAACGCAGGAAAAGTTTATTTCAGCTTTTAAAAACGGTTGGAACCAAGAATACGAAGATGAAGAAGAATTTTACAATGATATGCAAACTATTACATTGAAATCAGAAT
90	160	cgggaaaaaaATGAACATCAACGACCTCATCCGCGAGATAAAGAACAAAGACTATACCGTGAAGCTAAGCGGGACTGACAGCAACTCCATAACGCAGCTGAAGTTTATTTCAGCTTTTAAAAACGGTTGGAACCAAGAATACGAAGATGAAGAAGAATTTTACAATGATATGCAAACTATTACATTGAAATCAGAATTAA
93	163	gaaaaaaATGAACATCAACGACCTCATCCGCGAGATAAAGAACAAAGACTATACCGTGAAGCTAAGCGGGACTGACAGCAACTCCATAACGCAGCTGATATTTATTTCAGCTTTTAAAAACGGTTGGAACCAAGAATACGAAGATGAAGAAGAATTTTACAATGATATGCAAACTATTACATTGAAATCAGAATTAAATT
96	166	aaaaATGAACATCAACGACCTCATCCGCGAGATAAAGAACAAAGACTATACCGTGAAGCTAAGCGGGACTGACAGCAACTCCATAACGCAGCTGATAATAATTTCAGCTTTTAAAAACGGTTGGAACCAAGAATACGAAGATGAAGAAGAATTTTACAATGATATGCAAACTATTACATTGAAATCAGAATTAAATTAAt
99	169	aATGAACATCAACGACCTCATCCGCGAGATAAAGAACAAAGACTATACCGTGAAGCTAAGCGGGACTGACAGCAACTCCATAACGCAGCTGATAATACGCTCAGCTTTTAAAAACGGTTGGAACCAAGAATACGAAGATGAAGAAGAATTTTACAATGATATGCAAACTATTACATTGAAATCAGAATTAAATTAAtata
102	172	GAACATCAACGACCTCATCCGCGAGATAAAGAACAAAGACTATACCGTGAAGCTAAGCGGGACTGACAGCAACTCCATAACGCAGCTGATAATACGCGTAGCTTTTAAAAACGGTTGGAACCAAGAATACGAAGATGAAGAAGAATTTTACAATGATATGCAAACTATTACATTGAAATCAGAATTAAATTAAtatataa
105	175	CATCAACGACCTCATCCGCGAGATAAAGAACAAAGACTATACCGTGAAGCTAAGCGGGACTGACAGCAACTCCATAACGCAGCTGATAATACGCGTAAATTTTAAAAACGGTTGGAACCAAGAATACGAAGATGAAGAAGAATTTTACAATGATATGCAAACTATTACATTGAAATCAGAATTAAATTAAtatataaact
108	178	CAACGACCTCATCCGCGAGATAAAGAACAAAGACTATACCGTGAAGCTAAGCGGGACTGACAGCAACTCCATAACGCAGCTGATAATACGCGTAAATAACAAAAACGGTTGGAACCAAGAATACGAAGATGAAGAAGAATTTTACAATGATATGCAAACTATTACATTGAAATCAGAATTAAATTAAtatataaactcat
111	181	CGACCTCATCCGCGAGATAAAGAACAAAGACTATACCGTGAAGCTAAGCGGGACTGACAGCAACTCCATAACGCAGCTGATAATACGCGTAAATAACGACAACGGTTGGAACCAAGAATACGAAGATGAAGAAGAATTTTACAATGATATGCAAACTATTACATTGAAATCAGAATTAAATTAAtatataaactcattta
114	184	CCTCATCCGCGAGATAAAGAACAAAGACTATACCGTGAAGCTAAGCGGGACTGACAGCAACTCCATAACGCAGCTGATAATACGCGTAAATAACGACGGAGGTTGGAACCAAGAATACGAAGATGAAGAAGAATTTTACAATGATATGCAAACTATTACATTGAAATCAGAATTAAATTAAtatataaactcatttactt
117	187	CATCCGCGAGATAAAGAACAAAGACTATACCGTGAAGCTAAGCGGGACTGACAGCAACTCCATAACGCAGCTGATAATACGCGTAAATAACGACGGAAACTGGAACCAAGAATACGAAGATGAAGAAGAATTTTACAATGATATGCAAACTATTACATTGAAATCAGAATTAAATTAAtatataaactcatttacttatg
120	190	CCGCGAGATAAAGAACAAAGACTATACCGTGAAGCTAAGCGGGACTGACAGCAACTCCATAACGCAGCTGATAATACGCGTAAATAACGACGGAAACGAGAACCAAGAATACGAAGATGAAGAAGAATTTTACAATGATATGCAAACTATTACATTGAAATCAGAATTAAATTAAtatataaactcatttacttatgtag
123	193	CGAGATAAAGAACAAAGACTATACCGTGAAGCTAAGCGGGACTGACAGCAACTCCATAACGCAGCTGATAATACGCGTAAATAACGACGGAAACGAGTATCAAGAATACGAAGATGAAGAAGAATTTTACAATGATATGCAAACTATTACATTGAAATCAGAATTAAATTAAtatataaactcatttacttatgtaggaa
126	196	GATAAAGAACAAAGACTATACCGTGAAGCTAAGCGGGACTGACAGCAACTCCATAACGCAGCTGATAATACGCGTAAATAACGACGGAAACGAGTATGTAGAATACGAAGATGAAGAAGAATTTTACAATGATATGCAAACTATTACATTGAAATCAGAATTAAATTAAtatataaactcatttacttatgtaggaataa
129	199	AAAGAACAAAGACTATACCGTGAAGCTAAGCGGGACTGACAGCAACTCCATAACGCAGCTGATAATACGCGTAAATAACGACGGAAACGAGTATGTAATCTACGAAGATGAAGAAGAATTTTACAATGATATGCAAACTATTACATTGAAATCAGAATTAAATTAAtatataaactcatttacttatgtaggaataaaga
132	202	GAACAAAGACTATACCGTGAAGCTAAGCGGGACTGACAGCAACTCCATAACGCAGCTGATAATACGCGTAAATAACGACGGAAACGAGTATGTAATCAGCGAAGATGAAGAAGAATTTTACAATGATATGCAAACTATTACATTGAAATCAGAATTAAATTAAtatataaactcatttacttatgtaggaataaagagta
135	205	CAAAGACTATACCGTGAAGCTAAGCGGGACTGACAGCAACTCCATAACGCAGCTGATAATACGCGTAAATAACGACGGAAACGAGTATGTAATCAGCGAGGATGAAGAAGAATTTTACAATGATATGCAAACTATTACATTGAAATCAGAATTAAATTAAtatataaactcatttacttatgtaggaataaagagtatca
138	208	AGACTATACCGTGAAGCTAAGCGGGACTGACAGCAACTCCATAACGCAGCTGATAATACGCGTAAATAACGACGGAAACGAGTATGTAATCAGCGAGAGCGAAGAAGAATTTTACAATGATATGCAAACTATTACATTGAAATCAGAATTAAATTAAtatataaactcatttacttatgtaggaataaagagtatcatct
141	211	CTATACCGTGAAGCTAAGCGGGACTGACAGCAACTCCATAACGCAGCTGATAATACGCGTAAATAACGACGGAAACGAGTATGTAATCAGCGAGAGCGAGGAAGAATTTTACAATGATATGCAAACTATTACATTGAAATCAGAATTAAATTAAtatataaactcatttacttatgtaggaataaagagtatcatctttc
144	214	TACCGTGAAGCTAAGCGGGACTGACAGCAACTCCATAACGCAGCTGATAATACGCGTAAATAACGACGGAAACGAGTATGTAATCAGCGAGAGCGAGAATGAATTTTACAATGATATGCAAACTATTACATTGAAATCAGAATTAAATTAAtatataaactcatttacttatgtaggaataaagagtatcatctttcaaa
147	217	CGTGAAGCTAAGCGGGACTGACAGCAACTCCATAACGCAGCTGATAATACGCGTAAATAACGACGGAAACGAGTATGTAATCAGCGAGAGCGAGAATGAGTTTTACAATGATATGCAAACTATTACATTGAAATCAGAATTAAATTAAtatataaactcatttacttatgtaggaataaagagtatcatctttcaaacgc
150	220	GAAGCTAAGCGGGACTGACAGCAACTCCATAACGCAGCTGATAATACGCGTAAATAACGACGGAAACGAGTATGTAATCAGCGAGAGCGAGAATGAGAGCTACAATGATATGCAAACTATTACATTGAAATCAGAATTAAATTAAtatataaactcatttacttatgtaggaataaagagtatcatctttcaaacgccca
153	223	GCTAAGCGGGACTGACAGCAACTCCATAACGCAGCTGATAATACGCGTAAATAACGACGGAAACGAGTATGTAATCAGCGAGAGCGAGAATGAGAGCATTAATGATATGCAAACTATTACATTGAAATCAGAATTAAATTAAtatataaactcatttacttatgtaggaataaagagtatcatctttcaaacgcccagcg
156	226	AAGCGGGACTGACAGCAACTCCATAACGCAGCTGATAATACGCGTAAATAACGACGGAAACGAGTATGTAATCAGCGAGAGCGAGAATGAGAGCATTGTGGATATGCAAACTATTACATTGAAATCAGAATTAAATTAAtatataaactcatttacttatgtaggaataaagagtatcatctttcaaacgcccagcggta
159	229	CGGGACTGACAGCAACTCCATAACGCAGCTGATAATACGCGTAAATAACGACGGAAACGAGTATGTAATCAGCGAGAGCGAGAATGAGAGCATTGTGGAGATGCAAACTATTACATTGAAATCAGAATTAAATTAAtatataaactcatttacttatgtaggaataaagagtatcatctttcaaacgcccagcggtagta
162	232	GACTGACAGCAACTCCATAACGCAGCTGATAATACGCGTAAATAACGACGGAAACGAGTATGTAATCAGCGAGAGCGAGAATGAGAGCATTGTGGAGAAACAAACTATTACATTGAAATCAGAATTAAATTAAtatataaactcatttacttatgtaggaataaagagtatcatctttcaaacgcccagcggtagtacaa
165	235	TGACAGCAACTCCATAACGCAGCTGATAATACGCGTAAATAACGACGGAAACGAGTATGTAATCAGCGAGAGCGAGAATGAGAGCATTGTGGAGAAATTCACTATTACATTGAAATCAGAATTAAATTAAtatataaactcatttacttatgtaggaataaagagtatcatctttcaaacgcccagcggtagtacaattc
168	238	CAGCAACTCCATAACGCAGCTGATAATACGCGTAAATAACGACGGAAACGAGTATGTAATCAGCGAGAGCGAGAATGAGAGCATTGTGGAGAAATTCATAATTACATTGAAATCAGAATTAAATTAAtatataaactcatttacttatgtaggaataaagagtatcatctttcaaacgcccagcggtagtacaattcaaa
171	241	CAACTCCATAACGCAGCTGATAATACGCGTAAATAACGACGGAAACGAGTATGTAATCAGCGAGAGCGAGAATGAGAGCATTGTGGAGAAATTCATAAGTACATTGAAATCAGAATTAAATTAAtatataaactcatttacttatgtaggaataaagagtatcatctttcaaacgcccagcggtagtacaattcaaagta
174	244	CTCCATAACGCAGCTGATAATACGCGTAAATAACGACGGAAACGAGTATGTAATCAGCGAGAGCGAGAATGAGAGCATTGTGGAGAAATTCATAAGTGCCTTGAAATCAGAATTAAATTAAtatataaactcatttacttatgtaggaataaagagtatcatctttcaaacgcccagcggtagtacaattcaaagtagta
177	247	CATAACGCAGCTGATAATACGCGTAAATAACGACGGAAACGAGTATGTAATCAGCGAGAGCGAGAATGAGAGCATTGTGGAGAAATTCATAAGTGCCTTCAAATCAGAATTAAATTAAtatataaactcatttacttatgtaggaataaagagtatcatctttcaaacgcccagcggtagtacaattcaaagtagtaggt
180	250	AACGCAGCTGATAATACGCGTAAATAACGACGGAAACGAGTATGTAATCAGCGAGAGCGAGAATGAGAGCATTGTGGAGAAATTCATAAGTGCCTTCAAGTCAGAATTAAATTAAtatataaactcatttacttatgtaggaataaagagtatcatctttcaaacgcccagcggtagtacaattcaaagtagtaggtacc
183	253	GCAGCTGATAATACGCGTAAATAACGACGGAAACGAGTATGTAATCAGCGAGAGCGAGAATGAGAGCATTGTGGAGAAATTCATAAGTGCCTTCAAGAATGAATTAAATTAAtatataaactcatttacttatgtaggaataaagagtatcatctttcaaacgcccagcggtagtacaattcaaagtagtaggtaccaat
186	256	GCTGATAATACGCGTAAATAACGACGGAAACGAGTATGTAATCAGCGAGAGCGAGAATGAGAGCATTGTGGAGAAATTCATAAGTGCCTTCAAGAATGGATTAAATTAAtatataaactcatttacttatgtaggaataaagagtatcatctttcaaacgcccagcggtagtacaattcaaagtagtaggtaccaatggt
189	259	GATAATACGCGTAAATAACGACGGAAACGAGTATGTAATCAGCGAGAGCGAGAATGAGAGCATTGTGGAGAAATTCATAAGTGCCTTCAAGAATGGATGGAATTAAtatataaactcatttacttatgtaggaataaagagtatcatctttcaaacgcccagcggtagtacaattcaaagtagtaggtaccaatggtagt
192	262	AATACGCGTAAATAACGACGGAAACGAGTATGTAATCAGCGAGAGCGAGAATGAGAGCATTGTGGAGAAATTCATAAGTGCCTTCAAGAATGGATGGAATTAAtatataaactcatttacttatgtaggaataaagagtatcatctttcaaacgcccagcggtagtacaattcaaagtagtaggtaccaatggtagtact
195	265	ACGCGTAAATAACGACGGAAACGAGTATGTAATCAGCGAGAGCGAGAATGAGAGCATTGTGGAGAAATTCATAAGTGCCTTCAAGAATGGATGGAATCAGtatataaactcatttacttatgtaggaataaagagtatcatctttcaaacgcccagcggtagtacaattcaaagtagtaggtaccaatggtagtactagt
0	73	aataaaagtatcaacaaaaaattgttaatatacctctatactttaacgtcaaggagaaaaaaccccggattctagaactagtggatcccccgggaaaaaaAATTCAATCACTCAATTGATCATCAGAGTTAATAATGATGGTAATGAATACGTTATTTCTGAATCAGAAAACGAATCTATCGTTGAAAAGTTTATTTCAG
3	76	aaaagtatcaacaaaaaattgttaatatacctctatactttaacgtcaaggagaaaaaaccccggattctagaactagtggatcccccgggaaaaaaATGTCAATCACTCAATTGATCATCAGAGTTAATAATGATGGTAATGAATACGTTATTTCTGAATCAGAAAACGAATCTATCGTTGAAAAGTTTATTTCAGCTT
6	79	agtatcaacaaaaaattgttaatatacctctatactttaacgtcaaggagaaaaaaccccggattctagaactagtggatcccccgggaaaaaaATGAACATCACTCAATTGATCATCAGAGTTAATAATGATGGTAATGAATACGTTATTTCTGAATCAGAAAACGAATCTATCGTTGAAAAGTTTATTTCAGCTTTTA
9	82	atcaacaaaaaattgttaatatacctctatactttaacgtcaaggagaaaaaaccccggattctagaactagtggatcccccgggaaaaaaATGAACATCACTCAATTGATCATCAGAGTTAATAATGATGGTAATGAATACGTTATTTCTGAATCAGAAAACGAATCTATCGTTGAAAAGTTTATTTCAGCTTTTAAAA
12	85	aacaaaaaattgttaatatacctctatactttaacgtcaaggagaaaaaaccccggattctagaactagtggatcccccgggaaaaaaATGAACATCAACCAATTGATCATCAGAGTTAATAATGATGGTAATGAATACGTTATTTCTGAATCAGAAAACGAATCTATCGTTGAAAAGTTTATTTCAGCTTTTAAAAACG
15	88	aaaaaattgttaatatacctctatactttaacgtcaaggagaaaaaaccccggattctagaactagtggatcccccgggaaaaaaATGAACATCAACGACTTGATCATCAGAGTTAATAATGATGGTAATGAATACGTTATTTCTGAATCAGAAAACGAATCTATCGTTGAAAAGTTTATTTCAGCTTTTAAAAACGGTT
18	91	aaattgttaatatacctctatactttaacgtcaaggagaaaaaaccccggattctagaactagtggatcccccgggaaaaaaATGAACATCAACGACCTCATCATCAGAGTTAATAATGATGGTAATGAATACGTTATTTCTGAATCAGAAAACGAATCTATCGTTGAAAAGTTTATTTCAGCTTTTAAAAACGGTTGGA
21	94	ttgttaatatacctctatactttaacgtcaaggagaaaaaaccccggattctagaactagtggatcccccgggaaaaaaATGAACATCAACGACCTCATCATCAGAGTTAATAATGATGGTAATGAATACGTTATTTCTGAATCAGAAAACGAATCTATCGTTGAAAAGTTTATTTCAGCTTTTAAAAACGGTTGGAACC
24	97	ttaatatacctctatactttaacgtcaaggagaaaaaaccccggattctagaactagtggatcccccgggaaaaaaATGAACATCAACGACCTCATCCGCAGAGTTAATAATGATGGTAATGAATACGTTATTTCTGAATCAGAAAACGAATCTATCGTTGAAAAGTTTATTTCAGCTTTTAAAAACGGTTGGAACCAAG
27	100	atatacctctatactttaacgtcaaggagaaaaaaccccggattctagaactagtggatcccccgggaaaaaaATGAACATCAACGACCTCATCCGCGAGGTTAATAATGATGGTAATGAATACGTTATTTCTGAATCAGAAAACGAATCTATCGTTGAAAAGTTTATTTCAGCTTTTAAAAACGGTTGGAACCAAGAAT
30	103	tacctctatactttaacgtcaaggagaaaaaaccccggattctagaactagtggatcccccgggaaaaaaATGAACATCAACGACCTCATCCGCGAGATAAATAATGATGGTAATGAATACGTTATTTCTGAATCAGAAAACGAATCTATCGTTGAAAAGTTTATTTCAGCTTTTAAAAACGGTTGGAACCAAGAATACG
33	106	ctctatactttaacgtcaaggagaaaaaaccccggattctagaactagtggatcccccgggaaaaaaATGAACATCAACGACCTCATCCGCGAGATAAAGAATGATGGTAATGAATACGTTATTTCTGAATCAGAAAACGAATCTATCGTTGAAAAGTTTATTTCAGCTTTTAAAAACGGTTGGAACCAAGAATACGAAG
36	109	tatactttaacgtcaaggagaaaaaaccccggattctagaactagtggatcccccgggaaaaaaATGAACATCAACGACCTCATCCGCGAGATAAAGAACGATGGTAATGAATACGTTATTTCTGAATCAGAAAACGAATCTATCGTTGAAAAGTTTATTTCAGCTTTTAAAAACGGTTGGAACCAAGAATACGAAGATG
39	112	actttaacgtcaaggagaaaaaaccccggattctagaactagtggatcccccgggaaaaaaATGAACATCAACGACCTCATCCGCGAGATAAAGAACAAAGGTAATGAATACGTTATTTCTGAATCAGAAAACGAATCTATCGTTGAAAAGTTTATTTCAGCTTTTAAAAACGGTTGGAACCAAGAATACGAAGATGAAG
42	115	ttaacgtcaaggagaaaaaaccccggattctagaactagtggatcccccgggaaaaaaATGAACATCAACGACCTCATCCGCGAGATAAAGAACAAAGACAATGAATACGTTATTTCTGAATCAGAAAACGAATCTATCGTTGAAAAGTTTATTTCAGCTTTTAAAAACGGTTGGAACCAAGAATACGAAGATGAAGAAG
45	118	acgtcaaggagaaaaaaccccggattctagaactagtggatcccccgggaaaaaaATGAACATCAACGACCTCATCCGCGAGATAAAGAACAAAGACTATGAATACGTTATTTCTGAATCAGAAAACGAATCTATCGTTGAAAAGTTTATTTCAGCTTTTAAAAACGGTTGGAACCAAGAATACGAAGATGAAGAAGAAT
48	121	tcaaggagaaaaaaccccggattctagaactagtggatcccccgggaaaaaaATGAACATCAACGACCTCATCCGCGAGATAAAGAACAAAGACTATACCTACGTTATTTCTGAATCAGAAAACGAATCTATCGTTGAAAAGTTTATTTCAGCTTTTAAAAACGGTTGGAACCAAGAATACGAAGATGAAGAAGAATTTT
51	124	aggagaaaaaaccccggattctagaactagtggatcccccgggaaaaaaATGAACATCAACGACCTCATCCGCGAGATAAAGAACAAAGACTATACCGTGGTTATTTCTGAATCAGAAAACGAATCTATCGTTGAAAAGTTTATTTCAGCTTTTAAAAACGGTTGGAACCAAGAATACGAAGATGAAGAAGAATTTTACA
54	127	agaaaaaaccccggattctagaactagtggatcccccgggaaaaaaATGAACATCAACGACCTCATCCGCGAGATAAAGAACAAAGACTATACCGTGAAGATTTCTGAATCAGAAAACGAATCTATCGTTGAAAAGTTTATTTCAGCTTTTAAAAACGGTTGGAACCAAGAATACGAAGATGAAGAAGAATTTTACAATG
57	130	aaaaaccccggattctagaactagtggatcccccgggaaaaaaATGAACATCAACGACCTCATCCGCGAGATAAAGAACAAAGACTATACCGTGAAGCTATCTGAATCAGAAAACGAATCTATCGTTGAAAAGTTTATTTCAGCTTTTAAAAACGGTTGGAACCAAGAATACGAAGATGAAGAAGAATTTTACAATGATA
60	133	aaccccggattctagaactagtggatcccccgggaaaaaaATGAACATCAACGACCTCATCCGCGAGATAAAGAACAAAGACTATACCGTGAAGCTAAGCGAATCAGAAAACGAATCTATCGTTGAAAAGTTTATTTCAGCTTTTAAAAACGGTTGGAACCAAGAATACGAAGATGAAGAAGAATTTTACAATGATATGC
63	136	cccggattctagaactagtggatcccccgggaaaaaaATGAACATCAACGACCTCATCCGCGAGATAAAGAACAAAGACTATACCGTGAAGCTAAGCGGGTCAGAAAACGAATCTATCGTTGAAAAGTTTATTTCAGCTTTTAAAAACGGTTGGAACCAAGAATACGAAGATGAAGAAGAATTTTACAATGATATGCAAA
66	139	ggattctagaactagtggatcccccgggaaaaaaATGAACATCAACGACCTCATCCGCGAGATAAAGAACAAAGACTATACCGTGAAGCTAAGCGGGACTGAAAACGAATCTATCGTTGAAAAGTTTATTTCAGCTTTTAAAAACGGTTGGAACCAAGAATACGAAGATGAAGAAGAATTTTACAATGATATGCAAACTA
69	142	ttctagaactagtggatcccccgggaaaaaaATGAACATCAACGACCTCATCCGCGAGATAAAGAACAAAGACTATACCGTGAAGCTAAGCGGGACTGACAACGAATCTATCGTTGAAAAGTTTATTTCAGCTTTTAAAAACGGTTGGAACCAAGAATACGAAGATGAAGAAGAATTTTACAATGATATGCAAACTATTA
72	145	tagaactagtggatcccccgggaaaaaaATGAACATCAACGACCTCATCCGCGAGATAAAGAACAAAGACTATACCGTGAAGCTAAGCGGGACTGACAGCGAATCTATCGTTGAAAAGTTTATTTCAGCTTTTAAAAACGGTTGGAACCAAGAATACGAAGATGAAGAAGAATTTTACAATGATATGCAAACTATTACAT
75	148	aactagtggatcccccgggaaaaaaATGAACATCAACGACCTCATCCGCGAGATAAAGAACAAAGACTATACCGTGAAGCTAAGCGGGACTGACAGCAACTCTATCGTTGAAAAGTTTATTTCAGCTTTTAAAAACGGTTGGAACCAAGAATACGAAGATGAAGAAGAATTTTACAATGATATGCAAACTATTACATTGA
78	151	tagtggatcccccgggaaaaaaATGAACATCAACGACCTCATCCGCGAGATAAAGAACAAAGACTATACCGTGAAGCTAAGCGGGACTGACAGCAACTCCATCGTTGAAAAGTTTATTTCAGCTTTTAAAAACGGTTGGAACCAAGAATACGAAGATGAAGAAGAATTTTACAATGATATGCAAACTATTACATTGAAAT
81	154	tggatcccccgggaaaaaaATGAACATCAACGACCTCATCCGCGAGATAAAGAACAAAGACTATACCGTGAAGCTAAGCGGGACTGACAGCAACTCCATAGTTGAAAAGTTTATTTCAGCTTTTAAAAACGGTTGGAACCAAGAATACGAAGATGAAGAAGAATTTTACAATGATATGCAAACTATTACATTGAAATCAG
84	157	atcccccgggaaaaaaATGAACATCAACGACCTCATCCGCGAGATAAAGAACAAAGACTATACCGTGAAGCTAAGCGGGACTGACAGCAACTCCATAACGGAAAAGTTTATTTCAGCTTTTAAAAACGGTTGGAACCAAGAATACGAAGATGAAGAAGAATTTTACAATGATATGCAAACTATTACATTGAAATCAGAAT
87	160	ccccgggaaaaaaATGAACATCAACGACCTCATCCGCGAGATAAAGAACAAAGACTATACCGTGAAGCTAAGCGGGACTGACAGCAACTCCATAACGCAGAAGTTTATTTCAGCTTTTAAAAACGGTTGGAACCAAGAATACGAAGATGAAGAAGAATTTTACAATGATATGCAAACTATTACATTGAAATCAGAATTAA
90	163	cgggaaaaaaATGAACATCAACGACCTCATCCGCGAGATAAAGAACAAAGACTATACCGTGAAGCTAAGCGGGACTGACAGCAACTCCATAACGCAGCTGTTTATTTCAGCTTTTAAAAACGGTTGGAACCAAGAATACGAAGATGAAGAAGAATTTTACAATGATATGCAAACTATTACATTGAAATCAGAATTAAATT
93	166	gaaaaaaATGAACATCAACGACCTCATCCGCGAGATAAAGAACAAAGACTATACCGTGAAGCTAAGCGGGACTGACAGCAACTCCATAACGCAGCTGATAATTTCAGCTTTTAAAAACGGTTGGAACCAAGAATACGAAGATGAAGAAGAATTTTACAATGATATGCAAACTATTACATTGAAATCAGAATTAAATTAAt
96	169	aaaaATGAACATCAACGACCTCATCCGCGAGATAAAGAACAAAGACTATACCGTGAAGCTAAGCGGGACTGACAGCAACTCCATAACGCAGCTGATAATATCAGCTTTTAAAAACGGTTGGAACCAAGAATACGAAGATGAAGAAGAATTTTACAATGATATGCAAACTATTACATTGAAATCAGAATTAAATTAAtata
99	172	aATGAACATCAACGACCTCATCCGCGAGATAAAGAACAAAGACTATACCGTGAAGCTAAGCGGGACTGACAGCAACTCCATAACGCAGCTGATAATACGCGCTTTTAAAAACGGTTGGAACCAAGAATACGAAGATGAAGAAGAATTTTACAATGATATGCAAACTATTACATTGAAATCAGAATTAAATTAAtatataa
102	175	GAACATCAACGACCTCATCCGCGAGATAAAGAACAAAGACTATACCGTGAAGCTAAGCGGGACTGACAGCAACTCCATAACGCAGCTGATAATACGCGTATTTAAAAACGGTTGGAACCAAGAATACGAAGATGAAGAAGAATTTTACAATGATATGCAAACTATTACATTGAAATCAGAATTAAATTAAtatataaact
105	178	CATCAACGACCTCATCCGCGAGATAAAGAACAAAGACTATACCGTGAAGCTAAGCGGGACTGACAGCAACTCCATAACGCAGCTGATAATACGCGTAAATAAAAACGGTTGGAACCAAGAATACGAAGATGAAGAAGAATTTTACAATGATATGCAAACTATTACATTGAAATCAGAATTAAATTAAtatataaactcat
108	181	CAACGACCTCATCCGCGAGATAAAGAACAAAGACTATACCGTGAAGCTAAGCGGGACTGACAGCAACTCCATAACGCAGCTGATAATACGCGTAAATAACAACGGTTGGAACCAAGAATACGAAGATGAAGAAGAATTTTACAATGATATGCAAACTATTACATTGAAATCAGAATTAAATTAAtatataaactcattta
111	184	CGACCTCATCCGCGAGATAAAGAACAAAGACTATACCGTGAAGCTAAGCGGGACTGACAGCAACTCCATAACGCAGCTGATAATACGCGTAAATAACGACGGTTGGAACCAAGAATACGAAGATGAAGAAGAATTTTACAATGATATGCAAACTATTACATTGAAATCAGAATTAAATTAAtatataaactcatttactt
114	187	CCTCATCCGCGAGATAAAGAACAAAGACTATACCGTGAAGCTAAGCGGGACTGACAGCAACTCCATAACGCAGCTGATAATACGCGTAAATAACGACGGATGGAACCAAGAATACGAAGATGAAGAAGAATTTTACAATGATATGCAAACTATTACATTGAAATCAGAATTAAATTAAtatataaactcatttacttatg
117	190	CATCCGCGAGATAAAGAACAAAGACTATACCGTGAAGCTAAGCGGGACTGACAGCAACTCCATAACGCAGCTGATAATACGCGTAAATAACGACGGAAACAACCAAGAATACGAAGATGAAGAAGAATTTTACAATGATATGCAAACTATTACATTGAAATCAGAATTAAATTAAtatataaactcatttacttatgtag
120	193	CCGCGAGATAAAGAACAAAGACTATACCGTGAAGCTAAGCGGGACTGACAGCAACTCCATAACGCAGCTGATAATACGCGTAAATAACGACGGAAACGAGCAAGAATACGAAGATGAAGAAGAATTTTACAATGATATGCAAACTATTACATTGAAATCAGAATTAAATTAAtatataaactcatttacttatgtaggaa
123	196	CGAGATAAAGAACAAAGACTATACCGTGAAGCTAAGCGGGACTGACAGCAACTCCATAACGCAGCTGATAATACGCGTAAATAACGACGGAAACGAGTATGAATACGAAGATGAAGAAGAATTTTACAATGATATGCAAACTATTACATTGAAATCAGAATTAAATTAAtatataaactcatttacttatgtaggaataa
126	199	GATAAAGAACAAAGACTATACCGTGAAGCTAAGCGGGACTGACAGCAACTCCATAACGCAGCTGATAATACGCGTAAATAACGACGGAAACGAGTATGTATACGAAGATGAAGAAGAATTTTACAATGATATGCAAACTATTACATTGAAATCAGAATTAAATTAAtatataaactcatttacttatgtaggaataaaga
129	202	AAAGAACAAAGACTATACCGTGAAGCTAAGCGGGACTGACAGCAACTCCATAACGCAGCTGATAATACGCGTAAATAACGACGGAAACGAGTATGTAATCGAAGATGAAGAAGAATTTTACAATGATATGCAAACTATTACATTGAAATCAGAATTAAATTAAtatataaactcatttacttatgtaggaataaagagta
132	205	GAACAAAGACTATACCGTGAAGCTAAGCGGGACTGACAGCAACTCCATAACGCAGCTGATAATACGCGTAAATAACGACGGAAACGAGTATGTAATCAGCGATGAAGAAGAATTTTACAATGATATGCAAACTATTACATTGAAATCAGAATTAAATTAAtatataaactcatttacttatgtaggaataaagagtatca
[truncated: 2,099 more rows]
