# Supplementary material for: Comprehensive deletion scan of anti-CRISPR AcrIIA4 reveals essential and dispensable domains for Cas9 inhibition
Source: bioRxiv. 2024 Jul 9:2024.07.09.602757. Preprint. [Version 1] doi: 10.1101/2024.07.09.602757 (PMC11451618; doi:10.1101/2024.07.09.602757)
Supplement: Supplement 3 [file media-3.xlsx]

## Sheet: Sheet1
Deletion start position	Deletion end position	Repair template sequence
0	4	aataaaagtatcaacaaaaaattgttaatatacctctatactttaacgtcaaggagaaaaaaccccggattctagaactagtggatcccccgggaaaaaaAATATTAATGATTTGATTAGAGAAATTAAAAATAAGGATTACACTGTTAAATTGTCTGGTACAGATTCTAATTCAATCACTCAATTGATCATCAGAGTTA
3	7	aaaagtatcaacaaaaaattgttaatatacctctatactttaacgtcaaggagaaaaaaccccggattctagaactagtggatcccccgggaaaaaaATGATTAATGATTTGATTAGAGAAATTAAAAATAAGGATTACACTGTTAAATTGTCTGGTACAGATTCTAATTCAATCACTCAATTGATCATCAGAGTTAATA
6	10	agtatcaacaaaaaattgttaatatacctctatactttaacgtcaaggagaaaaaaccccggattctagaactagtggatcccccgggaaaaaaATGAACAATGATTTGATTAGAGAAATTAAAAATAAGGATTACACTGTTAAATTGTCTGGTACAGATTCTAATTCAATCACTCAATTGATCATCAGAGTTAATAATG
9	13	atcaacaaaaaattgttaatatacctctatactttaacgtcaaggagaaaaaaccccggattctagaactagtggatcccccgggaaaaaaATGAACATCGATTTGATTAGAGAAATTAAAAATAAGGATTACACTGTTAAATTGTCTGGTACAGATTCTAATTCAATCACTCAATTGATCATCAGAGTTAATAATGATG
12	16	aacaaaaaattgttaatatacctctatactttaacgtcaaggagaaaaaaccccggattctagaactagtggatcccccgggaaaaaaATGAACATCAACTTGATTAGAGAAATTAAAAATAAGGATTACACTGTTAAATTGTCTGGTACAGATTCTAATTCAATCACTCAATTGATCATCAGAGTTAATAATGATGGTA
15	19	aaaaaattgttaatatacctctatactttaacgtcaaggagaaaaaaccccggattctagaactagtggatcccccgggaaaaaaATGAACATCAACGACATTAGAGAAATTAAAAATAAGGATTACACTGTTAAATTGTCTGGTACAGATTCTAATTCAATCACTCAATTGATCATCAGAGTTAATAATGATGGTAATG
18	22	aaattgttaatatacctctatactttaacgtcaaggagaaaaaaccccggattctagaactagtggatcccccgggaaaaaaATGAACATCAACGACCTCAGAGAAATTAAAAATAAGGATTACACTGTTAAATTGTCTGGTACAGATTCTAATTCAATCACTCAATTGATCATCAGAGTTAATAATGATGGTAATGAAT
21	25	ttgttaatatacctctatactttaacgtcaaggagaaaaaaccccggattctagaactagtggatcccccgggaaaaaaATGAACATCAACGACCTCATCGAAATTAAAAATAAGGATTACACTGTTAAATTGTCTGGTACAGATTCTAATTCAATCACTCAATTGATCATCAGAGTTAATAATGATGGTAATGAATACG
24	28	ttaatatacctctatactttaacgtcaaggagaaaaaaccccggattctagaactagtggatcccccgggaaaaaaATGAACATCAACGACCTCATCCGCATTAAAAATAAGGATTACACTGTTAAATTGTCTGGTACAGATTCTAATTCAATCACTCAATTGATCATCAGAGTTAATAATGATGGTAATGAATACGTTA
27	31	atatacctctatactttaacgtcaaggagaaaaaaccccggattctagaactagtggatcccccgggaaaaaaATGAACATCAACGACCTCATCCGCGAGAAAAATAAGGATTACACTGTTAAATTGTCTGGTACAGATTCTAATTCAATCACTCAATTGATCATCAGAGTTAATAATGATGGTAATGAATACGTTATTT
30	34	tacctctatactttaacgtcaaggagaaaaaaccccggattctagaactagtggatcccccgggaaaaaaATGAACATCAACGACCTCATCCGCGAGATAAATAAGGATTACACTGTTAAATTGTCTGGTACAGATTCTAATTCAATCACTCAATTGATCATCAGAGTTAATAATGATGGTAATGAATACGTTATTTCTG
33	37	ctctatactttaacgtcaaggagaaaaaaccccggattctagaactagtggatcccccgggaaaaaaATGAACATCAACGACCTCATCCGCGAGATAAAGAAGGATTACACTGTTAAATTGTCTGGTACAGATTCTAATTCAATCACTCAATTGATCATCAGAGTTAATAATGATGGTAATGAATACGTTATTTCTGAAT
36	40	tatactttaacgtcaaggagaaaaaaccccggattctagaactagtggatcccccgggaaaaaaATGAACATCAACGACCTCATCCGCGAGATAAAGAACGATTACACTGTTAAATTGTCTGGTACAGATTCTAATTCAATCACTCAATTGATCATCAGAGTTAATAATGATGGTAATGAATACGTTATTTCTGAATCAG
39	43	actttaacgtcaaggagaaaaaaccccggattctagaactagtggatcccccgggaaaaaaATGAACATCAACGACCTCATCCGCGAGATAAAGAACAAATACACTGTTAAATTGTCTGGTACAGATTCTAATTCAATCACTCAATTGATCATCAGAGTTAATAATGATGGTAATGAATACGTTATTTCTGAATCAGAAA
42	46	ttaacgtcaaggagaaaaaaccccggattctagaactagtggatcccccgggaaaaaaATGAACATCAACGACCTCATCCGCGAGATAAAGAACAAAGACACTGTTAAATTGTCTGGTACAGATTCTAATTCAATCACTCAATTGATCATCAGAGTTAATAATGATGGTAATGAATACGTTATTTCTGAATCAGAAAACG
45	49	acgtcaaggagaaaaaaccccggattctagaactagtggatcccccgggaaaaaaATGAACATCAACGACCTCATCCGCGAGATAAAGAACAAAGACTATGTTAAATTGTCTGGTACAGATTCTAATTCAATCACTCAATTGATCATCAGAGTTAATAATGATGGTAATGAATACGTTATTTCTGAATCAGAAAACGAAT
48	52	tcaaggagaaaaaaccccggattctagaactagtggatcccccgggaaaaaaATGAACATCAACGACCTCATCCGCGAGATAAAGAACAAAGACTATACCAAATTGTCTGGTACAGATTCTAATTCAATCACTCAATTGATCATCAGAGTTAATAATGATGGTAATGAATACGTTATTTCTGAATCAGAAAACGAATCTA
51	55	aggagaaaaaaccccggattctagaactagtggatcccccgggaaaaaaATGAACATCAACGACCTCATCCGCGAGATAAAGAACAAAGACTATACCGTGTTGTCTGGTACAGATTCTAATTCAATCACTCAATTGATCATCAGAGTTAATAATGATGGTAATGAATACGTTATTTCTGAATCAGAAAACGAATCTATCG
54	58	agaaaaaaccccggattctagaactagtggatcccccgggaaaaaaATGAACATCAACGACCTCATCCGCGAGATAAAGAACAAAGACTATACCGTGAAGTCTGGTACAGATTCTAATTCAATCACTCAATTGATCATCAGAGTTAATAATGATGGTAATGAATACGTTATTTCTGAATCAGAAAACGAATCTATCGTTG
57	61	aaaaaccccggattctagaactagtggatcccccgggaaaaaaATGAACATCAACGACCTCATCCGCGAGATAAAGAACAAAGACTATACCGTGAAGCTAGGTACAGATTCTAATTCAATCACTCAATTGATCATCAGAGTTAATAATGATGGTAATGAATACGTTATTTCTGAATCAGAAAACGAATCTATCGTTGAAA
60	64	aaccccggattctagaactagtggatcccccgggaaaaaaATGAACATCAACGACCTCATCCGCGAGATAAAGAACAAAGACTATACCGTGAAGCTAAGCACAGATTCTAATTCAATCACTCAATTGATCATCAGAGTTAATAATGATGGTAATGAATACGTTATTTCTGAATCAGAAAACGAATCTATCGTTGAAAAGT
63	67	cccggattctagaactagtggatcccccgggaaaaaaATGAACATCAACGACCTCATCCGCGAGATAAAGAACAAAGACTATACCGTGAAGCTAAGCGGGGATTCTAATTCAATCACTCAATTGATCATCAGAGTTAATAATGATGGTAATGAATACGTTATTTCTGAATCAGAAAACGAATCTATCGTTGAAAAGTTTA
66	70	ggattctagaactagtggatcccccgggaaaaaaATGAACATCAACGACCTCATCCGCGAGATAAAGAACAAAGACTATACCGTGAAGCTAAGCGGGACTTCTAATTCAATCACTCAATTGATCATCAGAGTTAATAATGATGGTAATGAATACGTTATTTCTGAATCAGAAAACGAATCTATCGTTGAAAAGTTTATTT
69	73	ttctagaactagtggatcccccgggaaaaaaATGAACATCAACGACCTCATCCGCGAGATAAAGAACAAAGACTATACCGTGAAGCTAAGCGGGACTGACAATTCAATCACTCAATTGATCATCAGAGTTAATAATGATGGTAATGAATACGTTATTTCTGAATCAGAAAACGAATCTATCGTTGAAAAGTTTATTTCAG
72	76	tagaactagtggatcccccgggaaaaaaATGAACATCAACGACCTCATCCGCGAGATAAAGAACAAAGACTATACCGTGAAGCTAAGCGGGACTGACAGCTCAATCACTCAATTGATCATCAGAGTTAATAATGATGGTAATGAATACGTTATTTCTGAATCAGAAAACGAATCTATCGTTGAAAAGTTTATTTCAGCTT
75	79	aactagtggatcccccgggaaaaaaATGAACATCAACGACCTCATCCGCGAGATAAAGAACAAAGACTATACCGTGAAGCTAAGCGGGACTGACAGCAACATCACTCAATTGATCATCAGAGTTAATAATGATGGTAATGAATACGTTATTTCTGAATCAGAAAACGAATCTATCGTTGAAAAGTTTATTTCAGCTTTTA
78	82	tagtggatcccccgggaaaaaaATGAACATCAACGACCTCATCCGCGAGATAAAGAACAAAGACTATACCGTGAAGCTAAGCGGGACTGACAGCAACAGTACTCAATTGATCATCAGAGTTAATAATGATGGTAATGAATACGTTATTTCTGAATCAGAAAACGAATCTATCGTTGAAAAGTTTATTTCAGCTTTTAAAA
81	85	tggatcccccgggaaaaaaATGAACATCAACGACCTCATCCGCGAGATAAAGAACAAAGACTATACCGTGAAGCTAAGCGGGACTGACAGCAACAGTATTCAATTGATCATCAGAGTTAATAATGATGGTAATGAATACGTTATTTCTGAATCAGAAAACGAATCTATCGTTGAAAAGTTTATTTCAGCTTTTAAAAACG
84	88	atcccccgggaaaaaaATGAACATCAACGACCTCATCCGCGAGATAAAGAACAAAGACTATACCGTGAAGCTAAGCGGGACTGACAGCAACAGTATTACATTGATCATCAGAGTTAATAATGATGGTAATGAATACGTTATTTCTGAATCAGAAAACGAATCTATCGTTGAAAAGTTTATTTCAGCTTTTAAAAACGGTT
87	91	ccccgggaaaaaaATGAACATCAACGACCTCATCCGCGAGATAAAGAACAAAGACTATACCGTGAAGCTAAGCGGGACTGACAGCAACAGTATTACACAGATCATCAGAGTTAATAATGATGGTAATGAATACGTTATTTCTGAATCAGAAAACGAATCTATCGTTGAAAAGTTTATTTCAGCTTTTAAAAACGGTTGGA
90	94	cgggaaaaaaATGAACATCAACGACCTCATCCGCGAGATAAAGAACAAAGACTATACCGTGAAGCTAAGCGGGACTGACAGCAACAGTATTACACAGCTAATCAGAGTTAATAATGATGGTAATGAATACGTTATTTCTGAATCAGAAAACGAATCTATCGTTGAAAAGTTTATTTCAGCTTTTAAAAACGGTTGGAACC
93	97	gaaaaaaATGAACATCAACGACCTCATCCGCGAGATAAAGAACAAAGACTATACCGTGAAGCTAAGCGGGACTGACAGCAACAGTATTACACAGCTAATTAGAGTTAATAATGATGGTAATGAATACGTTATTTCTGAATCAGAAAACGAATCTATCGTTGAAAAGTTTATTTCAGCTTTTAAAAACGGTTGGAACCAAG
96	100	aaaaATGAACATCAACGACCTCATCCGCGAGATAAAGAACAAAGACTATACCGTGAAGCTAAGCGGGACTGACAGCAACAGTATTACACAGCTAATTATTGTTAATAATGATGGTAATGAATACGTTATTTCTGAATCAGAAAACGAATCTATCGTTGAAAAGTTTATTTCAGCTTTTAAAAACGGTTGGAACCAAGAAT
99	103	aATGAACATCAACGACCTCATCCGCGAGATAAAGAACAAAGACTATACCGTGAAGCTAAGCGGGACTGACAGCAACAGTATTACACAGCTAATTATTCGTAATAATGATGGTAATGAATACGTTATTTCTGAATCAGAAAACGAATCTATCGTTGAAAAGTTTATTTCAGCTTTTAAAAACGGTTGGAACCAAGAATACG
102	106	GAACATCAACGACCTCATCCGCGAGATAAAGAACAAAGACTATACCGTGAAGCTAAGCGGGACTGACAGCAACAGTATTACACAGCTAATTATTCGTGTCAATGATGGTAATGAATACGTTATTTCTGAATCAGAAAACGAATCTATCGTTGAAAAGTTTATTTCAGCTTTTAAAAACGGTTGGAACCAAGAATACGAAG
105	109	CATCAACGACCTCATCCGCGAGATAAAGAACAAAGACTATACCGTGAAGCTAAGCGGGACTGACAGCAACAGTATTACACAGCTAATTATTCGTGTCAACGATGGTAATGAATACGTTATTTCTGAATCAGAAAACGAATCTATCGTTGAAAAGTTTATTTCAGCTTTTAAAAACGGTTGGAACCAAGAATACGAAGATG
108	112	CAACGACCTCATCCGCGAGATAAAGAACAAAGACTATACCGTGAAGCTAAGCGGGACTGACAGCAACAGTATTACACAGCTAATTATTCGTGTCAACAACGGTAATGAATACGTTATTTCTGAATCAGAAAACGAATCTATCGTTGAAAAGTTTATTTCAGCTTTTAAAAACGGTTGGAACCAAGAATACGAAGATGAAG
111	115	CGACCTCATCCGCGAGATAAAGAACAAAGACTATACCGTGAAGCTAAGCGGGACTGACAGCAACAGTATTACACAGCTAATTATTCGTGTCAACAACGACAATGAATACGTTATTTCTGAATCAGAAAACGAATCTATCGTTGAAAAGTTTATTTCAGCTTTTAAAAACGGTTGGAACCAAGAATACGAAGATGAAGAAG
114	118	CCTCATCCGCGAGATAAAGAACAAAGACTATACCGTGAAGCTAAGCGGGACTGACAGCAACAGTATTACACAGCTAATTATTCGTGTCAACAACGACGGAGAATACGTTATTTCTGAATCAGAAAACGAATCTATCGTTGAAAAGTTTATTTCAGCTTTTAAAAACGGTTGGAACCAAGAATACGAAGATGAAGAAGAAT
117	121	CATCCGCGAGATAAAGAACAAAGACTATACCGTGAAGCTAAGCGGGACTGACAGCAACAGTATTACACAGCTAATTATTCGTGTCAACAACGACGGAAACTACGTTATTTCTGAATCAGAAAACGAATCTATCGTTGAAAAGTTTATTTCAGCTTTTAAAAACGGTTGGAACCAAGAATACGAAGATGAAGAAGAATTTT
120	124	CCGCGAGATAAAGAACAAAGACTATACCGTGAAGCTAAGCGGGACTGACAGCAACAGTATTACACAGCTAATTATTCGTGTCAACAACGACGGAAACGAGGTTATTTCTGAATCAGAAAACGAATCTATCGTTGAAAAGTTTATTTCAGCTTTTAAAAACGGTTGGAACCAAGAATACGAAGATGAAGAAGAATTTTACA
123	127	CGAGATAAAGAACAAAGACTATACCGTGAAGCTAAGCGGGACTGACAGCAACAGTATTACACAGCTAATTATTCGTGTCAACAACGACGGAAACGAGTATATTTCTGAATCAGAAAACGAATCTATCGTTGAAAAGTTTATTTCAGCTTTTAAAAACGGTTGGAACCAAGAATACGAAGATGAAGAAGAATTTTACAATG
126	130	GATAAAGAACAAAGACTATACCGTGAAGCTAAGCGGGACTGACAGCAACAGTATTACACAGCTAATTATTCGTGTCAACAACGACGGAAACGAGTATGTATCTGAATCAGAAAACGAATCTATCGTTGAAAAGTTTATTTCAGCTTTTAAAAACGGTTGGAACCAAGAATACGAAGATGAAGAAGAATTTTACAATGATA
129	133	AAAGAACAAAGACTATACCGTGAAGCTAAGCGGGACTGACAGCAACAGTATTACACAGCTAATTATTCGTGTCAACAACGACGGAAACGAGTATGTAATCGAATCAGAAAACGAATCTATCGTTGAAAAGTTTATTTCAGCTTTTAAAAACGGTTGGAACCAAGAATACGAAGATGAAGAAGAATTTTACAATGATATGC
132	136	GAACAAAGACTATACCGTGAAGCTAAGCGGGACTGACAGCAACAGTATTACACAGCTAATTATTCGTGTCAACAACGACGGAAACGAGTATGTAATCAGCTCAGAAAACGAATCTATCGTTGAAAAGTTTATTTCAGCTTTTAAAAACGGTTGGAACCAAGAATACGAAGATGAAGAAGAATTTTACAATGATATGCAAA
135	139	CAAAGACTATACCGTGAAGCTAAGCGGGACTGACAGCAACAGTATTACACAGCTAATTATTCGTGTCAACAACGACGGAAACGAGTATGTAATCAGCGAGGAAAACGAATCTATCGTTGAAAAGTTTATTTCAGCTTTTAAAAACGGTTGGAACCAAGAATACGAAGATGAAGAAGAATTTTACAATGATATGCAAACTA
138	142	AGACTATACCGTGAAGCTAAGCGGGACTGACAGCAACAGTATTACACAGCTAATTATTCGTGTCAACAACGACGGAAACGAGTATGTAATCAGCGAGAGCAACGAATCTATCGTTGAAAAGTTTATTTCAGCTTTTAAAAACGGTTGGAACCAAGAATACGAAGATGAAGAAGAATTTTACAATGATATGCAAACTATTA
141	145	CTATACCGTGAAGCTAAGCGGGACTGACAGCAACAGTATTACACAGCTAATTATTCGTGTCAACAACGACGGAAACGAGTATGTAATCAGCGAGAGCGAGGAATCTATCGTTGAAAAGTTTATTTCAGCTTTTAAAAACGGTTGGAACCAAGAATACGAAGATGAAGAAGAATTTTACAATGATATGCAAACTATTACAT
144	148	TACCGTGAAGCTAAGCGGGACTGACAGCAACAGTATTACACAGCTAATTATTCGTGTCAACAACGACGGAAACGAGTATGTAATCAGCGAGAGCGAGAATTCTATCGTTGAAAAGTTTATTTCAGCTTTTAAAAACGGTTGGAACCAAGAATACGAAGATGAAGAAGAATTTTACAATGATATGCAAACTATTACATTGA
147	151	CGTGAAGCTAAGCGGGACTGACAGCAACAGTATTACACAGCTAATTATTCGTGTCAACAACGACGGAAACGAGTATGTAATCAGCGAGAGCGAGAATGAGATCGTTGAAAAGTTTATTTCAGCTTTTAAAAACGGTTGGAACCAAGAATACGAAGATGAAGAAGAATTTTACAATGATATGCAAACTATTACATTGAAAT
150	154	GAAGCTAAGCGGGACTGACAGCAACAGTATTACACAGCTAATTATTCGTGTCAACAACGACGGAAACGAGTATGTAATCAGCGAGAGCGAGAATGAGAGCGTTGAAAAGTTTATTTCAGCTTTTAAAAACGGTTGGAACCAAGAATACGAAGATGAAGAAGAATTTTACAATGATATGCAAACTATTACATTGAAATCAG
153	157	GCTAAGCGGGACTGACAGCAACAGTATTACACAGCTAATTATTCGTGTCAACAACGACGGAAACGAGTATGTAATCAGCGAGAGCGAGAATGAGAGCATTGAAAAGTTTATTTCAGCTTTTAAAAACGGTTGGAACCAAGAATACGAAGATGAAGAAGAATTTTACAATGATATGCAAACTATTACATTGAAATCAGAAT
156	160	AAGCGGGACTGACAGCAACAGTATTACACAGCTAATTATTCGTGTCAACAACGACGGAAACGAGTATGTAATCAGCGAGAGCGAGAATGAGAGCATTGTGAAGTTTATTTCAGCTTTTAAAAACGGTTGGAACCAAGAATACGAAGATGAAGAAGAATTTTACAATGATATGCAAACTATTACATTGAAATCAGAATTAA
159	163	CGGGACTGACAGCAACAGTATTACACAGCTAATTATTCGTGTCAACAACGACGGAAACGAGTATGTAATCAGCGAGAGCGAGAATGAGAGCATTGTGGAGTTTATTTCAGCTTTTAAAAACGGTTGGAACCAAGAATACGAAGATGAAGAAGAATTTTACAATGATATGCAAACTATTACATTGAAATCAGAATTAAATT
162	166	GACTGACAGCAACAGTATTACACAGCTAATTATTCGTGTCAACAACGACGGAAACGAGTATGTAATCAGCGAGAGCGAGAATGAGAGCATTGTGGAGAAAATTTCAGCTTTTAAAAACGGTTGGAACCAAGAATACGAAGATGAAGAAGAATTTTACAATGATATGCAAACTATTACATTGAAATCAGAATTAAATTAAt
165	169	TGACAGCAACAGTATTACACAGCTAATTATTCGTGTCAACAACGACGGAAACGAGTATGTAATCAGCGAGAGCGAGAATGAGAGCATTGTGGAGAAATTCTCAGCTTTTAAAAACGGTTGGAACCAAGAATACGAAGATGAAGAAGAATTTTACAATGATATGCAAACTATTACATTGAAATCAGAATTAAATTAAtata
168	172	CAGCAACAGTATTACACAGCTAATTATTCGTGTCAACAACGACGGAAACGAGTATGTAATCAGCGAGAGCGAGAATGAGAGCATTGTGGAGAAATTCATAGCTTTTAAAAACGGTTGGAACCAAGAATACGAAGATGAAGAAGAATTTTACAATGATATGCAAACTATTACATTGAAATCAGAATTAAATTAAtatataa
171	175	CAACAGTATTACACAGCTAATTATTCGTGTCAACAACGACGGAAACGAGTATGTAATCAGCGAGAGCGAGAATGAGAGCATTGTGGAGAAATTCATAAGTTTTAAAAACGGTTGGAACCAAGAATACGAAGATGAAGAAGAATTTTACAATGATATGCAAACTATTACATTGAAATCAGAATTAAATTAAtatataaact
174	178	CAGTATTACACAGCTAATTATTCGTGTCAACAACGACGGAAACGAGTATGTAATCAGCGAGAGCGAGAATGAGAGCATTGTGGAGAAATTCATAAGTGCCAAAAACGGTTGGAACCAAGAATACGAAGATGAAGAAGAATTTTACAATGATATGCAAACTATTACATTGAAATCAGAATTAAATTAAtatataaactcat
177	181	TATTACACAGCTAATTATTCGTGTCAACAACGACGGAAACGAGTATGTAATCAGCGAGAGCGAGAATGAGAGCATTGTGGAGAAATTCATAAGTGCCTTCAACGGTTGGAACCAAGAATACGAAGATGAAGAAGAATTTTACAATGATATGCAAACTATTACATTGAAATCAGAATTAAATTAAtatataaactcattta
180	184	TACACAGCTAATTATTCGTGTCAACAACGACGGAAACGAGTATGTAATCAGCGAGAGCGAGAATGAGAGCATTGTGGAGAAATTCATAAGTGCCTTCAAGGGTTGGAACCAAGAATACGAAGATGAAGAAGAATTTTACAATGATATGCAAACTATTACATTGAAATCAGAATTAAATTAAtatataaactcatttactt
183	187	ACAGCTAATTATTCGTGTCAACAACGACGGAAACGAGTATGTAATCAGCGAGAGCGAGAATGAGAGCATTGTGGAGAAATTCATAAGTGCCTTCAAGAATTGGAACCAAGAATACGAAGATGAAGAAGAATTTTACAATGATATGCAAACTATTACATTGAAATCAGAATTAAATTAAtatataaactcatttacttatg
186	190	GCTAATTATTCGTGTCAACAACGACGGAAACGAGTATGTAATCAGCGAGAGCGAGAATGAGAGCATTGTGGAGAAATTCATAAGTGCCTTCAAGAATGGAAACCAAGAATACGAAGATGAAGAAGAATTTTACAATGATATGCAAACTATTACATTGAAATCAGAATTAAATTAAtatataaactcatttacttatgtag
189	193	AATTATTCGTGTCAACAACGACGGAAACGAGTATGTAATCAGCGAGAGCGAGAATGAGAGCATTGTGGAGAAATTCATAAGTGCCTTCAAGAATGGATGGCAAGAATACGAAGATGAAGAAGAATTTTACAATGATATGCAAACTATTACATTGAAATCAGAATTAAATTAAtatataaactcatttacttatgtaggaa
192	196	TATTCGTGTCAACAACGACGGAAACGAGTATGTAATCAGCGAGAGCGAGAATGAGAGCATTGTGGAGAAATTCATAAGTGCCTTCAAGAATGGATGGAATGAATACGAAGATGAAGAAGAATTTTACAATGATATGCAAACTATTACATTGAAATCAGAATTAAATTAAtatataaactcatttacttatgtaggaataa
195	199	TCGTGTCAACAACGACGGAAACGAGTATGTAATCAGCGAGAGCGAGAATGAGAGCATTGTGGAGAAATTCATAAGTGCCTTCAAGAATGGATGGAATCAGTACGAAGATGAAGAAGAATTTTACAATGATATGCAAACTATTACATTGAAATCAGAATTAAATTAAtatataaactcatttacttatgtaggaataaaga
198	202	TGTCAACAACGACGGAAACGAGTATGTAATCAGCGAGAGCGAGAATGAGAGCATTGTGGAGAAATTCATAAGTGCCTTCAAGAATGGATGGAATCAGGAGGAAGATGAAGAAGAATTTTACAATGATATGCAAACTATTACATTGAAATCAGAATTAAATTAAtatataaactcatttacttatgtaggaataaagagta
201	205	CAACAACGACGGAAACGAGTATGTAATCAGCGAGAGCGAGAATGAGAGCATTGTGGAGAAATTCATAAGTGCCTTCAAGAATGGATGGAATCAGGAGTATGATGAAGAAGAATTTTACAATGATATGCAAACTATTACATTGAAATCAGAATTAAATTAAtatataaactcatttacttatgtaggaataaagagtatca
204	208	CAACGACGGAAACGAGTATGTAATCAGCGAGAGCGAGAATGAGAGCATTGTGGAGAAATTCATAAGTGCCTTCAAGAATGGATGGAATCAGGAGTATGAGGAAGAAGAATTTTACAATGATATGCAAACTATTACATTGAAATCAGAATTAAATTAAtatataaactcatttacttatgtaggaataaagagtatcatct
207	211	CGACGGAAACGAGTATGTAATCAGCGAGAGCGAGAATGAGAGCATTGTGGAGAAATTCATAAGTGCCTTCAAGAATGGATGGAATCAGGAGTATGAGGACGAAGAATTTTACAATGATATGCAAACTATTACATTGAAATCAGAATTAAATTAAtatataaactcatttacttatgtaggaataaagagtatcatctttc
210	214	CGGAAACGAGTATGTAATCAGCGAGAGCGAGAATGAGAGCATTGTGGAGAAATTCATAAGTGCCTTCAAGAATGGATGGAATCAGGAGTATGAGGACGAGGAATTTTACAATGATATGCAAACTATTACATTGAAATCAGAATTAAATTAAtatataaactcatttacttatgtaggaataaagagtatcatctttcaaa
213	217	AAACGAGTATGTAATCAGCGAGAGCGAGAATGAGAGCATTGTGGAGAAATTCATAAGTGCCTTCAAGAATGGATGGAATCAGGAGTATGAGGACGAGGAGTTTTACAATGATATGCAAACTATTACATTGAAATCAGAATTAAATTAAtatataaactcatttacttatgtaggaataaagagtatcatctttcaaacgc
216	220	CGAGTATGTAATCAGCGAGAGCGAGAATGAGAGCATTGTGGAGAAATTCATAAGTGCCTTCAAGAATGGATGGAATCAGGAGTATGAGGACGAGGAGGAGTACAATGATATGCAAACTATTACATTGAAATCAGAATTAAATTAAtatataaactcatttacttatgtaggaataaagagtatcatctttcaaacgccca
219	223	GTATGTAATCAGCGAGAGCGAGAATGAGAGCATTGTGGAGAAATTCATAAGTGCCTTCAAGAATGGATGGAATCAGGAGTATGAGGACGAGGAGGAGTTCAATGATATGCAAACTATTACATTGAAATCAGAATTAAATTAAtatataaactcatttacttatgtaggaataaagagtatcatctttcaaacgcccagcg
222	226	TGTAATCAGCGAGAGCGAGAATGAGAGCATTGTGGAGAAATTCATAAGTGCCTTCAAGAATGGATGGAATCAGGAGTATGAGGACGAGGAGGAGTTCTATGATATGCAAACTATTACATTGAAATCAGAATTAAATTAAtatataaactcatttacttatgtaggaataaagagtatcatctttcaaacgcccagcggta
225	229	AATCAGCGAGAGCGAGAATGAGAGCATTGTGGAGAAATTCATAAGTGCCTTCAAGAATGGATGGAATCAGGAGTATGAGGACGAGGAGGAGTTCTATAACATGCAAACTATTACATTGAAATCAGAATTAAATTAAtatataaactcatttacttatgtaggaataaagagtatcatctttcaaacgcccagcggtagta
228	232	CAGCGAGAGCGAGAATGAGAGCATTGTGGAGAAATTCATAAGTGCCTTCAAGAATGGATGGAATCAGGAGTATGAGGACGAGGAGGAGTTCTATAACGACCAAACTATTACATTGAAATCAGAATTAAATTAAtatataaactcatttacttatgtaggaataaagagtatcatctttcaaacgcccagcggtagtacaa
231	235	CGAGAGCGAGAATGAGAGCATTGTGGAGAAATTCATAAGTGCCTTCAAGAATGGATGGAATCAGGAGTATGAGGACGAGGAGGAGTTCTATAACGACATGACTATTACATTGAAATCAGAATTAAATTAAtatataaactcatttacttatgtaggaataaagagtatcatctttcaaacgcccagcggtagtacaattc
234	238	GAGCGAGAATGAGAGCATTGTGGAGAAATTCATAAGTGCCTTCAAGAATGGATGGAATCAGGAGTATGAGGACGAGGAGGAGTTCTATAACGACATGCAGATTACATTGAAATCAGAATTAAATTAAtatataaactcatttacttatgtaggaataaagagtatcatctttcaaacgcccagcggtagtacaattcaaa
237	241	CGAGAATGAGAGCATTGTGGAGAAATTCATAAGTGCCTTCAAGAATGGATGGAATCAGGAGTATGAGGACGAGGAGGAGTTCTATAACGACATGCAGACCACATTGAAATCAGAATTAAATTAAtatataaactcatttacttatgtaggaataaagagtatcatctttcaaacgcccagcggtagtacaattcaaagta
240	244	GAATGAGAGCATTGTGGAGAAATTCATAAGTGCCTTCAAGAATGGATGGAATCAGGAGTATGAGGACGAGGAGGAGTTCTATAACGACATGCAGACCATCTTGAAATCAGAATTAAATTAAtatataaactcatttacttatgtaggaataaagagtatcatctttcaaacgcccagcggtagtacaattcaaagtagta
243	247	TGAGAGCATTGTGGAGAAATTCATAAGTGCCTTCAAGAATGGATGGAATCAGGAGTATGAGGACGAGGAGGAGTTCTATAACGACATGCAGACCATCACTAAATCAGAATTAAATTAAtatataaactcatttacttatgtaggaataaagagtatcatctttcaaacgcccagcggtagtacaattcaaagtagtaggt
246	250	GAGCATTGTGGAGAAATTCATAAGTGCCTTCAAGAATGGATGGAATCAGGAGTATGAGGACGAGGAGGAGTTCTATAACGACATGCAGACCATCACTCTTTCAGAATTAAATTAAtatataaactcatttacttatgtaggaataaagagtatcatctttcaaacgcccagcggtagtacaattcaaagtagtaggtacc
249	253	CATTGTGGAGAAATTCATAAGTGCCTTCAAGAATGGATGGAATCAGGAGTATGAGGACGAGGAGGAGTTCTATAACGACATGCAGACCATCACTCTTAAGGAATTAAATTAAtatataaactcatttacttatgtaggaataaagagtatcatctttcaaacgcccagcggtagtacaattcaaagtagtaggtaccaat
252	256	TGTGGAGAAATTCATAAGTGCCTTCAAGAATGGATGGAATCAGGAGTATGAGGACGAGGAGGAGTTCTATAACGACATGCAGACCATCACTCTTAAGAGTTTAAATTAAtatataaactcatttacttatgtaggaataaagagtatcatctttcaaacgcccagcggtagtacaattcaaagtagtaggtaccaatggt
255	259	GGAGAAATTCATAAGTGCCTTCAAGAATGGATGGAATCAGGAGTATGAGGACGAGGAGGAGTTCTATAACGACATGCAGACCATCACTCTTAAGAGTGAGAATTAAtatataaactcatttacttatgtaggaataaagagtatcatctttcaaacgcccagcggtagtacaattcaaagtagtaggtaccaatggtagt
258	262	GAAATTCATAAGTGCCTTCAAGAATGGATGGAATCAGGAGTATGAGGACGAGGAGGAGTTCTATAACGACATGCAGACCATCACTCTTAAGAGTGAGCTTTAAtatataaactcatttacttatgtaggaataaagagtatcatctttcaaacgcccagcggtagtacaattcaaagtagtaggtaccaatggtagtact
0	7	aataaaagtatcaacaaaaaattgttaatatacctctatactttaacgtcaaggagaaaaaaccccggattctagaactagtggatcccccgggaaaaaaATTAATGATTTGATTAGAGAAATTAAAAATAAGGATTACACTGTTAAATTGTCTGGTACAGATTCTAATTCAATCACTCAATTGATCATCAGAGTTAATA
3	10	aaaagtatcaacaaaaaattgttaatatacctctatactttaacgtcaaggagaaaaaaccccggattctagaactagtggatcccccgggaaaaaaATGAATGATTTGATTAGAGAAATTAAAAATAAGGATTACACTGTTAAATTGTCTGGTACAGATTCTAATTCAATCACTCAATTGATCATCAGAGTTAATAATG
6	13	agtatcaacaaaaaattgttaatatacctctatactttaacgtcaaggagaaaaaaccccggattctagaactagtggatcccccgggaaaaaaATGAACGATTTGATTAGAGAAATTAAAAATAAGGATTACACTGTTAAATTGTCTGGTACAGATTCTAATTCAATCACTCAATTGATCATCAGAGTTAATAATGATG
9	16	atcaacaaaaaattgttaatatacctctatactttaacgtcaaggagaaaaaaccccggattctagaactagtggatcccccgggaaaaaaATGAACATCTTGATTAGAGAAATTAAAAATAAGGATTACACTGTTAAATTGTCTGGTACAGATTCTAATTCAATCACTCAATTGATCATCAGAGTTAATAATGATGGTA
12	19	aacaaaaaattgttaatatacctctatactttaacgtcaaggagaaaaaaccccggattctagaactagtggatcccccgggaaaaaaATGAACATCAACATTAGAGAAATTAAAAATAAGGATTACACTGTTAAATTGTCTGGTACAGATTCTAATTCAATCACTCAATTGATCATCAGAGTTAATAATGATGGTAATG
15	22	aaaaaattgttaatatacctctatactttaacgtcaaggagaaaaaaccccggattctagaactagtggatcccccgggaaaaaaATGAACATCAACGACAGAGAAATTAAAAATAAGGATTACACTGTTAAATTGTCTGGTACAGATTCTAATTCAATCACTCAATTGATCATCAGAGTTAATAATGATGGTAATGAAT
18	25	aaattgttaatatacctctatactttaacgtcaaggagaaaaaaccccggattctagaactagtggatcccccgggaaaaaaATGAACATCAACGACCTCGAAATTAAAAATAAGGATTACACTGTTAAATTGTCTGGTACAGATTCTAATTCAATCACTCAATTGATCATCAGAGTTAATAATGATGGTAATGAATACG
21	28	ttgttaatatacctctatactttaacgtcaaggagaaaaaaccccggattctagaactagtggatcccccgggaaaaaaATGAACATCAACGACCTCATCATTAAAAATAAGGATTACACTGTTAAATTGTCTGGTACAGATTCTAATTCAATCACTCAATTGATCATCAGAGTTAATAATGATGGTAATGAATACGTTA
24	31	ttaatatacctctatactttaacgtcaaggagaaaaaaccccggattctagaactagtggatcccccgggaaaaaaATGAACATCAACGACCTCATCCGCAAAAATAAGGATTACACTGTTAAATTGTCTGGTACAGATTCTAATTCAATCACTCAATTGATCATCAGAGTTAATAATGATGGTAATGAATACGTTATTT
27	34	atatacctctatactttaacgtcaaggagaaaaaaccccggattctagaactagtggatcccccgggaaaaaaATGAACATCAACGACCTCATCCGCGAGAATAAGGATTACACTGTTAAATTGTCTGGTACAGATTCTAATTCAATCACTCAATTGATCATCAGAGTTAATAATGATGGTAATGAATACGTTATTTCTG
30	37	tacctctatactttaacgtcaaggagaaaaaaccccggattctagaactagtggatcccccgggaaaaaaATGAACATCAACGACCTCATCCGCGAGATAAAGGATTACACTGTTAAATTGTCTGGTACAGATTCTAATTCAATCACTCAATTGATCATCAGAGTTAATAATGATGGTAATGAATACGTTATTTCTGAAT
36	43	tatactttaacgtcaaggagaaaaaaccccggattctagaactagtggatcccccgggaaaaaaATGAACATCAACGACCTCATCCGCGAGATAAAGAACTACACTGTTAAATTGTCTGGTACAGATTCTAATTCAATCACTCAATTGATCATCAGAGTTAATAATGATGGTAATGAATACGTTATTTCTGAATCAGAAA
39	46	actttaacgtcaaggagaaaaaaccccggattctagaactagtggatcccccgggaaaaaaATGAACATCAACGACCTCATCCGCGAGATAAAGAACAAAACTGTTAAATTGTCTGGTACAGATTCTAATTCAATCACTCAATTGATCATCAGAGTTAATAATGATGGTAATGAATACGTTATTTCTGAATCAGAAAACG
42	49	ttaacgtcaaggagaaaaaaccccggattctagaactagtggatcccccgggaaaaaaATGAACATCAACGACCTCATCCGCGAGATAAAGAACAAAGACGTTAAATTGTCTGGTACAGATTCTAATTCAATCACTCAATTGATCATCAGAGTTAATAATGATGGTAATGAATACGTTATTTCTGAATCAGAAAACGAAT
45	52	acgtcaaggagaaaaaaccccggattctagaactagtggatcccccgggaaaaaaATGAACATCAACGACCTCATCCGCGAGATAAAGAACAAAGACTATAAATTGTCTGGTACAGATTCTAATTCAATCACTCAATTGATCATCAGAGTTAATAATGATGGTAATGAATACGTTATTTCTGAATCAGAAAACGAATCTA
48	55	tcaaggagaaaaaaccccggattctagaactagtggatcccccgggaaaaaaATGAACATCAACGACCTCATCCGCGAGATAAAGAACAAAGACTATACCTTGTCTGGTACAGATTCTAATTCAATCACTCAATTGATCATCAGAGTTAATAATGATGGTAATGAATACGTTATTTCTGAATCAGAAAACGAATCTATCG
51	58	aggagaaaaaaccccggattctagaactagtggatcccccgggaaaaaaATGAACATCAACGACCTCATCCGCGAGATAAAGAACAAAGACTATACCGTGTCTGGTACAGATTCTAATTCAATCACTCAATTGATCATCAGAGTTAATAATGATGGTAATGAATACGTTATTTCTGAATCAGAAAACGAATCTATCGTTG
54	61	agaaaaaaccccggattctagaactagtggatcccccgggaaaaaaATGAACATCAACGACCTCATCCGCGAGATAAAGAACAAAGACTATACCGTGAAGGGTACAGATTCTAATTCAATCACTCAATTGATCATCAGAGTTAATAATGATGGTAATGAATACGTTATTTCTGAATCAGAAAACGAATCTATCGTTGAAA
57	64	aaaaaccccggattctagaactagtggatcccccgggaaaaaaATGAACATCAACGACCTCATCCGCGAGATAAAGAACAAAGACTATACCGTGAAGCTAACAGATTCTAATTCAATCACTCAATTGATCATCAGAGTTAATAATGATGGTAATGAATACGTTATTTCTGAATCAGAAAACGAATCTATCGTTGAAAAGT
60	67	aaccccggattctagaactagtggatcccccgggaaaaaaATGAACATCAACGACCTCATCCGCGAGATAAAGAACAAAGACTATACCGTGAAGCTAAGCGATTCTAATTCAATCACTCAATTGATCATCAGAGTTAATAATGATGGTAATGAATACGTTATTTCTGAATCAGAAAACGAATCTATCGTTGAAAAGTTTA
63	70	cccggattctagaactagtggatcccccgggaaaaaaATGAACATCAACGACCTCATCCGCGAGATAAAGAACAAAGACTATACCGTGAAGCTAAGCGGGTCTAATTCAATCACTCAATTGATCATCAGAGTTAATAATGATGGTAATGAATACGTTATTTCTGAATCAGAAAACGAATCTATCGTTGAAAAGTTTATTT
66	73	ggattctagaactagtggatcccccgggaaaaaaATGAACATCAACGACCTCATCCGCGAGATAAAGAACAAAGACTATACCGTGAAGCTAAGCGGGACTAATTCAATCACTCAATTGATCATCAGAGTTAATAATGATGGTAATGAATACGTTATTTCTGAATCAGAAAACGAATCTATCGTTGAAAAGTTTATTTCAG
69	76	ttctagaactagtggatcccccgggaaaaaaATGAACATCAACGACCTCATCCGCGAGATAAAGAACAAAGACTATACCGTGAAGCTAAGCGGGACTGACTCAATCACTCAATTGATCATCAGAGTTAATAATGATGGTAATGAATACGTTATTTCTGAATCAGAAAACGAATCTATCGTTGAAAAGTTTATTTCAGCTT
72	79	tagaactagtggatcccccgggaaaaaaATGAACATCAACGACCTCATCCGCGAGATAAAGAACAAAGACTATACCGTGAAGCTAAGCGGGACTGACAGCATCACTCAATTGATCATCAGAGTTAATAATGATGGTAATGAATACGTTATTTCTGAATCAGAAAACGAATCTATCGTTGAAAAGTTTATTTCAGCTTTTA
75	82	aactagtggatcccccgggaaaaaaATGAACATCAACGACCTCATCCGCGAGATAAAGAACAAAGACTATACCGTGAAGCTAAGCGGGACTGACAGCAACACTCAATTGATCATCAGAGTTAATAATGATGGTAATGAATACGTTATTTCTGAATCAGAAAACGAATCTATCGTTGAAAAGTTTATTTCAGCTTTTAAAA
78	85	tagtggatcccccgggaaaaaaATGAACATCAACGACCTCATCCGCGAGATAAAGAACAAAGACTATACCGTGAAGCTAAGCGGGACTGACAGCAACAGTCAATTGATCATCAGAGTTAATAATGATGGTAATGAATACGTTATTTCTGAATCAGAAAACGAATCTATCGTTGAAAAGTTTATTTCAGCTTTTAAAAACG
81	88	tggatcccccgggaaaaaaATGAACATCAACGACCTCATCCGCGAGATAAAGAACAAAGACTATACCGTGAAGCTAAGCGGGACTGACAGCAACAGTATTTTGATCATCAGAGTTAATAATGATGGTAATGAATACGTTATTTCTGAATCAGAAAACGAATCTATCGTTGAAAAGTTTATTTCAGCTTTTAAAAACGGTT
84	91	atcccccgggaaaaaaATGAACATCAACGACCTCATCCGCGAGATAAAGAACAAAGACTATACCGTGAAGCTAAGCGGGACTGACAGCAACAGTATTACAATCATCAGAGTTAATAATGATGGTAATGAATACGTTATTTCTGAATCAGAAAACGAATCTATCGTTGAAAAGTTTATTTCAGCTTTTAAAAACGGTTGGA
87	94	ccccgggaaaaaaATGAACATCAACGACCTCATCCGCGAGATAAAGAACAAAGACTATACCGTGAAGCTAAGCGGGACTGACAGCAACAGTATTACACAGATCAGAGTTAATAATGATGGTAATGAATACGTTATTTCTGAATCAGAAAACGAATCTATCGTTGAAAAGTTTATTTCAGCTTTTAAAAACGGTTGGAACC
90	97	cgggaaaaaaATGAACATCAACGACCTCATCCGCGAGATAAAGAACAAAGACTATACCGTGAAGCTAAGCGGGACTGACAGCAACAGTATTACACAGCTAAGAGTTAATAATGATGGTAATGAATACGTTATTTCTGAATCAGAAAACGAATCTATCGTTGAAAAGTTTATTTCAGCTTTTAAAAACGGTTGGAACCAAG
93	100	gaaaaaaATGAACATCAACGACCTCATCCGCGAGATAAAGAACAAAGACTATACCGTGAAGCTAAGCGGGACTGACAGCAACAGTATTACACAGCTAATTGTTAATAATGATGGTAATGAATACGTTATTTCTGAATCAGAAAACGAATCTATCGTTGAAAAGTTTATTTCAGCTTTTAAAAACGGTTGGAACCAAGAAT
96	103	aaaaATGAACATCAACGACCTCATCCGCGAGATAAAGAACAAAGACTATACCGTGAAGCTAAGCGGGACTGACAGCAACAGTATTACACAGCTAATTATTAATAATGATGGTAATGAATACGTTATTTCTGAATCAGAAAACGAATCTATCGTTGAAAAGTTTATTTCAGCTTTTAAAAACGGTTGGAACCAAGAATACG
99	106	aATGAACATCAACGACCTCATCCGCGAGATAAAGAACAAAGACTATACCGTGAAGCTAAGCGGGACTGACAGCAACAGTATTACACAGCTAATTATTCGTAATGATGGTAATGAATACGTTATTTCTGAATCAGAAAACGAATCTATCGTTGAAAAGTTTATTTCAGCTTTTAAAAACGGTTGGAACCAAGAATACGAAG
102	109	GAACATCAACGACCTCATCCGCGAGATAAAGAACAAAGACTATACCGTGAAGCTAAGCGGGACTGACAGCAACAGTATTACACAGCTAATTATTCGTGTCGATGGTAATGAATACGTTATTTCTGAATCAGAAAACGAATCTATCGTTGAAAAGTTTATTTCAGCTTTTAAAAACGGTTGGAACCAAGAATACGAAGATG
105	112	CATCAACGACCTCATCCGCGAGATAAAGAACAAAGACTATACCGTGAAGCTAAGCGGGACTGACAGCAACAGTATTACACAGCTAATTATTCGTGTCAACGGTAATGAATACGTTATTTCTGAATCAGAAAACGAATCTATCGTTGAAAAGTTTATTTCAGCTTTTAAAAACGGTTGGAACCAAGAATACGAAGATGAAG
108	115	CAACGACCTCATCCGCGAGATAAAGAACAAAGACTATACCGTGAAGCTAAGCGGGACTGACAGCAACAGTATTACACAGCTAATTATTCGTGTCAACAACAATGAATACGTTATTTCTGAATCAGAAAACGAATCTATCGTTGAAAAGTTTATTTCAGCTTTTAAAAACGGTTGGAACCAAGAATACGAAGATGAAGAAG
111	118	CGACCTCATCCGCGAGATAAAGAACAAAGACTATACCGTGAAGCTAAGCGGGACTGACAGCAACAGTATTACACAGCTAATTATTCGTGTCAACAACGACGAATACGTTATTTCTGAATCAGAAAACGAATCTATCGTTGAAAAGTTTATTTCAGCTTTTAAAAACGGTTGGAACCAAGAATACGAAGATGAAGAAGAAT
114	121	CCTCATCCGCGAGATAAAGAACAAAGACTATACCGTGAAGCTAAGCGGGACTGACAGCAACAGTATTACACAGCTAATTATTCGTGTCAACAACGACGGATACGTTATTTCTGAATCAGAAAACGAATCTATCGTTGAAAAGTTTATTTCAGCTTTTAAAAACGGTTGGAACCAAGAATACGAAGATGAAGAAGAATTTT
117	124	CATCCGCGAGATAAAGAACAAAGACTATACCGTGAAGCTAAGCGGGACTGACAGCAACAGTATTACACAGCTAATTATTCGTGTCAACAACGACGGAAACGTTATTTCTGAATCAGAAAACGAATCTATCGTTGAAAAGTTTATTTCAGCTTTTAAAAACGGTTGGAACCAAGAATACGAAGATGAAGAAGAATTTTACA
120	127	CCGCGAGATAAAGAACAAAGACTATACCGTGAAGCTAAGCGGGACTGACAGCAACAGTATTACACAGCTAATTATTCGTGTCAACAACGACGGAAACGAGATTTCTGAATCAGAAAACGAATCTATCGTTGAAAAGTTTATTTCAGCTTTTAAAAACGGTTGGAACCAAGAATACGAAGATGAAGAAGAATTTTACAATG
123	130	CGAGATAAAGAACAAAGACTATACCGTGAAGCTAAGCGGGACTGACAGCAACAGTATTACACAGCTAATTATTCGTGTCAACAACGACGGAAACGAGTATTCTGAATCAGAAAACGAATCTATCGTTGAAAAGTTTATTTCAGCTTTTAAAAACGGTTGGAACCAAGAATACGAAGATGAAGAAGAATTTTACAATGATA
126	133	GATAAAGAACAAAGACTATACCGTGAAGCTAAGCGGGACTGACAGCAACAGTATTACACAGCTAATTATTCGTGTCAACAACGACGGAAACGAGTATGTAGAATCAGAAAACGAATCTATCGTTGAAAAGTTTATTTCAGCTTTTAAAAACGGTTGGAACCAAGAATACGAAGATGAAGAAGAATTTTACAATGATATGC
129	136	AAAGAACAAAGACTATACCGTGAAGCTAAGCGGGACTGACAGCAACAGTATTACACAGCTAATTATTCGTGTCAACAACGACGGAAACGAGTATGTAATCTCAGAAAACGAATCTATCGTTGAAAAGTTTATTTCAGCTTTTAAAAACGGTTGGAACCAAGAATACGAAGATGAAGAAGAATTTTACAATGATATGCAAA
132	139	GAACAAAGACTATACCGTGAAGCTAAGCGGGACTGACAGCAACAGTATTACACAGCTAATTATTCGTGTCAACAACGACGGAAACGAGTATGTAATCAGCGAAAACGAATCTATCGTTGAAAAGTTTATTTCAGCTTTTAAAAACGGTTGGAACCAAGAATACGAAGATGAAGAAGAATTTTACAATGATATGCAAACTA
135	142	CAAAGACTATACCGTGAAGCTAAGCGGGACTGACAGCAACAGTATTACACAGCTAATTATTCGTGTCAACAACGACGGAAACGAGTATGTAATCAGCGAGAACGAATCTATCGTTGAAAAGTTTATTTCAGCTTTTAAAAACGGTTGGAACCAAGAATACGAAGATGAAGAAGAATTTTACAATGATATGCAAACTATTA
138	145	AGACTATACCGTGAAGCTAAGCGGGACTGACAGCAACAGTATTACACAGCTAATTATTCGTGTCAACAACGACGGAAACGAGTATGTAATCAGCGAGAGCGAATCTATCGTTGAAAAGTTTATTTCAGCTTTTAAAAACGGTTGGAACCAAGAATACGAAGATGAAGAAGAATTTTACAATGATATGCAAACTATTACAT
141	148	CTATACCGTGAAGCTAAGCGGGACTGACAGCAACAGTATTACACAGCTAATTATTCGTGTCAACAACGACGGAAACGAGTATGTAATCAGCGAGAGCGAGTCTATCGTTGAAAAGTTTATTTCAGCTTTTAAAAACGGTTGGAACCAAGAATACGAAGATGAAGAAGAATTTTACAATGATATGCAAACTATTACATTGA
144	151	TACCGTGAAGCTAAGCGGGACTGACAGCAACAGTATTACACAGCTAATTATTCGTGTCAACAACGACGGAAACGAGTATGTAATCAGCGAGAGCGAGAATATCGTTGAAAAGTTTATTTCAGCTTTTAAAAACGGTTGGAACCAAGAATACGAAGATGAAGAAGAATTTTACAATGATATGCAAACTATTACATTGAAAT
147	154	CGTGAAGCTAAGCGGGACTGACAGCAACAGTATTACACAGCTAATTATTCGTGTCAACAACGACGGAAACGAGTATGTAATCAGCGAGAGCGAGAATGAGGTTGAAAAGTTTATTTCAGCTTTTAAAAACGGTTGGAACCAAGAATACGAAGATGAAGAAGAATTTTACAATGATATGCAAACTATTACATTGAAATCAG
150	157	GAAGCTAAGCGGGACTGACAGCAACAGTATTACACAGCTAATTATTCGTGTCAACAACGACGGAAACGAGTATGTAATCAGCGAGAGCGAGAATGAGAGCGAAAAGTTTATTTCAGCTTTTAAAAACGGTTGGAACCAAGAATACGAAGATGAAGAAGAATTTTACAATGATATGCAAACTATTACATTGAAATCAGAAT
153	160	GCTAAGCGGGACTGACAGCAACAGTATTACACAGCTAATTATTCGTGTCAACAACGACGGAAACGAGTATGTAATCAGCGAGAGCGAGAATGAGAGCATTAAGTTTATTTCAGCTTTTAAAAACGGTTGGAACCAAGAATACGAAGATGAAGAAGAATTTTACAATGATATGCAAACTATTACATTGAAATCAGAATTAA
156	163	AAGCGGGACTGACAGCAACAGTATTACACAGCTAATTATTCGTGTCAACAACGACGGAAACGAGTATGTAATCAGCGAGAGCGAGAATGAGAGCATTGTGTTTATTTCAGCTTTTAAAAACGGTTGGAACCAAGAATACGAAGATGAAGAAGAATTTTACAATGATATGCAAACTATTACATTGAAATCAGAATTAAATT
159	166	CGGGACTGACAGCAACAGTATTACACAGCTAATTATTCGTGTCAACAACGACGGAAACGAGTATGTAATCAGCGAGAGCGAGAATGAGAGCATTGTGGAGATTTCAGCTTTTAAAAACGGTTGGAACCAAGAATACGAAGATGAAGAAGAATTTTACAATGATATGCAAACTATTACATTGAAATCAGAATTAAATTAAt
162	169	GACTGACAGCAACAGTATTACACAGCTAATTATTCGTGTCAACAACGACGGAAACGAGTATGTAATCAGCGAGAGCGAGAATGAGAGCATTGTGGAGAAATCAGCTTTTAAAAACGGTTGGAACCAAGAATACGAAGATGAAGAAGAATTTTACAATGATATGCAAACTATTACATTGAAATCAGAATTAAATTAAtata
165	172	TGACAGCAACAGTATTACACAGCTAATTATTCGTGTCAACAACGACGGAAACGAGTATGTAATCAGCGAGAGCGAGAATGAGAGCATTGTGGAGAAATTCGCTTTTAAAAACGGTTGGAACCAAGAATACGAAGATGAAGAAGAATTTTACAATGATATGCAAACTATTACATTGAAATCAGAATTAAATTAAtatataa
168	175	CAGCAACAGTATTACACAGCTAATTATTCGTGTCAACAACGACGGAAACGAGTATGTAATCAGCGAGAGCGAGAATGAGAGCATTGTGGAGAAATTCATATTTAAAAACGGTTGGAACCAAGAATACGAAGATGAAGAAGAATTTTACAATGATATGCAAACTATTACATTGAAATCAGAATTAAATTAAtatataaact
171	178	CAACAGTATTACACAGCTAATTATTCGTGTCAACAACGACGGAAACGAGTATGTAATCAGCGAGAGCGAGAATGAGAGCATTGTGGAGAAATTCATAAGTAAAAACGGTTGGAACCAAGAATACGAAGATGAAGAAGAATTTTACAATGATATGCAAACTATTACATTGAAATCAGAATTAAATTAAtatataaactcat
174	181	CAGTATTACACAGCTAATTATTCGTGTCAACAACGACGGAAACGAGTATGTAATCAGCGAGAGCGAGAATGAGAGCATTGTGGAGAAATTCATAAGTGCCAACGGTTGGAACCAAGAATACGAAGATGAAGAAGAATTTTACAATGATATGCAAACTATTACATTGAAATCAGAATTAAATTAAtatataaactcattta
177	184	TATTACACAGCTAATTATTCGTGTCAACAACGACGGAAACGAGTATGTAATCAGCGAGAGCGAGAATGAGAGCATTGTGGAGAAATTCATAAGTGCCTTCGGTTGGAACCAAGAATACGAAGATGAAGAAGAATTTTACAATGATATGCAAACTATTACATTGAAATCAGAATTAAATTAAtatataaactcatttactt
180	187	TACACAGCTAATTATTCGTGTCAACAACGACGGAAACGAGTATGTAATCAGCGAGAGCGAGAATGAGAGCATTGTGGAGAAATTCATAAGTGCCTTCAAGTGGAACCAAGAATACGAAGATGAAGAAGAATTTTACAATGATATGCAAACTATTACATTGAAATCAGAATTAAATTAAtatataaactcatttacttatg
183	190	ACAGCTAATTATTCGTGTCAACAACGACGGAAACGAGTATGTAATCAGCGAGAGCGAGAATGAGAGCATTGTGGAGAAATTCATAAGTGCCTTCAAGAATAACCAAGAATACGAAGATGAAGAAGAATTTTACAATGATATGCAAACTATTACATTGAAATCAGAATTAAATTAAtatataaactcatttacttatgtag
186	193	GCTAATTATTCGTGTCAACAACGACGGAAACGAGTATGTAATCAGCGAGAGCGAGAATGAGAGCATTGTGGAGAAATTCATAAGTGCCTTCAAGAATGGACAAGAATACGAAGATGAAGAAGAATTTTACAATGATATGCAAACTATTACATTGAAATCAGAATTAAATTAAtatataaactcatttacttatgtaggaa
189	196	AATTATTCGTGTCAACAACGACGGAAACGAGTATGTAATCAGCGAGAGCGAGAATGAGAGCATTGTGGAGAAATTCATAAGTGCCTTCAAGAATGGATGGGAATACGAAGATGAAGAAGAATTTTACAATGATATGCAAACTATTACATTGAAATCAGAATTAAATTAAtatataaactcatttacttatgtaggaataa
192	199	TATTCGTGTCAACAACGACGGAAACGAGTATGTAATCAGCGAGAGCGAGAATGAGAGCATTGTGGAGAAATTCATAAGTGCCTTCAAGAATGGATGGAATTACGAAGATGAAGAAGAATTTTACAATGATATGCAAACTATTACATTGAAATCAGAATTAAATTAAtatataaactcatttacttatgtaggaataaaga
195	202	TCGTGTCAACAACGACGGAAACGAGTATGTAATCAGCGAGAGCGAGAATGAGAGCATTGTGGAGAAATTCATAAGTGCCTTCAAGAATGGATGGAATCAGGAAGATGAAGAAGAATTTTACAATGATATGCAAACTATTACATTGAAATCAGAATTAAATTAAtatataaactcatttacttatgtaggaataaagagta
198	205	TGTCAACAACGACGGAAACGAGTATGTAATCAGCGAGAGCGAGAATGAGAGCATTGTGGAGAAATTCATAAGTGCCTTCAAGAATGGATGGAATCAGGAGGATGAAGAAGAATTTTACAATGATATGCAAACTATTACATTGAAATCAGAATTAAATTAAtatataaactcatttacttatgtaggaataaagagtatca
201	208	CAACAACGACGGAAACGAGTATGTAATCAGCGAGAGCGAGAATGAGAGCATTGTGGAGAAATTCATAAGTGCCTTCAAGAATGGATGGAATCAGGAGTATGAAGAAGAATTTTACAATGATATGCAAACTATTACATTGAAATCAGAATTAAATTAAtatataaactcatttacttatgtaggaataaagagtatcatct
204	211	CAACGACGGAAACGAGTATGTAATCAGCGAGAGCGAGAATGAGAGCATTGTGGAGAAATTCATAAGTGCCTTCAAGAATGGATGGAATCAGGAGTATGAGGAAGAATTTTACAATGATATGCAAACTATTACATTGAAATCAGAATTAAATTAAtatataaactcatttacttatgtaggaataaagagtatcatctttc
207	214	CGACGGAAACGAGTATGTAATCAGCGAGAGCGAGAATGAGAGCATTGTGGAGAAATTCATAAGTGCCTTCAAGAATGGATGGAATCAGGAGTATGAGGACGAATTTTACAATGATATGCAAACTATTACATTGAAATCAGAATTAAATTAAtatataaactcatttacttatgtaggaataaagagtatcatctttcaaa
210	217	CGGAAACGAGTATGTAATCAGCGAGAGCGAGAATGAGAGCATTGTGGAGAAATTCATAAGTGCCTTCAAGAATGGATGGAATCAGGAGTATGAGGACGAGTTTTACAATGATATGCAAACTATTACATTGAAATCAGAATTAAATTAAtatataaactcatttacttatgtaggaataaagagtatcatctttcaaacgc
213	220	AAACGAGTATGTAATCAGCGAGAGCGAGAATGAGAGCATTGTGGAGAAATTCATAAGTGCCTTCAAGAATGGATGGAATCAGGAGTATGAGGACGAGGAGTACAATGATATGCAAACTATTACATTGAAATCAGAATTAAATTAAtatataaactcatttacttatgtaggaataaagagtatcatctttcaaacgccca
216	223	CGAGTATGTAATCAGCGAGAGCGAGAATGAGAGCATTGTGGAGAAATTCATAAGTGCCTTCAAGAATGGATGGAATCAGGAGTATGAGGACGAGGAGGAGAATGATATGCAAACTATTACATTGAAATCAGAATTAAATTAAtatataaactcatttacttatgtaggaataaagagtatcatctttcaaacgcccagcg
219	226	GTATGTAATCAGCGAGAGCGAGAATGAGAGCATTGTGGAGAAATTCATAAGTGCCTTCAAGAATGGATGGAATCAGGAGTATGAGGACGAGGAGGAGTTCGATATGCAAACTATTACATTGAAATCAGAATTAAATTAAtatataaactcatttacttatgtaggaataaagagtatcatctttcaaacgcccagcggta
222	229	TGTAATCAGCGAGAGCGAGAATGAGAGCATTGTGGAGAAATTCATAAGTGCCTTCAAGAATGGATGGAATCAGGAGTATGAGGACGAGGAGGAGTTCTATATGCAAACTATTACATTGAAATCAGAATTAAATTAAtatataaactcatttacttatgtaggaataaagagtatcatctttcaaacgcccagcggtagta
225	232	AATCAGCGAGAGCGAGAATGAGAGCATTGTGGAGAAATTCATAAGTGCCTTCAAGAATGGATGGAATCAGGAGTATGAGGACGAGGAGGAGTTCTATAACCAAACTATTACATTGAAATCAGAATTAAATTAAtatataaactcatttacttatgtaggaataaagagtatcatctttcaaacgcccagcggtagtacaa
228	235	CAGCGAGAGCGAGAATGAGAGCATTGTGGAGAAATTCATAAGTGCCTTCAAGAATGGATGGAATCAGGAGTATGAGGACGAGGAGGAGTTCTATAACGACACTATTACATTGAAATCAGAATTAAATTAAtatataaactcatttacttatgtaggaataaagagtatcatctttcaaacgcccagcggtagtacaattc
231	238	CGAGAGCGAGAATGAGAGCATTGTGGAGAAATTCATAAGTGCCTTCAAGAATGGATGGAATCAGGAGTATGAGGACGAGGAGGAGTTCTATAACGACATGATTACATTGAAATCAGAATTAAATTAAtatataaactcatttacttatgtaggaataaagagtatcatctttcaaacgcccagcggtagtacaattcaaa
234	241	GAGCGAGAATGAGAGCATTGTGGAGAAATTCATAAGTGCCTTCAAGAATGGATGGAATCAGGAGTATGAGGACGAGGAGGAGTTCTATAACGACATGCAGACATTGAAATCAGAATTAAATTAAtatataaactcatttacttatgtaggaataaagagtatcatctttcaaacgcccagcggtagtacaattcaaagta
237	244	CGAGAATGAGAGCATTGTGGAGAAATTCATAAGTGCCTTCAAGAATGGATGGAATCAGGAGTATGAGGACGAGGAGGAGTTCTATAACGACATGCAGACCTTGAAATCAGAATTAAATTAAtatataaactcatttacttatgtaggaataaagagtatcatctttcaaacgcccagcggtagtacaattcaaagtagta
240	247	GAATGAGAGCATTGTGGAGAAATTCATAAGTGCCTTCAAGAATGGATGGAATCAGGAGTATGAGGACGAGGAGGAGTTCTATAACGACATGCAGACCATCAAATCAGAATTAAATTAAtatataaactcatttacttatgtaggaataaagagtatcatctttcaaacgcccagcggtagtacaattcaaagtagtaggt
243	250	TGAGAGCATTGTGGAGAAATTCATAAGTGCCTTCAAGAATGGATGGAATCAGGAGTATGAGGACGAGGAGGAGTTCTATAACGACATGCAGACCATCACTTCAGAATTAAATTAAtatataaactcatttacttatgtaggaataaagagtatcatctttcaaacgcccagcggtagtacaattcaaagtagtaggtacc
246	253	GAGCATTGTGGAGAAATTCATAAGTGCCTTCAAGAATGGATGGAATCAGGAGTATGAGGACGAGGAGGAGTTCTATAACGACATGCAGACCATCACTCTTGAATTAAATTAAtatataaactcatttacttatgtaggaataaagagtatcatctttcaaacgcccagcggtagtacaattcaaagtagtaggtaccaat
249	256	CATTGTGGAGAAATTCATAAGTGCCTTCAAGAATGGATGGAATCAGGAGTATGAGGACGAGGAGGAGTTCTATAACGACATGCAGACCATCACTCTTAAGTTAAATTAAtatataaactcatttacttatgtaggaataaagagtatcatctttcaaacgcccagcggtagtacaattcaaagtagtaggtaccaatggt
252	259	TGTGGAGAAATTCATAAGTGCCTTCAAGAATGGATGGAATCAGGAGTATGAGGACGAGGAGGAGTTCTATAACGACATGCAGACCATCACTCTTAAGAGTAATTAAtatataaactcatttacttatgtaggaataaagagtatcatctttcaaacgcccagcggtagtacaattcaaagtagtaggtaccaatggtagt
255	262	GGAGAAATTCATAAGTGCCTTCAAGAATGGATGGAATCAGGAGTATGAGGACGAGGAGGAGTTCTATAACGACATGCAGACCATCACTCTTAAGAGTGAGTAAtatataaactcatttacttatgtaggaataaagagtatcatctttcaaacgcccagcggtagtacaattcaaagtagtaggtaccaatggtagtact
0	10	aataaaagtatcaacaaaaaattgttaatatacctctatactttaacgtcaaggagaaaaaaccccggattctagaactagtggatcccccgggaaaaaaAATGATTTGATTAGAGAAATTAAAAATAAGGATTACACTGTTAAATTGTCTGGTACAGATTCTAATTCAATCACTCAATTGATCATCAGAGTTAATAATG
3	13	aaaagtatcaacaaaaaattgttaatatacctctatactttaacgtcaaggagaaaaaaccccggattctagaactagtggatcccccgggaaaaaaATGGATTTGATTAGAGAAATTAAAAATAAGGATTACACTGTTAAATTGTCTGGTACAGATTCTAATTCAATCACTCAATTGATCATCAGAGTTAATAATGATG
6	16	agtatcaacaaaaaattgttaatatacctctatactttaacgtcaaggagaaaaaaccccggattctagaactagtggatcccccgggaaaaaaATGAACTTGATTAGAGAAATTAAAAATAAGGATTACACTGTTAAATTGTCTGGTACAGATTCTAATTCAATCACTCAATTGATCATCAGAGTTAATAATGATGGTA
9	19	atcaacaaaaaattgttaatatacctctatactttaacgtcaaggagaaaaaaccccggattctagaactagtggatcccccgggaaaaaaATGAACATCATTAGAGAAATTAAAAATAAGGATTACACTGTTAAATTGTCTGGTACAGATTCTAATTCAATCACTCAATTGATCATCAGAGTTAATAATGATGGTAATG
12	22	aacaaaaaattgttaatatacctctatactttaacgtcaaggagaaaaaaccccggattctagaactagtggatcccccgggaaaaaaATGAACATCAACAGAGAAATTAAAAATAAGGATTACACTGTTAAATTGTCTGGTACAGATTCTAATTCAATCACTCAATTGATCATCAGAGTTAATAATGATGGTAATGAAT
15	25	aaaaaattgttaatatacctctatactttaacgtcaaggagaaaaaaccccggattctagaactagtggatcccccgggaaaaaaATGAACATCAACGACGAAATTAAAAATAAGGATTACACTGTTAAATTGTCTGGTACAGATTCTAATTCAATCACTCAATTGATCATCAGAGTTAATAATGATGGTAATGAATACG
18	28	aaattgttaatatacctctatactttaacgtcaaggagaaaaaaccccggattctagaactagtggatcccccgggaaaaaaATGAACATCAACGACCTCATTAAAAATAAGGATTACACTGTTAAATTGTCTGGTACAGATTCTAATTCAATCACTCAATTGATCATCAGAGTTAATAATGATGGTAATGAATACGTTA
21	31	ttgttaatatacctctatactttaacgtcaaggagaaaaaaccccggattctagaactagtggatcccccgggaaaaaaATGAACATCAACGACCTCATCAAAAATAAGGATTACACTGTTAAATTGTCTGGTACAGATTCTAATTCAATCACTCAATTGATCATCAGAGTTAATAATGATGGTAATGAATACGTTATTT
24	34	ttaatatacctctatactttaacgtcaaggagaaaaaaccccggattctagaactagtggatcccccgggaaaaaaATGAACATCAACGACCTCATCCGCAATAAGGATTACACTGTTAAATTGTCTGGTACAGATTCTAATTCAATCACTCAATTGATCATCAGAGTTAATAATGATGGTAATGAATACGTTATTTCTG
27	37	atatacctctatactttaacgtcaaggagaaaaaaccccggattctagaactagtggatcccccgggaaaaaaATGAACATCAACGACCTCATCCGCGAGAAGGATTACACTGTTAAATTGTCTGGTACAGATTCTAATTCAATCACTCAATTGATCATCAGAGTTAATAATGATGGTAATGAATACGTTATTTCTGAAT
30	40	tacctctatactttaacgtcaaggagaaaaaaccccggattctagaactagtggatcccccgggaaaaaaATGAACATCAACGACCTCATCCGCGAGATAGATTACACTGTTAAATTGTCTGGTACAGATTCTAATTCAATCACTCAATTGATCATCAGAGTTAATAATGATGGTAATGAATACGTTATTTCTGAATCAG
33	43	ctctatactttaacgtcaaggagaaaaaaccccggattctagaactagtggatcccccgggaaaaaaATGAACATCAACGACCTCATCCGCGAGATAAAGTACACTGTTAAATTGTCTGGTACAGATTCTAATTCAATCACTCAATTGATCATCAGAGTTAATAATGATGGTAATGAATACGTTATTTCTGAATCAGAAA
36	46	tatactttaacgtcaaggagaaaaaaccccggattctagaactagtggatcccccgggaaaaaaATGAACATCAACGACCTCATCCGCGAGATAAAGAACACTGTTAAATTGTCTGGTACAGATTCTAATTCAATCACTCAATTGATCATCAGAGTTAATAATGATGGTAATGAATACGTTATTTCTGAATCAGAAAACG
39	49	actttaacgtcaaggagaaaaaaccccggattctagaactagtggatcccccgggaaaaaaATGAACATCAACGACCTCATCCGCGAGATAAAGAACAAAGTTAAATTGTCTGGTACAGATTCTAATTCAATCACTCAATTGATCATCAGAGTTAATAATGATGGTAATGAATACGTTATTTCTGAATCAGAAAACGAAT
42	52	ttaacgtcaaggagaaaaaaccccggattctagaactagtggatcccccgggaaaaaaATGAACATCAACGACCTCATCCGCGAGATAAAGAACAAAGACAAATTGTCTGGTACAGATTCTAATTCAATCACTCAATTGATCATCAGAGTTAATAATGATGGTAATGAATACGTTATTTCTGAATCAGAAAACGAATCTA
45	55	acgtcaaggagaaaaaaccccggattctagaactagtggatcccccgggaaaaaaATGAACATCAACGACCTCATCCGCGAGATAAAGAACAAAGACTATTTGTCTGGTACAGATTCTAATTCAATCACTCAATTGATCATCAGAGTTAATAATGATGGTAATGAATACGTTATTTCTGAATCAGAAAACGAATCTATCG
48	58	tcaaggagaaaaaaccccggattctagaactagtggatcccccgggaaaaaaATGAACATCAACGACCTCATCCGCGAGATAAAGAACAAAGACTATACCTCTGGTACAGATTCTAATTCAATCACTCAATTGATCATCAGAGTTAATAATGATGGTAATGAATACGTTATTTCTGAATCAGAAAACGAATCTATCGTTG
51	61	aggagaaaaaaccccggattctagaactagtggatcccccgggaaaaaaATGAACATCAACGACCTCATCCGCGAGATAAAGAACAAAGACTATACCGTGGGTACAGATTCTAATTCAATCACTCAATTGATCATCAGAGTTAATAATGATGGTAATGAATACGTTATTTCTGAATCAGAAAACGAATCTATCGTTGAAA
54	64	agaaaaaaccccggattctagaactagtggatcccccgggaaaaaaATGAACATCAACGACCTCATCCGCGAGATAAAGAACAAAGACTATACCGTGAAGACAGATTCTAATTCAATCACTCAATTGATCATCAGAGTTAATAATGATGGTAATGAATACGTTATTTCTGAATCAGAAAACGAATCTATCGTTGAAAAGT
57	67	aaaaaccccggattctagaactagtggatcccccgggaaaaaaATGAACATCAACGACCTCATCCGCGAGATAAAGAACAAAGACTATACCGTGAAGCTAGATTCTAATTCAATCACTCAATTGATCATCAGAGTTAATAATGATGGTAATGAATACGTTATTTCTGAATCAGAAAACGAATCTATCGTTGAAAAGTTTA
60	70	aaccccggattctagaactagtggatcccccgggaaaaaaATGAACATCAACGACCTCATCCGCGAGATAAAGAACAAAGACTATACCGTGAAGCTAAGCTCTAATTCAATCACTCAATTGATCATCAGAGTTAATAATGATGGTAATGAATACGTTATTTCTGAATCAGAAAACGAATCTATCGTTGAAAAGTTTATTT
63	73	cccggattctagaactagtggatcccccgggaaaaaaATGAACATCAACGACCTCATCCGCGAGATAAAGAACAAAGACTATACCGTGAAGCTAAGCGGGAATTCAATCACTCAATTGATCATCAGAGTTAATAATGATGGTAATGAATACGTTATTTCTGAATCAGAAAACGAATCTATCGTTGAAAAGTTTATTTCAG
66	76	ggattctagaactagtggatcccccgggaaaaaaATGAACATCAACGACCTCATCCGCGAGATAAAGAACAAAGACTATACCGTGAAGCTAAGCGGGACTTCAATCACTCAATTGATCATCAGAGTTAATAATGATGGTAATGAATACGTTATTTCTGAATCAGAAAACGAATCTATCGTTGAAAAGTTTATTTCAGCTT
69	79	ttctagaactagtggatcccccgggaaaaaaATGAACATCAACGACCTCATCCGCGAGATAAAGAACAAAGACTATACCGTGAAGCTAAGCGGGACTGACATCACTCAATTGATCATCAGAGTTAATAATGATGGTAATGAATACGTTATTTCTGAATCAGAAAACGAATCTATCGTTGAAAAGTTTATTTCAGCTTTTA
72	82	tagaactagtggatcccccgggaaaaaaATGAACATCAACGACCTCATCCGCGAGATAAAGAACAAAGACTATACCGTGAAGCTAAGCGGGACTGACAGCACTCAATTGATCATCAGAGTTAATAATGATGGTAATGAATACGTTATTTCTGAATCAGAAAACGAATCTATCGTTGAAAAGTTTATTTCAGCTTTTAAAA
75	85	aactagtggatcccccgggaaaaaaATGAACATCAACGACCTCATCCGCGAGATAAAGAACAAAGACTATACCGTGAAGCTAAGCGGGACTGACAGCAACCAATTGATCATCAGAGTTAATAATGATGGTAATGAATACGTTATTTCTGAATCAGAAAACGAATCTATCGTTGAAAAGTTTATTTCAGCTTTTAAAAACG
78	88	tagtggatcccccgggaaaaaaATGAACATCAACGACCTCATCCGCGAGATAAAGAACAAAGACTATACCGTGAAGCTAAGCGGGACTGACAGCAACAGTTTGATCATCAGAGTTAATAATGATGGTAATGAATACGTTATTTCTGAATCAGAAAACGAATCTATCGTTGAAAAGTTTATTTCAGCTTTTAAAAACGGTT
81	91	tggatcccccgggaaaaaaATGAACATCAACGACCTCATCCGCGAGATAAAGAACAAAGACTATACCGTGAAGCTAAGCGGGACTGACAGCAACAGTATTATCATCAGAGTTAATAATGATGGTAATGAATACGTTATTTCTGAATCAGAAAACGAATCTATCGTTGAAAAGTTTATTTCAGCTTTTAAAAACGGTTGGA
84	94	atcccccgggaaaaaaATGAACATCAACGACCTCATCCGCGAGATAAAGAACAAAGACTATACCGTGAAGCTAAGCGGGACTGACAGCAACAGTATTACAATCAGAGTTAATAATGATGGTAATGAATACGTTATTTCTGAATCAGAAAACGAATCTATCGTTGAAAAGTTTATTTCAGCTTTTAAAAACGGTTGGAACC
87	97	ccccgggaaaaaaATGAACATCAACGACCTCATCCGCGAGATAAAGAACAAAGACTATACCGTGAAGCTAAGCGGGACTGACAGCAACAGTATTACACAGAGAGTTAATAATGATGGTAATGAATACGTTATTTCTGAATCAGAAAACGAATCTATCGTTGAAAAGTTTATTTCAGCTTTTAAAAACGGTTGGAACCAAG
90	100	cgggaaaaaaATGAACATCAACGACCTCATCCGCGAGATAAAGAACAAAGACTATACCGTGAAGCTAAGCGGGACTGACAGCAACAGTATTACACAGCTAGTTAATAATGATGGTAATGAATACGTTATTTCTGAATCAGAAAACGAATCTATCGTTGAAAAGTTTATTTCAGCTTTTAAAAACGGTTGGAACCAAGAAT
93	103	gaaaaaaATGAACATCAACGACCTCATCCGCGAGATAAAGAACAAAGACTATACCGTGAAGCTAAGCGGGACTGACAGCAACAGTATTACACAGCTAATTAATAATGATGGTAATGAATACGTTATTTCTGAATCAGAAAACGAATCTATCGTTGAAAAGTTTATTTCAGCTTTTAAAAACGGTTGGAACCAAGAATACG
96	106	aaaaATGAACATCAACGACCTCATCCGCGAGATAAAGAACAAAGACTATACCGTGAAGCTAAGCGGGACTGACAGCAACAGTATTACACAGCTAATTATTAATGATGGTAATGAATACGTTATTTCTGAATCAGAAAACGAATCTATCGTTGAAAAGTTTATTTCAGCTTTTAAAAACGGTTGGAACCAAGAATACGAAG
99	109	aATGAACATCAACGACCTCATCCGCGAGATAAAGAACAAAGACTATACCGTGAAGCTAAGCGGGACTGACAGCAACAGTATTACACAGCTAATTATTCGTGATGGTAATGAATACGTTATTTCTGAATCAGAAAACGAATCTATCGTTGAAAAGTTTATTTCAGCTTTTAAAAACGGTTGGAACCAAGAATACGAAGATG
102	112	GAACATCAACGACCTCATCCGCGAGATAAAGAACAAAGACTATACCGTGAAGCTAAGCGGGACTGACAGCAACAGTATTACACAGCTAATTATTCGTGTCGGTAATGAATACGTTATTTCTGAATCAGAAAACGAATCTATCGTTGAAAAGTTTATTTCAGCTTTTAAAAACGGTTGGAACCAAGAATACGAAGATGAAG
105	115	CATCAACGACCTCATCCGCGAGATAAAGAACAAAGACTATACCGTGAAGCTAAGCGGGACTGACAGCAACAGTATTACACAGCTAATTATTCGTGTCAACAATGAATACGTTATTTCTGAATCAGAAAACGAATCTATCGTTGAAAAGTTTATTTCAGCTTTTAAAAACGGTTGGAACCAAGAATACGAAGATGAAGAAG
108	118	CAACGACCTCATCCGCGAGATAAAGAACAAAGACTATACCGTGAAGCTAAGCGGGACTGACAGCAACAGTATTACACAGCTAATTATTCGTGTCAACAACGAATACGTTATTTCTGAATCAGAAAACGAATCTATCGTTGAAAAGTTTATTTCAGCTTTTAAAAACGGTTGGAACCAAGAATACGAAGATGAAGAAGAAT
111	121	CGACCTCATCCGCGAGATAAAGAACAAAGACTATACCGTGAAGCTAAGCGGGACTGACAGCAACAGTATTACACAGCTAATTATTCGTGTCAACAACGACTACGTTATTTCTGAATCAGAAAACGAATCTATCGTTGAAAAGTTTATTTCAGCTTTTAAAAACGGTTGGAACCAAGAATACGAAGATGAAGAAGAATTTT
114	124	CCTCATCCGCGAGATAAAGAACAAAGACTATACCGTGAAGCTAAGCGGGACTGACAGCAACAGTATTACACAGCTAATTATTCGTGTCAACAACGACGGAGTTATTTCTGAATCAGAAAACGAATCTATCGTTGAAAAGTTTATTTCAGCTTTTAAAAACGGTTGGAACCAAGAATACGAAGATGAAGAAGAATTTTACA
117	127	CATCCGCGAGATAAAGAACAAAGACTATACCGTGAAGCTAAGCGGGACTGACAGCAACAGTATTACACAGCTAATTATTCGTGTCAACAACGACGGAAACATTTCTGAATCAGAAAACGAATCTATCGTTGAAAAGTTTATTTCAGCTTTTAAAAACGGTTGGAACCAAGAATACGAAGATGAAGAAGAATTTTACAATG
120	130	CCGCGAGATAAAGAACAAAGACTATACCGTGAAGCTAAGCGGGACTGACAGCAACAGTATTACACAGCTAATTATTCGTGTCAACAACGACGGAAACGAGTCTGAATCAGAAAACGAATCTATCGTTGAAAAGTTTATTTCAGCTTTTAAAAACGGTTGGAACCAAGAATACGAAGATGAAGAAGAATTTTACAATGATA
123	133	CGAGATAAAGAACAAAGACTATACCGTGAAGCTAAGCGGGACTGACAGCAACAGTATTACACAGCTAATTATTCGTGTCAACAACGACGGAAACGAGTATGAATCAGAAAACGAATCTATCGTTGAAAAGTTTATTTCAGCTTTTAAAAACGGTTGGAACCAAGAATACGAAGATGAAGAAGAATTTTACAATGATATGC
126	136	GATAAAGAACAAAGACTATACCGTGAAGCTAAGCGGGACTGACAGCAACAGTATTACACAGCTAATTATTCGTGTCAACAACGACGGAAACGAGTATGTATCAGAAAACGAATCTATCGTTGAAAAGTTTATTTCAGCTTTTAAAAACGGTTGGAACCAAGAATACGAAGATGAAGAAGAATTTTACAATGATATGCAAA
129	139	AAAGAACAAAGACTATACCGTGAAGCTAAGCGGGACTGACAGCAACAGTATTACACAGCTAATTATTCGTGTCAACAACGACGGAAACGAGTATGTAATCGAAAACGAATCTATCGTTGAAAAGTTTATTTCAGCTTTTAAAAACGGTTGGAACCAAGAATACGAAGATGAAGAAGAATTTTACAATGATATGCAAACTA
132	142	GAACAAAGACTATACCGTGAAGCTAAGCGGGACTGACAGCAACAGTATTACACAGCTAATTATTCGTGTCAACAACGACGGAAACGAGTATGTAATCAGCAACGAATCTATCGTTGAAAAGTTTATTTCAGCTTTTAAAAACGGTTGGAACCAAGAATACGAAGATGAAGAAGAATTTTACAATGATATGCAAACTATTA
135	145	CAAAGACTATACCGTGAAGCTAAGCGGGACTGACAGCAACAGTATTACACAGCTAATTATTCGTGTCAACAACGACGGAAACGAGTATGTAATCAGCGAGGAATCTATCGTTGAAAAGTTTATTTCAGCTTTTAAAAACGGTTGGAACCAAGAATACGAAGATGAAGAAGAATTTTACAATGATATGCAAACTATTACAT
138	148	AGACTATACCGTGAAGCTAAGCGGGACTGACAGCAACAGTATTACACAGCTAATTATTCGTGTCAACAACGACGGAAACGAGTATGTAATCAGCGAGAGCTCTATCGTTGAAAAGTTTATTTCAGCTTTTAAAAACGGTTGGAACCAAGAATACGAAGATGAAGAAGAATTTTACAATGATATGCAAACTATTACATTGA
141	151	CTATACCGTGAAGCTAAGCGGGACTGACAGCAACAGTATTACACAGCTAATTATTCGTGTCAACAACGACGGAAACGAGTATGTAATCAGCGAGAGCGAGATCGTTGAAAAGTTTATTTCAGCTTTTAAAAACGGTTGGAACCAAGAATACGAAGATGAAGAAGAATTTTACAATGATATGCAAACTATTACATTGAAAT
144	154	TACCGTGAAGCTAAGCGGGACTGACAGCAACAGTATTACACAGCTAATTATTCGTGTCAACAACGACGGAAACGAGTATGTAATCAGCGAGAGCGAGAATGTTGAAAAGTTTATTTCAGCTTTTAAAAACGGTTGGAACCAAGAATACGAAGATGAAGAAGAATTTTACAATGATATGCAAACTATTACATTGAAATCAG
147	157	CGTGAAGCTAAGCGGGACTGACAGCAACAGTATTACACAGCTAATTATTCGTGTCAACAACGACGGAAACGAGTATGTAATCAGCGAGAGCGAGAATGAGGAAAAGTTTATTTCAGCTTTTAAAAACGGTTGGAACCAAGAATACGAAGATGAAGAAGAATTTTACAATGATATGCAAACTATTACATTGAAATCAGAAT
150	160	GAAGCTAAGCGGGACTGACAGCAACAGTATTACACAGCTAATTATTCGTGTCAACAACGACGGAAACGAGTATGTAATCAGCGAGAGCGAGAATGAGAGCAAGTTTATTTCAGCTTTTAAAAACGGTTGGAACCAAGAATACGAAGATGAAGAAGAATTTTACAATGATATGCAAACTATTACATTGAAATCAGAATTAA
153	163	GCTAAGCGGGACTGACAGCAACAGTATTACACAGCTAATTATTCGTGTCAACAACGACGGAAACGAGTATGTAATCAGCGAGAGCGAGAATGAGAGCATTTTTATTTCAGCTTTTAAAAACGGTTGGAACCAAGAATACGAAGATGAAGAAGAATTTTACAATGATATGCAAACTATTACATTGAAATCAGAATTAAATT
156	166	AAGCGGGACTGACAGCAACAGTATTACACAGCTAATTATTCGTGTCAACAACGACGGAAACGAGTATGTAATCAGCGAGAGCGAGAATGAGAGCATTGTGATTTCAGCTTTTAAAAACGGTTGGAACCAAGAATACGAAGATGAAGAAGAATTTTACAATGATATGCAAACTATTACATTGAAATCAGAATTAAATTAAt
159	169	CGGGACTGACAGCAACAGTATTACACAGCTAATTATTCGTGTCAACAACGACGGAAACGAGTATGTAATCAGCGAGAGCGAGAATGAGAGCATTGTGGAGTCAGCTTTTAAAAACGGTTGGAACCAAGAATACGAAGATGAAGAAGAATTTTACAATGATATGCAAACTATTACATTGAAATCAGAATTAAATTAAtata
162	172	GACTGACAGCAACAGTATTACACAGCTAATTATTCGTGTCAACAACGACGGAAACGAGTATGTAATCAGCGAGAGCGAGAATGAGAGCATTGTGGAGAAAGCTTTTAAAAACGGTTGGAACCAAGAATACGAAGATGAAGAAGAATTTTACAATGATATGCAAACTATTACATTGAAATCAGAATTAAATTAAtatataa
165	175	TGACAGCAACAGTATTACACAGCTAATTATTCGTGTCAACAACGACGGAAACGAGTATGTAATCAGCGAGAGCGAGAATGAGAGCATTGTGGAGAAATTCTTTAAAAACGGTTGGAACCAAGAATACGAAGATGAAGAAGAATTTTACAATGATATGCAAACTATTACATTGAAATCAGAATTAAATTAAtatataaact
168	178	CAGCAACAGTATTACACAGCTAATTATTCGTGTCAACAACGACGGAAACGAGTATGTAATCAGCGAGAGCGAGAATGAGAGCATTGTGGAGAAATTCATAAAAAACGGTTGGAACCAAGAATACGAAGATGAAGAAGAATTTTACAATGATATGCAAACTATTACATTGAAATCAGAATTAAATTAAtatataaactcat
171	181	CAACAGTATTACACAGCTAATTATTCGTGTCAACAACGACGGAAACGAGTATGTAATCAGCGAGAGCGAGAATGAGAGCATTGTGGAGAAATTCATAAGTAACGGTTGGAACCAAGAATACGAAGATGAAGAAGAATTTTACAATGATATGCAAACTATTACATTGAAATCAGAATTAAATTAAtatataaactcattta
174	184	CAGTATTACACAGCTAATTATTCGTGTCAACAACGACGGAAACGAGTATGTAATCAGCGAGAGCGAGAATGAGAGCATTGTGGAGAAATTCATAAGTGCCGGTTGGAACCAAGAATACGAAGATGAAGAAGAATTTTACAATGATATGCAAACTATTACATTGAAATCAGAATTAAATTAAtatataaactcatttactt
177	187	TATTACACAGCTAATTATTCGTGTCAACAACGACGGAAACGAGTATGTAATCAGCGAGAGCGAGAATGAGAGCATTGTGGAGAAATTCATAAGTGCCTTCTGGAACCAAGAATACGAAGATGAAGAAGAATTTTACAATGATATGCAAACTATTACATTGAAATCAGAATTAAATTAAtatataaactcatttacttatg
180	190	TACACAGCTAATTATTCGTGTCAACAACGACGGAAACGAGTATGTAATCAGCGAGAGCGAGAATGAGAGCATTGTGGAGAAATTCATAAGTGCCTTCAAGAACCAAGAATACGAAGATGAAGAAGAATTTTACAATGATATGCAAACTATTACATTGAAATCAGAATTAAATTAAtatataaactcatttacttatgtag
183	193	ACAGCTAATTATTCGTGTCAACAACGACGGAAACGAGTATGTAATCAGCGAGAGCGAGAATGAGAGCATTGTGGAGAAATTCATAAGTGCCTTCAAGAATCAAGAATACGAAGATGAAGAAGAATTTTACAATGATATGCAAACTATTACATTGAAATCAGAATTAAATTAAtatataaactcatttacttatgtaggaa
186	196	GCTAATTATTCGTGTCAACAACGACGGAAACGAGTATGTAATCAGCGAGAGCGAGAATGAGAGCATTGTGGAGAAATTCATAAGTGCCTTCAAGAATGGAGAATACGAAGATGAAGAAGAATTTTACAATGATATGCAAACTATTACATTGAAATCAGAATTAAATTAAtatataaactcatttacttatgtaggaataa
189	199	AATTATTCGTGTCAACAACGACGGAAACGAGTATGTAATCAGCGAGAGCGAGAATGAGAGCATTGTGGAGAAATTCATAAGTGCCTTCAAGAATGGATGGTACGAAGATGAAGAAGAATTTTACAATGATATGCAAACTATTACATTGAAATCAGAATTAAATTAAtatataaactcatttacttatgtaggaataaaga
192	202	TATTCGTGTCAACAACGACGGAAACGAGTATGTAATCAGCGAGAGCGAGAATGAGAGCATTGTGGAGAAATTCATAAGTGCCTTCAAGAATGGATGGAATGAAGATGAAGAAGAATTTTACAATGATATGCAAACTATTACATTGAAATCAGAATTAAATTAAtatataaactcatttacttatgtaggaataaagagta
195	205	TCGTGTCAACAACGACGGAAACGAGTATGTAATCAGCGAGAGCGAGAATGAGAGCATTGTGGAGAAATTCATAAGTGCCTTCAAGAATGGATGGAATCAGGATGAAGAAGAATTTTACAATGATATGCAAACTATTACATTGAAATCAGAATTAAATTAAtatataaactcatttacttatgtaggaataaagagtatca
198	208	TGTCAACAACGACGGAAACGAGTATGTAATCAGCGAGAGCGAGAATGAGAGCATTGTGGAGAAATTCATAAGTGCCTTCAAGAATGGATGGAATCAGGAGGAAGAAGAATTTTACAATGATATGCAAACTATTACATTGAAATCAGAATTAAATTAAtatataaactcatttacttatgtaggaataaagagtatcatct
201	211	CAACAACGACGGAAACGAGTATGTAATCAGCGAGAGCGAGAATGAGAGCATTGTGGAGAAATTCATAAGTGCCTTCAAGAATGGATGGAATCAGGAGTATGAAGAATTTTACAATGATATGCAAACTATTACATTGAAATCAGAATTAAATTAAtatataaactcatttacttatgtaggaataaagagtatcatctttc
204	214	CAACGACGGAAACGAGTATGTAATCAGCGAGAGCGAGAATGAGAGCATTGTGGAGAAATTCATAAGTGCCTTCAAGAATGGATGGAATCAGGAGTATGAGGAATTTTACAATGATATGCAAACTATTACATTGAAATCAGAATTAAATTAAtatataaactcatttacttatgtaggaataaagagtatcatctttcaaa
207	217	CGACGGAAACGAGTATGTAATCAGCGAGAGCGAGAATGAGAGCATTGTGGAGAAATTCATAAGTGCCTTCAAGAATGGATGGAATCAGGAGTATGAGGACTTTTACAATGATATGCAAACTATTACATTGAAATCAGAATTAAATTAAtatataaactcatttacttatgtaggaataaagagtatcatctttcaaacgc
210	220	CGGAAACGAGTATGTAATCAGCGAGAGCGAGAATGAGAGCATTGTGGAGAAATTCATAAGTGCCTTCAAGAATGGATGGAATCAGGAGTATGAGGACGAGTACAATGATATGCAAACTATTACATTGAAATCAGAATTAAATTAAtatataaactcatttacttatgtaggaataaagagtatcatctttcaaacgccca
213	223	AAACGAGTATGTAATCAGCGAGAGCGAGAATGAGAGCATTGTGGAGAAATTCATAAGTGCCTTCAAGAATGGATGGAATCAGGAGTATGAGGACGAGGAGAATGATATGCAAACTATTACATTGAAATCAGAATTAAATTAAtatataaactcatttacttatgtaggaataaagagtatcatctttcaaacgcccagcg
216	226	CGAGTATGTAATCAGCGAGAGCGAGAATGAGAGCATTGTGGAGAAATTCATAAGTGCCTTCAAGAATGGATGGAATCAGGAGTATGAGGACGAGGAGGAGGATATGCAAACTATTACATTGAAATCAGAATTAAATTAAtatataaactcatttacttatgtaggaataaagagtatcatctttcaaacgcccagcggta
219	229	GTATGTAATCAGCGAGAGCGAGAATGAGAGCATTGTGGAGAAATTCATAAGTGCCTTCAAGAATGGATGGAATCAGGAGTATGAGGACGAGGAGGAGTTCATGCAAACTATTACATTGAAATCAGAATTAAATTAAtatataaactcatttacttatgtaggaataaagagtatcatctttcaaacgcccagcggtagta
222	232	TGTAATCAGCGAGAGCGAGAATGAGAGCATTGTGGAGAAATTCATAAGTGCCTTCAAGAATGGATGGAATCAGGAGTATGAGGACGAGGAGGAGTTCTATCAAACTATTACATTGAAATCAGAATTAAATTAAtatataaactcatttacttatgtaggaataaagagtatcatctttcaaacgcccagcggtagtacaa
225	235	AATCAGCGAGAGCGAGAATGAGAGCATTGTGGAGAAATTCATAAGTGCCTTCAAGAATGGATGGAATCAGGAGTATGAGGACGAGGAGGAGTTCTATAACACTATTACATTGAAATCAGAATTAAATTAAtatataaactcatttacttatgtaggaataaagagtatcatctttcaaacgcccagcggtagtacaattc
228	238	CAGCGAGAGCGAGAATGAGAGCATTGTGGAGAAATTCATAAGTGCCTTCAAGAATGGATGGAATCAGGAGTATGAGGACGAGGAGGAGTTCTATAACGACATTACATTGAAATCAGAATTAAATTAAtatataaactcatttacttatgtaggaataaagagtatcatctttcaaacgcccagcggtagtacaattcaaa
231	241	CGAGAGCGAGAATGAGAGCATTGTGGAGAAATTCATAAGTGCCTTCAAGAATGGATGGAATCAGGAGTATGAGGACGAGGAGGAGTTCTATAACGACATGACATTGAAATCAGAATTAAATTAAtatataaactcatttacttatgtaggaataaagagtatcatctttcaaacgcccagcggtagtacaattcaaagta
234	244	GAGCGAGAATGAGAGCATTGTGGAGAAATTCATAAGTGCCTTCAAGAATGGATGGAATCAGGAGTATGAGGACGAGGAGGAGTTCTATAACGACATGCAGTTGAAATCAGAATTAAATTAAtatataaactcatttacttatgtaggaataaagagtatcatctttcaaacgcccagcggtagtacaattcaaagtagta
237	247	CGAGAATGAGAGCATTGTGGAGAAATTCATAAGTGCCTTCAAGAATGGATGGAATCAGGAGTATGAGGACGAGGAGGAGTTCTATAACGACATGCAGACCAAATCAGAATTAAATTAAtatataaactcatttacttatgtaggaataaagagtatcatctttcaaacgcccagcggtagtacaattcaaagtagtaggt
240	250	GAATGAGAGCATTGTGGAGAAATTCATAAGTGCCTTCAAGAATGGATGGAATCAGGAGTATGAGGACGAGGAGGAGTTCTATAACGACATGCAGACCATCTCAGAATTAAATTAAtatataaactcatttacttatgtaggaataaagagtatcatctttcaaacgcccagcggtagtacaattcaaagtagtaggtacc
243	253	TGAGAGCATTGTGGAGAAATTCATAAGTGCCTTCAAGAATGGATGGAATCAGGAGTATGAGGACGAGGAGGAGTTCTATAACGACATGCAGACCATCACTGAATTAAATTAAtatataaactcatttacttatgtaggaataaagagtatcatctttcaaacgcccagcggtagtacaattcaaagtagtaggtaccaat
246	256	GAGCATTGTGGAGAAATTCATAAGTGCCTTCAAGAATGGATGGAATCAGGAGTATGAGGACGAGGAGGAGTTCTATAACGACATGCAGACCATCACTCTTTTAAATTAAtatataaactcatttacttatgtaggaataaagagtatcatctttcaaacgcccagcggtagtacaattcaaagtagtaggtaccaatggt
249	259	CATTGTGGAGAAATTCATAAGTGCCTTCAAGAATGGATGGAATCAGGAGTATGAGGACGAGGAGGAGTTCTATAACGACATGCAGACCATCACTCTTAAGAATTAAtatataaactcatttacttatgtaggaataaagagtatcatctttcaaacgcccagcggtagtacaattcaaagtagtaggtaccaatggtagt
252	262	TGTGGAGAAATTCATAAGTGCCTTCAAGAATGGATGGAATCAGGAGTATGAGGACGAGGAGGAGTTCTATAACGACATGCAGACCATCACTCTTAAGAGTTAAtatataaactcatttacttatgtaggaataaagagtatcatctttcaaacgcccagcggtagtacaattcaaagtagtaggtaccaatggtagtact
0	13	aataaaagtatcaacaaaaaattgttaatatacctctatactttaacgtcaaggagaaaaaaccccggattctagaactagtggatcccccgggaaaaaaGATTTGATTAGAGAAATTAAAAATAAGGATTACACTGTTAAATTGTCTGGTACAGATTCTAATTCAATCACTCAATTGATCATCAGAGTTAATAATGATG
3	16	aaaagtatcaacaaaaaattgttaatatacctctatactttaacgtcaaggagaaaaaaccccggattctagaactagtggatcccccgggaaaaaaATGTTGATTAGAGAAATTAAAAATAAGGATTACACTGTTAAATTGTCTGGTACAGATTCTAATTCAATCACTCAATTGATCATCAGAGTTAATAATGATGGTA
6	19	agtatcaacaaaaaattgttaatatacctctatactttaacgtcaaggagaaaaaaccccggattctagaactagtggatcccccgggaaaaaaATGAACATTAGAGAAATTAAAAATAAGGATTACACTGTTAAATTGTCTGGTACAGATTCTAATTCAATCACTCAATTGATCATCAGAGTTAATAATGATGGTAATG
9	22	atcaacaaaaaattgttaatatacctctatactttaacgtcaaggagaaaaaaccccggattctagaactagtggatcccccgggaaaaaaATGAACATCAGAGAAATTAAAAATAAGGATTACACTGTTAAATTGTCTGGTACAGATTCTAATTCAATCACTCAATTGATCATCAGAGTTAATAATGATGGTAATGAAT
12	25	aacaaaaaattgttaatatacctctatactttaacgtcaaggagaaaaaaccccggattctagaactagtggatcccccgggaaaaaaATGAACATCAACGAAATTAAAAATAAGGATTACACTGTTAAATTGTCTGGTACAGATTCTAATTCAATCACTCAATTGATCATCAGAGTTAATAATGATGGTAATGAATACG
15	28	aaaaaattgttaatatacctctatactttaacgtcaaggagaaaaaaccccggattctagaactagtggatcccccgggaaaaaaATGAACATCAACGACATTAAAAATAAGGATTACACTGTTAAATTGTCTGGTACAGATTCTAATTCAATCACTCAATTGATCATCAGAGTTAATAATGATGGTAATGAATACGTTA
18	31	aaattgttaatatacctctatactttaacgtcaaggagaaaaaaccccggattctagaactagtggatcccccgggaaaaaaATGAACATCAACGACCTCAAAAATAAGGATTACACTGTTAAATTGTCTGGTACAGATTCTAATTCAATCACTCAATTGATCATCAGAGTTAATAATGATGGTAATGAATACGTTATTT
21	34	ttgttaatatacctctatactttaacgtcaaggagaaaaaaccccggattctagaactagtggatcccccgggaaaaaaATGAACATCAACGACCTCATCAATAAGGATTACACTGTTAAATTGTCTGGTACAGATTCTAATTCAATCACTCAATTGATCATCAGAGTTAATAATGATGGTAATGAATACGTTATTTCTG
24	37	ttaatatacctctatactttaacgtcaaggagaaaaaaccccggattctagaactagtggatcccccgggaaaaaaATGAACATCAACGACCTCATCCGCAAGGATTACACTGTTAAATTGTCTGGTACAGATTCTAATTCAATCACTCAATTGATCATCAGAGTTAATAATGATGGTAATGAATACGTTATTTCTGAAT
27	40	atatacctctatactttaacgtcaaggagaaaaaaccccggattctagaactagtggatcccccgggaaaaaaATGAACATCAACGACCTCATCCGCGAGGATTACACTGTTAAATTGTCTGGTACAGATTCTAATTCAATCACTCAATTGATCATCAGAGTTAATAATGATGGTAATGAATACGTTATTTCTGAATCAG
30	43	tacctctatactttaacgtcaaggagaaaaaaccccggattctagaactagtggatcccccgggaaaaaaATGAACATCAACGACCTCATCCGCGAGATATACACTGTTAAATTGTCTGGTACAGATTCTAATTCAATCACTCAATTGATCATCAGAGTTAATAATGATGGTAATGAATACGTTATTTCTGAATCAGAAA
33	46	ctctatactttaacgtcaaggagaaaaaaccccggattctagaactagtggatcccccgggaaaaaaATGAACATCAACGACCTCATCCGCGAGATAAAGACTGTTAAATTGTCTGGTACAGATTCTAATTCAATCACTCAATTGATCATCAGAGTTAATAATGATGGTAATGAATACGTTATTTCTGAATCAGAAAACG
36	49	tatactttaacgtcaaggagaaaaaaccccggattctagaactagtggatcccccgggaaaaaaATGAACATCAACGACCTCATCCGCGAGATAAAGAACGTTAAATTGTCTGGTACAGATTCTAATTCAATCACTCAATTGATCATCAGAGTTAATAATGATGGTAATGAATACGTTATTTCTGAATCAGAAAACGAAT
39	52	actttaacgtcaaggagaaaaaaccccggattctagaactagtggatcccccgggaaaaaaATGAACATCAACGACCTCATCCGCGAGATAAAGAACAAAAAATTGTCTGGTACAGATTCTAATTCAATCACTCAATTGATCATCAGAGTTAATAATGATGGTAATGAATACGTTATTTCTGAATCAGAAAACGAATCTA
42	55	ttaacgtcaaggagaaaaaaccccggattctagaactagtggatcccccgggaaaaaaATGAACATCAACGACCTCATCCGCGAGATAAAGAACAAAGACTTGTCTGGTACAGATTCTAATTCAATCACTCAATTGATCATCAGAGTTAATAATGATGGTAATGAATACGTTATTTCTGAATCAGAAAACGAATCTATCG
45	58	acgtcaaggagaaaaaaccccggattctagaactagtggatcccccgggaaaaaaATGAACATCAACGACCTCATCCGCGAGATAAAGAACAAAGACTATTCTGGTACAGATTCTAATTCAATCACTCAATTGATCATCAGAGTTAATAATGATGGTAATGAATACGTTATTTCTGAATCAGAAAACGAATCTATCGTTG
48	61	tcaaggagaaaaaaccccggattctagaactagtggatcccccgggaaaaaaATGAACATCAACGACCTCATCCGCGAGATAAAGAACAAAGACTATACCGGTACAGATTCTAATTCAATCACTCAATTGATCATCAGAGTTAATAATGATGGTAATGAATACGTTATTTCTGAATCAGAAAACGAATCTATCGTTGAAA
51	64	aggagaaaaaaccccggattctagaactagtggatcccccgggaaaaaaATGAACATCAACGACCTCATCCGCGAGATAAAGAACAAAGACTATACCGTGACAGATTCTAATTCAATCACTCAATTGATCATCAGAGTTAATAATGATGGTAATGAATACGTTATTTCTGAATCAGAAAACGAATCTATCGTTGAAAAGT
54	67	agaaaaaaccccggattctagaactagtggatcccccgggaaaaaaATGAACATCAACGACCTCATCCGCGAGATAAAGAACAAAGACTATACCGTGAAGGATTCTAATTCAATCACTCAATTGATCATCAGAGTTAATAATGATGGTAATGAATACGTTATTTCTGAATCAGAAAACGAATCTATCGTTGAAAAGTTTA
57	70	aaaaaccccggattctagaactagtggatcccccgggaaaaaaATGAACATCAACGACCTCATCCGCGAGATAAAGAACAAAGACTATACCGTGAAGCTATCTAATTCAATCACTCAATTGATCATCAGAGTTAATAATGATGGTAATGAATACGTTATTTCTGAATCAGAAAACGAATCTATCGTTGAAAAGTTTATTT
60	73	aaccccggattctagaactagtggatcccccgggaaaaaaATGAACATCAACGACCTCATCCGCGAGATAAAGAACAAAGACTATACCGTGAAGCTAAGCAATTCAATCACTCAATTGATCATCAGAGTTAATAATGATGGTAATGAATACGTTATTTCTGAATCAGAAAACGAATCTATCGTTGAAAAGTTTATTTCAG
63	76	cccggattctagaactagtggatcccccgggaaaaaaATGAACATCAACGACCTCATCCGCGAGATAAAGAACAAAGACTATACCGTGAAGCTAAGCGGGTCAATCACTCAATTGATCATCAGAGTTAATAATGATGGTAATGAATACGTTATTTCTGAATCAGAAAACGAATCTATCGTTGAAAAGTTTATTTCAGCTT
66	79	ggattctagaactagtggatcccccgggaaaaaaATGAACATCAACGACCTCATCCGCGAGATAAAGAACAAAGACTATACCGTGAAGCTAAGCGGGACTATCACTCAATTGATCATCAGAGTTAATAATGATGGTAATGAATACGTTATTTCTGAATCAGAAAACGAATCTATCGTTGAAAAGTTTATTTCAGCTTTTA
69	82	ttctagaactagtggatcccccgggaaaaaaATGAACATCAACGACCTCATCCGCGAGATAAAGAACAAAGACTATACCGTGAAGCTAAGCGGGACTGACACTCAATTGATCATCAGAGTTAATAATGATGGTAATGAATACGTTATTTCTGAATCAGAAAACGAATCTATCGTTGAAAAGTTTATTTCAGCTTTTAAAA
72	85	tagaactagtggatcccccgggaaaaaaATGAACATCAACGACCTCATCCGCGAGATAAAGAACAAAGACTATACCGTGAAGCTAAGCGGGACTGACAGCCAATTGATCATCAGAGTTAATAATGATGGTAATGAATACGTTATTTCTGAATCAGAAAACGAATCTATCGTTGAAAAGTTTATTTCAGCTTTTAAAAACG
75	88	aactagtggatcccccgggaaaaaaATGAACATCAACGACCTCATCCGCGAGATAAAGAACAAAGACTATACCGTGAAGCTAAGCGGGACTGACAGCAACTTGATCATCAGAGTTAATAATGATGGTAATGAATACGTTATTTCTGAATCAGAAAACGAATCTATCGTTGAAAAGTTTATTTCAGCTTTTAAAAACGGTT
78	91	tagtggatcccccgggaaaaaaATGAACATCAACGACCTCATCCGCGAGATAAAGAACAAAGACTATACCGTGAAGCTAAGCGGGACTGACAGCAACAGTATCATCAGAGTTAATAATGATGGTAATGAATACGTTATTTCTGAATCAGAAAACGAATCTATCGTTGAAAAGTTTATTTCAGCTTTTAAAAACGGTTGGA
81	94	tggatcccccgggaaaaaaATGAACATCAACGACCTCATCCGCGAGATAAAGAACAAAGACTATACCGTGAAGCTAAGCGGGACTGACAGCAACAGTATTATCAGAGTTAATAATGATGGTAATGAATACGTTATTTCTGAATCAGAAAACGAATCTATCGTTGAAAAGTTTATTTCAGCTTTTAAAAACGGTTGGAACC
84	97	atcccccgggaaaaaaATGAACATCAACGACCTCATCCGCGAGATAAAGAACAAAGACTATACCGTGAAGCTAAGCGGGACTGACAGCAACAGTATTACAAGAGTTAATAATGATGGTAATGAATACGTTATTTCTGAATCAGAAAACGAATCTATCGTTGAAAAGTTTATTTCAGCTTTTAAAAACGGTTGGAACCAAG
87	100	ccccgggaaaaaaATGAACATCAACGACCTCATCCGCGAGATAAAGAACAAAGACTATACCGTGAAGCTAAGCGGGACTGACAGCAACAGTATTACACAGGTTAATAATGATGGTAATGAATACGTTATTTCTGAATCAGAAAACGAATCTATCGTTGAAAAGTTTATTTCAGCTTTTAAAAACGGTTGGAACCAAGAAT
90	103	cgggaaaaaaATGAACATCAACGACCTCATCCGCGAGATAAAGAACAAAGACTATACCGTGAAGCTAAGCGGGACTGACAGCAACAGTATTACACAGCTAAATAATGATGGTAATGAATACGTTATTTCTGAATCAGAAAACGAATCTATCGTTGAAAAGTTTATTTCAGCTTTTAAAAACGGTTGGAACCAAGAATACG
93	106	gaaaaaaATGAACATCAACGACCTCATCCGCGAGATAAAGAACAAAGACTATACCGTGAAGCTAAGCGGGACTGACAGCAACAGTATTACACAGCTAATTAATGATGGTAATGAATACGTTATTTCTGAATCAGAAAACGAATCTATCGTTGAAAAGTTTATTTCAGCTTTTAAAAACGGTTGGAACCAAGAATACGAAG
96	109	aaaaATGAACATCAACGACCTCATCCGCGAGATAAAGAACAAAGACTATACCGTGAAGCTAAGCGGGACTGACAGCAACAGTATTACACAGCTAATTATTGATGGTAATGAATACGTTATTTCTGAATCAGAAAACGAATCTATCGTTGAAAAGTTTATTTCAGCTTTTAAAAACGGTTGGAACCAAGAATACGAAGATG
99	112	aATGAACATCAACGACCTCATCCGCGAGATAAAGAACAAAGACTATACCGTGAAGCTAAGCGGGACTGACAGCAACAGTATTACACAGCTAATTATTCGTGGTAATGAATACGTTATTTCTGAATCAGAAAACGAATCTATCGTTGAAAAGTTTATTTCAGCTTTTAAAAACGGTTGGAACCAAGAATACGAAGATGAAG
102	115	GAACATCAACGACCTCATCCGCGAGATAAAGAACAAAGACTATACCGTGAAGCTAAGCGGGACTGACAGCAACAGTATTACACAGCTAATTATTCGTGTCAATGAATACGTTATTTCTGAATCAGAAAACGAATCTATCGTTGAAAAGTTTATTTCAGCTTTTAAAAACGGTTGGAACCAAGAATACGAAGATGAAGAAG
105	118	CATCAACGACCTCATCCGCGAGATAAAGAACAAAGACTATACCGTGAAGCTAAGCGGGACTGACAGCAACAGTATTACACAGCTAATTATTCGTGTCAACGAATACGTTATTTCTGAATCAGAAAACGAATCTATCGTTGAAAAGTTTATTTCAGCTTTTAAAAACGGTTGGAACCAAGAATACGAAGATGAAGAAGAAT
108	121	CAACGACCTCATCCGCGAGATAAAGAACAAAGACTATACCGTGAAGCTAAGCGGGACTGACAGCAACAGTATTACACAGCTAATTATTCGTGTCAACAACTACGTTATTTCTGAATCAGAAAACGAATCTATCGTTGAAAAGTTTATTTCAGCTTTTAAAAACGGTTGGAACCAAGAATACGAAGATGAAGAAGAATTTT
111	124	CGACCTCATCCGCGAGATAAAGAACAAAGACTATACCGTGAAGCTAAGCGGGACTGACAGCAACAGTATTACACAGCTAATTATTCGTGTCAACAACGACGTTATTTCTGAATCAGAAAACGAATCTATCGTTGAAAAGTTTATTTCAGCTTTTAAAAACGGTTGGAACCAAGAATACGAAGATGAAGAAGAATTTTACA
114	127	CCTCATCCGCGAGATAAAGAACAAAGACTATACCGTGAAGCTAAGCGGGACTGACAGCAACAGTATTACACAGCTAATTATTCGTGTCAACAACGACGGAATTTCTGAATCAGAAAACGAATCTATCGTTGAAAAGTTTATTTCAGCTTTTAAAAACGGTTGGAACCAAGAATACGAAGATGAAGAAGAATTTTACAATG
117	130	CATCCGCGAGATAAAGAACAAAGACTATACCGTGAAGCTAAGCGGGACTGACAGCAACAGTATTACACAGCTAATTATTCGTGTCAACAACGACGGAAACTCTGAATCAGAAAACGAATCTATCGTTGAAAAGTTTATTTCAGCTTTTAAAAACGGTTGGAACCAAGAATACGAAGATGAAGAAGAATTTTACAATGATA
120	133	CCGCGAGATAAAGAACAAAGACTATACCGTGAAGCTAAGCGGGACTGACAGCAACAGTATTACACAGCTAATTATTCGTGTCAACAACGACGGAAACGAGGAATCAGAAAACGAATCTATCGTTGAAAAGTTTATTTCAGCTTTTAAAAACGGTTGGAACCAAGAATACGAAGATGAAGAAGAATTTTACAATGATATGC
123	136	CGAGATAAAGAACAAAGACTATACCGTGAAGCTAAGCGGGACTGACAGCAACAGTATTACACAGCTAATTATTCGTGTCAACAACGACGGAAACGAGTATTCAGAAAACGAATCTATCGTTGAAAAGTTTATTTCAGCTTTTAAAAACGGTTGGAACCAAGAATACGAAGATGAAGAAGAATTTTACAATGATATGCAAA
126	139	GATAAAGAACAAAGACTATACCGTGAAGCTAAGCGGGACTGACAGCAACAGTATTACACAGCTAATTATTCGTGTCAACAACGACGGAAACGAGTATGTAGAAAACGAATCTATCGTTGAAAAGTTTATTTCAGCTTTTAAAAACGGTTGGAACCAAGAATACGAAGATGAAGAAGAATTTTACAATGATATGCAAACTA
129	142	AAAGAACAAAGACTATACCGTGAAGCTAAGCGGGACTGACAGCAACAGTATTACACAGCTAATTATTCGTGTCAACAACGACGGAAACGAGTATGTAATCAACGAATCTATCGTTGAAAAGTTTATTTCAGCTTTTAAAAACGGTTGGAACCAAGAATACGAAGATGAAGAAGAATTTTACAATGATATGCAAACTATTA
132	145	GAACAAAGACTATACCGTGAAGCTAAGCGGGACTGACAGCAACAGTATTACACAGCTAATTATTCGTGTCAACAACGACGGAAACGAGTATGTAATCAGCGAATCTATCGTTGAAAAGTTTATTTCAGCTTTTAAAAACGGTTGGAACCAAGAATACGAAGATGAAGAAGAATTTTACAATGATATGCAAACTATTACAT
135	148	CAAAGACTATACCGTGAAGCTAAGCGGGACTGACAGCAACAGTATTACACAGCTAATTATTCGTGTCAACAACGACGGAAACGAGTATGTAATCAGCGAGTCTATCGTTGAAAAGTTTATTTCAGCTTTTAAAAACGGTTGGAACCAAGAATACGAAGATGAAGAAGAATTTTACAATGATATGCAAACTATTACATTGA
138	151	AGACTATACCGTGAAGCTAAGCGGGACTGACAGCAACAGTATTACACAGCTAATTATTCGTGTCAACAACGACGGAAACGAGTATGTAATCAGCGAGAGCATCGTTGAAAAGTTTATTTCAGCTTTTAAAAACGGTTGGAACCAAGAATACGAAGATGAAGAAGAATTTTACAATGATATGCAAACTATTACATTGAAAT
141	154	CTATACCGTGAAGCTAAGCGGGACTGACAGCAACAGTATTACACAGCTAATTATTCGTGTCAACAACGACGGAAACGAGTATGTAATCAGCGAGAGCGAGGTTGAAAAGTTTATTTCAGCTTTTAAAAACGGTTGGAACCAAGAATACGAAGATGAAGAAGAATTTTACAATGATATGCAAACTATTACATTGAAATCAG
144	157	TACCGTGAAGCTAAGCGGGACTGACAGCAACAGTATTACACAGCTAATTATTCGTGTCAACAACGACGGAAACGAGTATGTAATCAGCGAGAGCGAGAATGAAAAGTTTATTTCAGCTTTTAAAAACGGTTGGAACCAAGAATACGAAGATGAAGAAGAATTTTACAATGATATGCAAACTATTACATTGAAATCAGAAT
147	160	CGTGAAGCTAAGCGGGACTGACAGCAACAGTATTACACAGCTAATTATTCGTGTCAACAACGACGGAAACGAGTATGTAATCAGCGAGAGCGAGAATGAGAAGTTTATTTCAGCTTTTAAAAACGGTTGGAACCAAGAATACGAAGATGAAGAAGAATTTTACAATGATATGCAAACTATTACATTGAAATCAGAATTAA
150	163	GAAGCTAAGCGGGACTGACAGCAACAGTATTACACAGCTAATTATTCGTGTCAACAACGACGGAAACGAGTATGTAATCAGCGAGAGCGAGAATGAGAGCTTTATTTCAGCTTTTAAAAACGGTTGGAACCAAGAATACGAAGATGAAGAAGAATTTTACAATGATATGCAAACTATTACATTGAAATCAGAATTAAATT
153	166	GCTAAGCGGGACTGACAGCAACAGTATTACACAGCTAATTATTCGTGTCAACAACGACGGAAACGAGTATGTAATCAGCGAGAGCGAGAATGAGAGCATTATTTCAGCTTTTAAAAACGGTTGGAACCAAGAATACGAAGATGAAGAAGAATTTTACAATGATATGCAAACTATTACATTGAAATCAGAATTAAATTAAt
156	169	AAGCGGGACTGACAGCAACAGTATTACACAGCTAATTATTCGTGTCAACAACGACGGAAACGAGTATGTAATCAGCGAGAGCGAGAATGAGAGCATTGTGTCAGCTTTTAAAAACGGTTGGAACCAAGAATACGAAGATGAAGAAGAATTTTACAATGATATGCAAACTATTACATTGAAATCAGAATTAAATTAAtata
159	172	CGGGACTGACAGCAACAGTATTACACAGCTAATTATTCGTGTCAACAACGACGGAAACGAGTATGTAATCAGCGAGAGCGAGAATGAGAGCATTGTGGAGGCTTTTAAAAACGGTTGGAACCAAGAATACGAAGATGAAGAAGAATTTTACAATGATATGCAAACTATTACATTGAAATCAGAATTAAATTAAtatataa
162	175	GACTGACAGCAACAGTATTACACAGCTAATTATTCGTGTCAACAACGACGGAAACGAGTATGTAATCAGCGAGAGCGAGAATGAGAGCATTGTGGAGAAATTTAAAAACGGTTGGAACCAAGAATACGAAGATGAAGAAGAATTTTACAATGATATGCAAACTATTACATTGAAATCAGAATTAAATTAAtatataaact
165	178	TGACAGCAACAGTATTACACAGCTAATTATTCGTGTCAACAACGACGGAAACGAGTATGTAATCAGCGAGAGCGAGAATGAGAGCATTGTGGAGAAATTCAAAAACGGTTGGAACCAAGAATACGAAGATGAAGAAGAATTTTACAATGATATGCAAACTATTACATTGAAATCAGAATTAAATTAAtatataaactcat
168	181	CAGCAACAGTATTACACAGCTAATTATTCGTGTCAACAACGACGGAAACGAGTATGTAATCAGCGAGAGCGAGAATGAGAGCATTGTGGAGAAATTCATAAACGGTTGGAACCAAGAATACGAAGATGAAGAAGAATTTTACAATGATATGCAAACTATTACATTGAAATCAGAATTAAATTAAtatataaactcattta
171	184	CAACAGTATTACACAGCTAATTATTCGTGTCAACAACGACGGAAACGAGTATGTAATCAGCGAGAGCGAGAATGAGAGCATTGTGGAGAAATTCATAAGTGGTTGGAACCAAGAATACGAAGATGAAGAAGAATTTTACAATGATATGCAAACTATTACATTGAAATCAGAATTAAATTAAtatataaactcatttactt
174	187	CAGTATTACACAGCTAATTATTCGTGTCAACAACGACGGAAACGAGTATGTAATCAGCGAGAGCGAGAATGAGAGCATTGTGGAGAAATTCATAAGTGCCTGGAACCAAGAATACGAAGATGAAGAAGAATTTTACAATGATATGCAAACTATTACATTGAAATCAGAATTAAATTAAtatataaactcatttacttatg
177	190	TATTACACAGCTAATTATTCGTGTCAACAACGACGGAAACGAGTATGTAATCAGCGAGAGCGAGAATGAGAGCATTGTGGAGAAATTCATAAGTGCCTTCAACCAAGAATACGAAGATGAAGAAGAATTTTACAATGATATGCAAACTATTACATTGAAATCAGAATTAAATTAAtatataaactcatttacttatgtag
180	193	TACACAGCTAATTATTCGTGTCAACAACGACGGAAACGAGTATGTAATCAGCGAGAGCGAGAATGAGAGCATTGTGGAGAAATTCATAAGTGCCTTCAAGCAAGAATACGAAGATGAAGAAGAATTTTACAATGATATGCAAACTATTACATTGAAATCAGAATTAAATTAAtatataaactcatttacttatgtaggaa
183	196	ACAGCTAATTATTCGTGTCAACAACGACGGAAACGAGTATGTAATCAGCGAGAGCGAGAATGAGAGCATTGTGGAGAAATTCATAAGTGCCTTCAAGAATGAATACGAAGATGAAGAAGAATTTTACAATGATATGCAAACTATTACATTGAAATCAGAATTAAATTAAtatataaactcatttacttatgtaggaataa
186	199	GCTAATTATTCGTGTCAACAACGACGGAAACGAGTATGTAATCAGCGAGAGCGAGAATGAGAGCATTGTGGAGAAATTCATAAGTGCCTTCAAGAATGGATACGAAGATGAAGAAGAATTTTACAATGATATGCAAACTATTACATTGAAATCAGAATTAAATTAAtatataaactcatttacttatgtaggaataaaga
189	202	AATTATTCGTGTCAACAACGACGGAAACGAGTATGTAATCAGCGAGAGCGAGAATGAGAGCATTGTGGAGAAATTCATAAGTGCCTTCAAGAATGGATGGGAAGATGAAGAAGAATTTTACAATGATATGCAAACTATTACATTGAAATCAGAATTAAATTAAtatataaactcatttacttatgtaggaataaagagta
192	205	TATTCGTGTCAACAACGACGGAAACGAGTATGTAATCAGCGAGAGCGAGAATGAGAGCATTGTGGAGAAATTCATAAGTGCCTTCAAGAATGGATGGAATGATGAAGAAGAATTTTACAATGATATGCAAACTATTACATTGAAATCAGAATTAAATTAAtatataaactcatttacttatgtaggaataaagagtatca
195	208	TCGTGTCAACAACGACGGAAACGAGTATGTAATCAGCGAGAGCGAGAATGAGAGCATTGTGGAGAAATTCATAAGTGCCTTCAAGAATGGATGGAATCAGGAAGAAGAATTTTACAATGATATGCAAACTATTACATTGAAATCAGAATTAAATTAAtatataaactcatttacttatgtaggaataaagagtatcatct
198	211	TGTCAACAACGACGGAAACGAGTATGTAATCAGCGAGAGCGAGAATGAGAGCATTGTGGAGAAATTCATAAGTGCCTTCAAGAATGGATGGAATCAGGAGGAAGAATTTTACAATGATATGCAAACTATTACATTGAAATCAGAATTAAATTAAtatataaactcatttacttatgtaggaataaagagtatcatctttc
201	214	CAACAACGACGGAAACGAGTATGTAATCAGCGAGAGCGAGAATGAGAGCATTGTGGAGAAATTCATAAGTGCCTTCAAGAATGGATGGAATCAGGAGTATGAATTTTACAATGATATGCAAACTATTACATTGAAATCAGAATTAAATTAAtatataaactcatttacttatgtaggaataaagagtatcatctttcaaa
204	217	CAACGACGGAAACGAGTATGTAATCAGCGAGAGCGAGAATGAGAGCATTGTGGAGAAATTCATAAGTGCCTTCAAGAATGGATGGAATCAGGAGTATGAGTTTTACAATGATATGCAAACTATTACATTGAAATCAGAATTAAATTAAtatataaactcatttacttatgtaggaataaagagtatcatctttcaaacgc
207	220	CGACGGAAACGAGTATGTAATCAGCGAGAGCGAGAATGAGAGCATTGTGGAGAAATTCATAAGTGCCTTCAAGAATGGATGGAATCAGGAGTATGAGGACTACAATGATATGCAAACTATTACATTGAAATCAGAATTAAATTAAtatataaactcatttacttatgtaggaataaagagtatcatctttcaaacgccca
210	223	CGGAAACGAGTATGTAATCAGCGAGAGCGAGAATGAGAGCATTGTGGAGAAATTCATAAGTGCCTTCAAGAATGGATGGAATCAGGAGTATGAGGACGAGAATGATATGCAAACTATTACATTGAAATCAGAATTAAATTAAtatataaactcatttacttatgtaggaataaagagtatcatctttcaaacgcccagcg
213	226	AAACGAGTATGTAATCAGCGAGAGCGAGAATGAGAGCATTGTGGAGAAATTCATAAGTGCCTTCAAGAATGGATGGAATCAGGAGTATGAGGACGAGGAGGATATGCAAACTATTACATTGAAATCAGAATTAAATTAAtatataaactcatttacttatgtaggaataaagagtatcatctttcaaacgcccagcggta
216	229	CGAGTATGTAATCAGCGAGAGCGAGAATGAGAGCATTGTGGAGAAATTCATAAGTGCCTTCAAGAATGGATGGAATCAGGAGTATGAGGACGAGGAGGAGATGCAAACTATTACATTGAAATCAGAATTAAATTAAtatataaactcatttacttatgtaggaataaagagtatcatctttcaaacgcccagcggtagta
219	232	GTATGTAATCAGCGAGAGCGAGAATGAGAGCATTGTGGAGAAATTCATAAGTGCCTTCAAGAATGGATGGAATCAGGAGTATGAGGACGAGGAGGAGTTCCAAACTATTACATTGAAATCAGAATTAAATTAAtatataaactcatttacttatgtaggaataaagagtatcatctttcaaacgcccagcggtagtacaa
222	235	TGTAATCAGCGAGAGCGAGAATGAGAGCATTGTGGAGAAATTCATAAGTGCCTTCAAGAATGGATGGAATCAGGAGTATGAGGACGAGGAGGAGTTCTATACTATTACATTGAAATCAGAATTAAATTAAtatataaactcatttacttatgtaggaataaagagtatcatctttcaaacgcccagcggtagtacaattc
225	238	AATCAGCGAGAGCGAGAATGAGAGCATTGTGGAGAAATTCATAAGTGCCTTCAAGAATGGATGGAATCAGGAGTATGAGGACGAGGAGGAGTTCTATAACATTACATTGAAATCAGAATTAAATTAAtatataaactcatttacttatgtaggaataaagagtatcatctttcaaacgcccagcggtagtacaattcaaa
228	241	CAGCGAGAGCGAGAATGAGAGCATTGTGGAGAAATTCATAAGTGCCTTCAAGAATGGATGGAATCAGGAGTATGAGGACGAGGAGGAGTTCTATAACGACACATTGAAATCAGAATTAAATTAAtatataaactcatttacttatgtaggaataaagagtatcatctttcaaacgcccagcggtagtacaattcaaagta
231	244	CGAGAGCGAGAATGAGAGCATTGTGGAGAAATTCATAAGTGCCTTCAAGAATGGATGGAATCAGGAGTATGAGGACGAGGAGGAGTTCTATAACGACATGTTGAAATCAGAATTAAATTAAtatataaactcatttacttatgtaggaataaagagtatcatctttcaaacgcccagcggtagtacaattcaaagtagta
234	247	GAGCGAGAATGAGAGCATTGTGGAGAAATTCATAAGTGCCTTCAAGAATGGATGGAATCAGGAGTATGAGGACGAGGAGGAGTTCTATAACGACATGCAGAAATCAGAATTAAATTAAtatataaactcatttacttatgtaggaataaagagtatcatctttcaaacgcccagcggtagtacaattcaaagtagtaggt
237	250	CGAGAATGAGAGCATTGTGGAGAAATTCATAAGTGCCTTCAAGAATGGATGGAATCAGGAGTATGAGGACGAGGAGGAGTTCTATAACGACATGCAGACCTCAGAATTAAATTAAtatataaactcatttacttatgtaggaataaagagtatcatctttcaaacgcccagcggtagtacaattcaaagtagtaggtacc
240	253	GAATGAGAGCATTGTGGAGAAATTCATAAGTGCCTTCAAGAATGGATGGAATCAGGAGTATGAGGACGAGGAGGAGTTCTATAACGACATGCAGACCATCGAATTAAATTAAtatataaactcatttacttatgtaggaataaagagtatcatctttcaaacgcccagcggtagtacaattcaaagtagtaggtaccaat
243	256	TGAGAGCATTGTGGAGAAATTCATAAGTGCCTTCAAGAATGGATGGAATCAGGAGTATGAGGACGAGGAGGAGTTCTATAACGACATGCAGACCATCACTTTAAATTAAtatataaactcatttacttatgtaggaataaagagtatcatctttcaaacgcccagcggtagtacaattcaaagtagtaggtaccaatggt
246	259	GAGCATTGTGGAGAAATTCATAAGTGCCTTCAAGAATGGATGGAATCAGGAGTATGAGGACGAGGAGGAGTTCTATAACGACATGCAGACCATCACTCTTAATTAAtatataaactcatttacttatgtaggaataaagagtatcatctttcaaacgcccagcggtagtacaattcaaagtagtaggtaccaatggtagt
249	262	CATTGTGGAGAAATTCATAAGTGCCTTCAAGAATGGATGGAATCAGGAGTATGAGGACGAGGAGGAGTTCTATAACGACATGCAGACCATCACTCTTAAGTAAtatataaactcatttacttatgtaggaataaagagtatcatctttcaaacgcccagcggtagtacaattcaaagtagtaggtaccaatggtagtact
0	16	aataaaagtatcaacaaaaaattgttaatatacctctatactttaacgtcaaggagaaaaaaccccggattctagaactagtggatcccccgggaaaaaaTTGATTAGAGAAATTAAAAATAAGGATTACACTGTTAAATTGTCTGGTACAGATTCTAATTCAATCACTCAATTGATCATCAGAGTTAATAATGATGGTA
3	19	aaaagtatcaacaaaaaattgttaatatacctctatactttaacgtcaaggagaaaaaaccccggattctagaactagtggatcccccgggaaaaaaATGATTAGAGAAATTAAAAATAAGGATTACACTGTTAAATTGTCTGGTACAGATTCTAATTCAATCACTCAATTGATCATCAGAGTTAATAATGATGGTAATG
6	22	agtatcaacaaaaaattgttaatatacctctatactttaacgtcaaggagaaaaaaccccggattctagaactagtggatcccccgggaaaaaaATGAACAGAGAAATTAAAAATAAGGATTACACTGTTAAATTGTCTGGTACAGATTCTAATTCAATCACTCAATTGATCATCAGAGTTAATAATGATGGTAATGAAT
9	25	atcaacaaaaaattgttaatatacctctatactttaacgtcaaggagaaaaaaccccggattctagaactagtggatcccccgggaaaaaaATGAACATCGAAATTAAAAATAAGGATTACACTGTTAAATTGTCTGGTACAGATTCTAATTCAATCACTCAATTGATCATCAGAGTTAATAATGATGGTAATGAATACG
12	28	aacaaaaaattgttaatatacctctatactttaacgtcaaggagaaaaaaccccggattctagaactagtggatcccccgggaaaaaaATGAACATCAACATTAAAAATAAGGATTACACTGTTAAATTGTCTGGTACAGATTCTAATTCAATCACTCAATTGATCATCAGAGTTAATAATGATGGTAATGAATACGTTA
15	31	aaaaaattgttaatatacctctatactttaacgtcaaggagaaaaaaccccggattctagaactagtggatcccccgggaaaaaaATGAACATCAACGACAAAAATAAGGATTACACTGTTAAATTGTCTGGTACAGATTCTAATTCAATCACTCAATTGATCATCAGAGTTAATAATGATGGTAATGAATACGTTATTT
18	34	aaattgttaatatacctctatactttaacgtcaaggagaaaaaaccccggattctagaactagtggatcccccgggaaaaaaATGAACATCAACGACCTCAATAAGGATTACACTGTTAAATTGTCTGGTACAGATTCTAATTCAATCACTCAATTGATCATCAGAGTTAATAATGATGGTAATGAATACGTTATTTCTG
21	37	ttgttaatatacctctatactttaacgtcaaggagaaaaaaccccggattctagaactagtggatcccccgggaaaaaaATGAACATCAACGACCTCATCAAGGATTACACTGTTAAATTGTCTGGTACAGATTCTAATTCAATCACTCAATTGATCATCAGAGTTAATAATGATGGTAATGAATACGTTATTTCTGAAT
24	40	ttaatatacctctatactttaacgtcaaggagaaaaaaccccggattctagaactagtggatcccccgggaaaaaaATGAACATCAACGACCTCATCCGCGATTACACTGTTAAATTGTCTGGTACAGATTCTAATTCAATCACTCAATTGATCATCAGAGTTAATAATGATGGTAATGAATACGTTATTTCTGAATCAG
27	43	atatacctctatactttaacgtcaaggagaaaaaaccccggattctagaactagtggatcccccgggaaaaaaATGAACATCAACGACCTCATCCGCGAGTACACTGTTAAATTGTCTGGTACAGATTCTAATTCAATCACTCAATTGATCATCAGAGTTAATAATGATGGTAATGAATACGTTATTTCTGAATCAGAAA
30	46	tacctctatactttaacgtcaaggagaaaaaaccccggattctagaactagtggatcccccgggaaaaaaATGAACATCAACGACCTCATCCGCGAGATAACTGTTAAATTGTCTGGTACAGATTCTAATTCAATCACTCAATTGATCATCAGAGTTAATAATGATGGTAATGAATACGTTATTTCTGAATCAGAAAACG
33	49	ctctatactttaacgtcaaggagaaaaaaccccggattctagaactagtggatcccccgggaaaaaaATGAACATCAACGACCTCATCCGCGAGATAAAGGTTAAATTGTCTGGTACAGATTCTAATTCAATCACTCAATTGATCATCAGAGTTAATAATGATGGTAATGAATACGTTATTTCTGAATCAGAAAACGAAT
39	55	actttaacgtcaaggagaaaaaaccccggattctagaactagtggatcccccgggaaaaaaATGAACATCAACGACCTCATCCGCGAGATAAAGAACAAATTGTCTGGTACAGATTCTAATTCAATCACTCAATTGATCATCAGAGTTAATAATGATGGTAATGAATACGTTATTTCTGAATCAGAAAACGAATCTATCG
42	58	ttaacgtcaaggagaaaaaaccccggattctagaactagtggatcccccgggaaaaaaATGAACATCAACGACCTCATCCGCGAGATAAAGAACAAAGACTCTGGTACAGATTCTAATTCAATCACTCAATTGATCATCAGAGTTAATAATGATGGTAATGAATACGTTATTTCTGAATCAGAAAACGAATCTATCGTTG
45	61	acgtcaaggagaaaaaaccccggattctagaactagtggatcccccgggaaaaaaATGAACATCAACGACCTCATCCGCGAGATAAAGAACAAAGACTATGGTACAGATTCTAATTCAATCACTCAATTGATCATCAGAGTTAATAATGATGGTAATGAATACGTTATTTCTGAATCAGAAAACGAATCTATCGTTGAAA
48	64	tcaaggagaaaaaaccccggattctagaactagtggatcccccgggaaaaaaATGAACATCAACGACCTCATCCGCGAGATAAAGAACAAAGACTATACCACAGATTCTAATTCAATCACTCAATTGATCATCAGAGTTAATAATGATGGTAATGAATACGTTATTTCTGAATCAGAAAACGAATCTATCGTTGAAAAGT
51	67	aggagaaaaaaccccggattctagaactagtggatcccccgggaaaaaaATGAACATCAACGACCTCATCCGCGAGATAAAGAACAAAGACTATACCGTGGATTCTAATTCAATCACTCAATTGATCATCAGAGTTAATAATGATGGTAATGAATACGTTATTTCTGAATCAGAAAACGAATCTATCGTTGAAAAGTTTA
54	70	agaaaaaaccccggattctagaactagtggatcccccgggaaaaaaATGAACATCAACGACCTCATCCGCGAGATAAAGAACAAAGACTATACCGTGAAGTCTAATTCAATCACTCAATTGATCATCAGAGTTAATAATGATGGTAATGAATACGTTATTTCTGAATCAGAAAACGAATCTATCGTTGAAAAGTTTATTT
57	73	aaaaaccccggattctagaactagtggatcccccgggaaaaaaATGAACATCAACGACCTCATCCGCGAGATAAAGAACAAAGACTATACCGTGAAGCTAAATTCAATCACTCAATTGATCATCAGAGTTAATAATGATGGTAATGAATACGTTATTTCTGAATCAGAAAACGAATCTATCGTTGAAAAGTTTATTTCAG
60	76	aaccccggattctagaactagtggatcccccgggaaaaaaATGAACATCAACGACCTCATCCGCGAGATAAAGAACAAAGACTATACCGTGAAGCTAAGCTCAATCACTCAATTGATCATCAGAGTTAATAATGATGGTAATGAATACGTTATTTCTGAATCAGAAAACGAATCTATCGTTGAAAAGTTTATTTCAGCTT
63	79	cccggattctagaactagtggatcccccgggaaaaaaATGAACATCAACGACCTCATCCGCGAGATAAAGAACAAAGACTATACCGTGAAGCTAAGCGGGATCACTCAATTGATCATCAGAGTTAATAATGATGGTAATGAATACGTTATTTCTGAATCAGAAAACGAATCTATCGTTGAAAAGTTTATTTCAGCTTTTA
66	82	ggattctagaactagtggatcccccgggaaaaaaATGAACATCAACGACCTCATCCGCGAGATAAAGAACAAAGACTATACCGTGAAGCTAAGCGGGACTACTCAATTGATCATCAGAGTTAATAATGATGGTAATGAATACGTTATTTCTGAATCAGAAAACGAATCTATCGTTGAAAAGTTTATTTCAGCTTTTAAAA
69	85	ttctagaactagtggatcccccgggaaaaaaATGAACATCAACGACCTCATCCGCGAGATAAAGAACAAAGACTATACCGTGAAGCTAAGCGGGACTGACCAATTGATCATCAGAGTTAATAATGATGGTAATGAATACGTTATTTCTGAATCAGAAAACGAATCTATCGTTGAAAAGTTTATTTCAGCTTTTAAAAACG
72	88	tagaactagtggatcccccgggaaaaaaATGAACATCAACGACCTCATCCGCGAGATAAAGAACAAAGACTATACCGTGAAGCTAAGCGGGACTGACAGCTTGATCATCAGAGTTAATAATGATGGTAATGAATACGTTATTTCTGAATCAGAAAACGAATCTATCGTTGAAAAGTTTATTTCAGCTTTTAAAAACGGTT
75	91	aactagtggatcccccgggaaaaaaATGAACATCAACGACCTCATCCGCGAGATAAAGAACAAAGACTATACCGTGAAGCTAAGCGGGACTGACAGCAACATCATCAGAGTTAATAATGATGGTAATGAATACGTTATTTCTGAATCAGAAAACGAATCTATCGTTGAAAAGTTTATTTCAGCTTTTAAAAACGGTTGGA
78	94	tagtggatcccccgggaaaaaaATGAACATCAACGACCTCATCCGCGAGATAAAGAACAAAGACTATACCGTGAAGCTAAGCGGGACTGACAGCAACAGTATCAGAGTTAATAATGATGGTAATGAATACGTTATTTCTGAATCAGAAAACGAATCTATCGTTGAAAAGTTTATTTCAGCTTTTAAAAACGGTTGGAACC
81	97	tggatcccccgggaaaaaaATGAACATCAACGACCTCATCCGCGAGATAAAGAACAAAGACTATACCGTGAAGCTAAGCGGGACTGACAGCAACAGTATTAGAGTTAATAATGATGGTAATGAATACGTTATTTCTGAATCAGAAAACGAATCTATCGTTGAAAAGTTTATTTCAGCTTTTAAAAACGGTTGGAACCAAG
84	100	atcccccgggaaaaaaATGAACATCAACGACCTCATCCGCGAGATAAAGAACAAAGACTATACCGTGAAGCTAAGCGGGACTGACAGCAACAGTATTACAGTTAATAATGATGGTAATGAATACGTTATTTCTGAATCAGAAAACGAATCTATCGTTGAAAAGTTTATTTCAGCTTTTAAAAACGGTTGGAACCAAGAAT
87	103	ccccgggaaaaaaATGAACATCAACGACCTCATCCGCGAGATAAAGAACAAAGACTATACCGTGAAGCTAAGCGGGACTGACAGCAACAGTATTACACAGAATAATGATGGTAATGAATACGTTATTTCTGAATCAGAAAACGAATCTATCGTTGAAAAGTTTATTTCAGCTTTTAAAAACGGTTGGAACCAAGAATACG
90	106	cgggaaaaaaATGAACATCAACGACCTCATCCGCGAGATAAAGAACAAAGACTATACCGTGAAGCTAAGCGGGACTGACAGCAACAGTATTACACAGCTAAATGATGGTAATGAATACGTTATTTCTGAATCAGAAAACGAATCTATCGTTGAAAAGTTTATTTCAGCTTTTAAAAACGGTTGGAACCAAGAATACGAAG
93	109	gaaaaaaATGAACATCAACGACCTCATCCGCGAGATAAAGAACAAAGACTATACCGTGAAGCTAAGCGGGACTGACAGCAACAGTATTACACAGCTAATTGATGGTAATGAATACGTTATTTCTGAATCAGAAAACGAATCTATCGTTGAAAAGTTTATTTCAGCTTTTAAAAACGGTTGGAACCAAGAATACGAAGATG
96	112	aaaaATGAACATCAACGACCTCATCCGCGAGATAAAGAACAAAGACTATACCGTGAAGCTAAGCGGGACTGACAGCAACAGTATTACACAGCTAATTATTGGTAATGAATACGTTATTTCTGAATCAGAAAACGAATCTATCGTTGAAAAGTTTATTTCAGCTTTTAAAAACGGTTGGAACCAAGAATACGAAGATGAAG
99	115	aATGAACATCAACGACCTCATCCGCGAGATAAAGAACAAAGACTATACCGTGAAGCTAAGCGGGACTGACAGCAACAGTATTACACAGCTAATTATTCGTAATGAATACGTTATTTCTGAATCAGAAAACGAATCTATCGTTGAAAAGTTTATTTCAGCTTTTAAAAACGGTTGGAACCAAGAATACGAAGATGAAGAAG
102	118	GAACATCAACGACCTCATCCGCGAGATAAAGAACAAAGACTATACCGTGAAGCTAAGCGGGACTGACAGCAACAGTATTACACAGCTAATTATTCGTGTCGAATACGTTATTTCTGAATCAGAAAACGAATCTATCGTTGAAAAGTTTATTTCAGCTTTTAAAAACGGTTGGAACCAAGAATACGAAGATGAAGAAGAAT
105	121	CATCAACGACCTCATCCGCGAGATAAAGAACAAAGACTATACCGTGAAGCTAAGCGGGACTGACAGCAACAGTATTACACAGCTAATTATTCGTGTCAACTACGTTATTTCTGAATCAGAAAACGAATCTATCGTTGAAAAGTTTATTTCAGCTTTTAAAAACGGTTGGAACCAAGAATACGAAGATGAAGAAGAATTTT
108	124	CAACGACCTCATCCGCGAGATAAAGAACAAAGACTATACCGTGAAGCTAAGCGGGACTGACAGCAACAGTATTACACAGCTAATTATTCGTGTCAACAACGTTATTTCTGAATCAGAAAACGAATCTATCGTTGAAAAGTTTATTTCAGCTTTTAAAAACGGTTGGAACCAAGAATACGAAGATGAAGAAGAATTTTACA
111	127	CGACCTCATCCGCGAGATAAAGAACAAAGACTATACCGTGAAGCTAAGCGGGACTGACAGCAACAGTATTACACAGCTAATTATTCGTGTCAACAACGACATTTCTGAATCAGAAAACGAATCTATCGTTGAAAAGTTTATTTCAGCTTTTAAAAACGGTTGGAACCAAGAATACGAAGATGAAGAAGAATTTTACAATG
114	130	CCTCATCCGCGAGATAAAGAACAAAGACTATACCGTGAAGCTAAGCGGGACTGACAGCAACAGTATTACACAGCTAATTATTCGTGTCAACAACGACGGATCTGAATCAGAAAACGAATCTATCGTTGAAAAGTTTATTTCAGCTTTTAAAAACGGTTGGAACCAAGAATACGAAGATGAAGAAGAATTTTACAATGATA
117	133	CATCCGCGAGATAAAGAACAAAGACTATACCGTGAAGCTAAGCGGGACTGACAGCAACAGTATTACACAGCTAATTATTCGTGTCAACAACGACGGAAACGAATCAGAAAACGAATCTATCGTTGAAAAGTTTATTTCAGCTTTTAAAAACGGTTGGAACCAAGAATACGAAGATGAAGAAGAATTTTACAATGATATGC
120	136	CCGCGAGATAAAGAACAAAGACTATACCGTGAAGCTAAGCGGGACTGACAGCAACAGTATTACACAGCTAATTATTCGTGTCAACAACGACGGAAACGAGTCAGAAAACGAATCTATCGTTGAAAAGTTTATTTCAGCTTTTAAAAACGGTTGGAACCAAGAATACGAAGATGAAGAAGAATTTTACAATGATATGCAAA
123	139	CGAGATAAAGAACAAAGACTATACCGTGAAGCTAAGCGGGACTGACAGCAACAGTATTACACAGCTAATTATTCGTGTCAACAACGACGGAAACGAGTATGAAAACGAATCTATCGTTGAAAAGTTTATTTCAGCTTTTAAAAACGGTTGGAACCAAGAATACGAAGATGAAGAAGAATTTTACAATGATATGCAAACTA
126	142	GATAAAGAACAAAGACTATACCGTGAAGCTAAGCGGGACTGACAGCAACAGTATTACACAGCTAATTATTCGTGTCAACAACGACGGAAACGAGTATGTAAACGAATCTATCGTTGAAAAGTTTATTTCAGCTTTTAAAAACGGTTGGAACCAAGAATACGAAGATGAAGAAGAATTTTACAATGATATGCAAACTATTA
129	145	AAAGAACAAAGACTATACCGTGAAGCTAAGCGGGACTGACAGCAACAGTATTACACAGCTAATTATTCGTGTCAACAACGACGGAAACGAGTATGTAATCGAATCTATCGTTGAAAAGTTTATTTCAGCTTTTAAAAACGGTTGGAACCAAGAATACGAAGATGAAGAAGAATTTTACAATGATATGCAAACTATTACAT
132	148	GAACAAAGACTATACCGTGAAGCTAAGCGGGACTGACAGCAACAGTATTACACAGCTAATTATTCGTGTCAACAACGACGGAAACGAGTATGTAATCAGCTCTATCGTTGAAAAGTTTATTTCAGCTTTTAAAAACGGTTGGAACCAAGAATACGAAGATGAAGAAGAATTTTACAATGATATGCAAACTATTACATTGA
135	151	CAAAGACTATACCGTGAAGCTAAGCGGGACTGACAGCAACAGTATTACACAGCTAATTATTCGTGTCAACAACGACGGAAACGAGTATGTAATCAGCGAGATCGTTGAAAAGTTTATTTCAGCTTTTAAAAACGGTTGGAACCAAGAATACGAAGATGAAGAAGAATTTTACAATGATATGCAAACTATTACATTGAAAT
138	154	AGACTATACCGTGAAGCTAAGCGGGACTGACAGCAACAGTATTACACAGCTAATTATTCGTGTCAACAACGACGGAAACGAGTATGTAATCAGCGAGAGCGTTGAAAAGTTTATTTCAGCTTTTAAAAACGGTTGGAACCAAGAATACGAAGATGAAGAAGAATTTTACAATGATATGCAAACTATTACATTGAAATCAG
141	157	CTATACCGTGAAGCTAAGCGGGACTGACAGCAACAGTATTACACAGCTAATTATTCGTGTCAACAACGACGGAAACGAGTATGTAATCAGCGAGAGCGAGGAAAAGTTTATTTCAGCTTTTAAAAACGGTTGGAACCAAGAATACGAAGATGAAGAAGAATTTTACAATGATATGCAAACTATTACATTGAAATCAGAAT
144	160	TACCGTGAAGCTAAGCGGGACTGACAGCAACAGTATTACACAGCTAATTATTCGTGTCAACAACGACGGAAACGAGTATGTAATCAGCGAGAGCGAGAATAAGTTTATTTCAGCTTTTAAAAACGGTTGGAACCAAGAATACGAAGATGAAGAAGAATTTTACAATGATATGCAAACTATTACATTGAAATCAGAATTAA
147	163	CGTGAAGCTAAGCGGGACTGACAGCAACAGTATTACACAGCTAATTATTCGTGTCAACAACGACGGAAACGAGTATGTAATCAGCGAGAGCGAGAATGAGTTTATTTCAGCTTTTAAAAACGGTTGGAACCAAGAATACGAAGATGAAGAAGAATTTTACAATGATATGCAAACTATTACATTGAAATCAGAATTAAATT
150	166	GAAGCTAAGCGGGACTGACAGCAACAGTATTACACAGCTAATTATTCGTGTCAACAACGACGGAAACGAGTATGTAATCAGCGAGAGCGAGAATGAGAGCATTTCAGCTTTTAAAAACGGTTGGAACCAAGAATACGAAGATGAAGAAGAATTTTACAATGATATGCAAACTATTACATTGAAATCAGAATTAAATTAAt
156	172	AAGCGGGACTGACAGCAACAGTATTACACAGCTAATTATTCGTGTCAACAACGACGGAAACGAGTATGTAATCAGCGAGAGCGAGAATGAGAGCATTGTGGCTTTTAAAAACGGTTGGAACCAAGAATACGAAGATGAAGAAGAATTTTACAATGATATGCAAACTATTACATTGAAATCAGAATTAAATTAAtatataa
159	175	CGGGACTGACAGCAACAGTATTACACAGCTAATTATTCGTGTCAACAACGACGGAAACGAGTATGTAATCAGCGAGAGCGAGAATGAGAGCATTGTGGAGTTTAAAAACGGTTGGAACCAAGAATACGAAGATGAAGAAGAATTTTACAATGATATGCAAACTATTACATTGAAATCAGAATTAAATTAAtatataaact
162	178	GACTGACAGCAACAGTATTACACAGCTAATTATTCGTGTCAACAACGACGGAAACGAGTATGTAATCAGCGAGAGCGAGAATGAGAGCATTGTGGAGAAAAAAAACGGTTGGAACCAAGAATACGAAGATGAAGAAGAATTTTACAATGATATGCAAACTATTACATTGAAATCAGAATTAAATTAAtatataaactcat
165	181	TGACAGCAACAGTATTACACAGCTAATTATTCGTGTCAACAACGACGGAAACGAGTATGTAATCAGCGAGAGCGAGAATGAGAGCATTGTGGAGAAATTCAACGGTTGGAACCAAGAATACGAAGATGAAGAAGAATTTTACAATGATATGCAAACTATTACATTGAAATCAGAATTAAATTAAtatataaactcattta
168	184	CAGCAACAGTATTACACAGCTAATTATTCGTGTCAACAACGACGGAAACGAGTATGTAATCAGCGAGAGCGAGAATGAGAGCATTGTGGAGAAATTCATAGGTTGGAACCAAGAATACGAAGATGAAGAAGAATTTTACAATGATATGCAAACTATTACATTGAAATCAGAATTAAATTAAtatataaactcatttactt
171	187	CAACAGTATTACACAGCTAATTATTCGTGTCAACAACGACGGAAACGAGTATGTAATCAGCGAGAGCGAGAATGAGAGCATTGTGGAGAAATTCATAAGTTGGAACCAAGAATACGAAGATGAAGAAGAATTTTACAATGATATGCAAACTATTACATTGAAATCAGAATTAAATTAAtatataaactcatttacttatg
174	190	CAGTATTACACAGCTAATTATTCGTGTCAACAACGACGGAAACGAGTATGTAATCAGCGAGAGCGAGAATGAGAGCATTGTGGAGAAATTCATAAGTGCCAACCAAGAATACGAAGATGAAGAAGAATTTTACAATGATATGCAAACTATTACATTGAAATCAGAATTAAATTAAtatataaactcatttacttatgtag
177	193	TATTACACAGCTAATTATTCGTGTCAACAACGACGGAAACGAGTATGTAATCAGCGAGAGCGAGAATGAGAGCATTGTGGAGAAATTCATAAGTGCCTTCCAAGAATACGAAGATGAAGAAGAATTTTACAATGATATGCAAACTATTACATTGAAATCAGAATTAAATTAAtatataaactcatttacttatgtaggaa
180	196	TACACAGCTAATTATTCGTGTCAACAACGACGGAAACGAGTATGTAATCAGCGAGAGCGAGAATGAGAGCATTGTGGAGAAATTCATAAGTGCCTTCAAGGAATACGAAGATGAAGAAGAATTTTACAATGATATGCAAACTATTACATTGAAATCAGAATTAAATTAAtatataaactcatttacttatgtaggaataa
183	199	ACAGCTAATTATTCGTGTCAACAACGACGGAAACGAGTATGTAATCAGCGAGAGCGAGAATGAGAGCATTGTGGAGAAATTCATAAGTGCCTTCAAGAATTACGAAGATGAAGAAGAATTTTACAATGATATGCAAACTATTACATTGAAATCAGAATTAAATTAAtatataaactcatttacttatgtaggaataaaga
186	202	GCTAATTATTCGTGTCAACAACGACGGAAACGAGTATGTAATCAGCGAGAGCGAGAATGAGAGCATTGTGGAGAAATTCATAAGTGCCTTCAAGAATGGAGAAGATGAAGAAGAATTTTACAATGATATGCAAACTATTACATTGAAATCAGAATTAAATTAAtatataaactcatttacttatgtaggaataaagagta
189	205	AATTATTCGTGTCAACAACGACGGAAACGAGTATGTAATCAGCGAGAGCGAGAATGAGAGCATTGTGGAGAAATTCATAAGTGCCTTCAAGAATGGATGGGATGAAGAAGAATTTTACAATGATATGCAAACTATTACATTGAAATCAGAATTAAATTAAtatataaactcatttacttatgtaggaataaagagtatca
192	208	TATTCGTGTCAACAACGACGGAAACGAGTATGTAATCAGCGAGAGCGAGAATGAGAGCATTGTGGAGAAATTCATAAGTGCCTTCAAGAATGGATGGAATGAAGAAGAATTTTACAATGATATGCAAACTATTACATTGAAATCAGAATTAAATTAAtatataaactcatttacttatgtaggaataaagagtatcatct
195	211	TCGTGTCAACAACGACGGAAACGAGTATGTAATCAGCGAGAGCGAGAATGAGAGCATTGTGGAGAAATTCATAAGTGCCTTCAAGAATGGATGGAATCAGGAAGAATTTTACAATGATATGCAAACTATTACATTGAAATCAGAATTAAATTAAtatataaactcatttacttatgtaggaataaagagtatcatctttc
198	214	TGTCAACAACGACGGAAACGAGTATGTAATCAGCGAGAGCGAGAATGAGAGCATTGTGGAGAAATTCATAAGTGCCTTCAAGAATGGATGGAATCAGGAGGAATTTTACAATGATATGCAAACTATTACATTGAAATCAGAATTAAATTAAtatataaactcatttacttatgtaggaataaagagtatcatctttcaaa
201	217	CAACAACGACGGAAACGAGTATGTAATCAGCGAGAGCGAGAATGAGAGCATTGTGGAGAAATTCATAAGTGCCTTCAAGAATGGATGGAATCAGGAGTATTTTTACAATGATATGCAAACTATTACATTGAAATCAGAATTAAATTAAtatataaactcatttacttatgtaggaataaagagtatcatctttcaaacgc
204	220	CAACGACGGAAACGAGTATGTAATCAGCGAGAGCGAGAATGAGAGCATTGTGGAGAAATTCATAAGTGCCTTCAAGAATGGATGGAATCAGGAGTATGAGTACAATGATATGCAAACTATTACATTGAAATCAGAATTAAATTAAtatataaactcatttacttatgtaggaataaagagtatcatctttcaaacgccca
207	223	CGACGGAAACGAGTATGTAATCAGCGAGAGCGAGAATGAGAGCATTGTGGAGAAATTCATAAGTGCCTTCAAGAATGGATGGAATCAGGAGTATGAGGACAATGATATGCAAACTATTACATTGAAATCAGAATTAAATTAAtatataaactcatttacttatgtaggaataaagagtatcatctttcaaacgcccagcg
210	226	CGGAAACGAGTATGTAATCAGCGAGAGCGAGAATGAGAGCATTGTGGAGAAATTCATAAGTGCCTTCAAGAATGGATGGAATCAGGAGTATGAGGACGAGGATATGCAAACTATTACATTGAAATCAGAATTAAATTAAtatataaactcatttacttatgtaggaataaagagtatcatctttcaaacgcccagcggta
213	229	AAACGAGTATGTAATCAGCGAGAGCGAGAATGAGAGCATTGTGGAGAAATTCATAAGTGCCTTCAAGAATGGATGGAATCAGGAGTATGAGGACGAGGAGATGCAAACTATTACATTGAAATCAGAATTAAATTAAtatataaactcatttacttatgtaggaataaagagtatcatctttcaaacgcccagcggtagta
216	232	CGAGTATGTAATCAGCGAGAGCGAGAATGAGAGCATTGTGGAGAAATTCATAAGTGCCTTCAAGAATGGATGGAATCAGGAGTATGAGGACGAGGAGGAGCAAACTATTACATTGAAATCAGAATTAAATTAAtatataaactcatttacttatgtaggaataaagagtatcatctttcaaacgcccagcggtagtacaa
219	235	GTATGTAATCAGCGAGAGCGAGAATGAGAGCATTGTGGAGAAATTCATAAGTGCCTTCAAGAATGGATGGAATCAGGAGTATGAGGACGAGGAGGAGTTCACTATTACATTGAAATCAGAATTAAATTAAtatataaactcatttacttatgtaggaataaagagtatcatctttcaaacgcccagcggtagtacaattc
222	238	TGTAATCAGCGAGAGCGAGAATGAGAGCATTGTGGAGAAATTCATAAGTGCCTTCAAGAATGGATGGAATCAGGAGTATGAGGACGAGGAGGAGTTCTATATTACATTGAAATCAGAATTAAATTAAtatataaactcatttacttatgtaggaataaagagtatcatctttcaaacgcccagcggtagtacaattcaaa
225	241	AATCAGCGAGAGCGAGAATGAGAGCATTGTGGAGAAATTCATAAGTGCCTTCAAGAATGGATGGAATCAGGAGTATGAGGACGAGGAGGAGTTCTATAACACATTGAAATCAGAATTAAATTAAtatataaactcatttacttatgtaggaataaagagtatcatctttcaaacgcccagcggtagtacaattcaaagta
228	244	CAGCGAGAGCGAGAATGAGAGCATTGTGGAGAAATTCATAAGTGCCTTCAAGAATGGATGGAATCAGGAGTATGAGGACGAGGAGGAGTTCTATAACGACTTGAAATCAGAATTAAATTAAtatataaactcatttacttatgtaggaataaagagtatcatctttcaaacgcccagcggtagtacaattcaaagtagta
231	247	CGAGAGCGAGAATGAGAGCATTGTGGAGAAATTCATAAGTGCCTTCAAGAATGGATGGAATCAGGAGTATGAGGACGAGGAGGAGTTCTATAACGACATGAAATCAGAATTAAATTAAtatataaactcatttacttatgtaggaataaagagtatcatctttcaaacgcccagcggtagtacaattcaaagtagtaggt
234	250	GAGCGAGAATGAGAGCATTGTGGAGAAATTCATAAGTGCCTTCAAGAATGGATGGAATCAGGAGTATGAGGACGAGGAGGAGTTCTATAACGACATGCAGTCAGAATTAAATTAAtatataaactcatttacttatgtaggaataaagagtatcatctttcaaacgcccagcggtagtacaattcaaagtagtaggtacc
237	253	CGAGAATGAGAGCATTGTGGAGAAATTCATAAGTGCCTTCAAGAATGGATGGAATCAGGAGTATGAGGACGAGGAGGAGTTCTATAACGACATGCAGACCGAATTAAATTAAtatataaactcatttacttatgtaggaataaagagtatcatctttcaaacgcccagcggtagtacaattcaaagtagtaggtaccaat
240	256	GAATGAGAGCATTGTGGAGAAATTCATAAGTGCCTTCAAGAATGGATGGAATCAGGAGTATGAGGACGAGGAGGAGTTCTATAACGACATGCAGACCATCTTAAATTAAtatataaactcatttacttatgtaggaataaagagtatcatctttcaaacgcccagcggtagtacaattcaaagtagtaggtaccaatggt
243	259	TGAGAGCATTGTGGAGAAATTCATAAGTGCCTTCAAGAATGGATGGAATCAGGAGTATGAGGACGAGGAGGAGTTCTATAACGACATGCAGACCATCACTAATTAAtatataaactcatttacttatgtaggaataaagagtatcatctttcaaacgcccagcggtagtacaattcaaagtagtaggtaccaatggtagt
246	262	GAGCATTGTGGAGAAATTCATAAGTGCCTTCAAGAATGGATGGAATCAGGAGTATGAGGACGAGGAGGAGTTCTATAACGACATGCAGACCATCACTCTTTAAtatataaactcatttacttatgtaggaataaagagtatcatctttcaaacgcccagcggtagtacaattcaaagtagtaggtaccaatggtagtact
0	19	aataaaagtatcaacaaaaaattgttaatatacctctatactttaacgtcaaggagaaaaaaccccggattctagaactagtggatcccccgggaaaaaaATTAGAGAAATTAAAAATAAGGATTACACTGTTAAATTGTCTGGTACAGATTCTAATTCAATCACTCAATTGATCATCAGAGTTAATAATGATGGTAATG
3	22	aaaagtatcaacaaaaaattgttaatatacctctatactttaacgtcaaggagaaaaaaccccggattctagaactagtggatcccccgggaaaaaaATGAGAGAAATTAAAAATAAGGATTACACTGTTAAATTGTCTGGTACAGATTCTAATTCAATCACTCAATTGATCATCAGAGTTAATAATGATGGTAATGAAT
6	25	agtatcaacaaaaaattgttaatatacctctatactttaacgtcaaggagaaaaaaccccggattctagaactagtggatcccccgggaaaaaaATGAACGAAATTAAAAATAAGGATTACACTGTTAAATTGTCTGGTACAGATTCTAATTCAATCACTCAATTGATCATCAGAGTTAATAATGATGGTAATGAATACG
9	28	atcaacaaaaaattgttaatatacctctatactttaacgtcaaggagaaaaaaccccggattctagaactagtggatcccccgggaaaaaaATGAACATCATTAAAAATAAGGATTACACTGTTAAATTGTCTGGTACAGATTCTAATTCAATCACTCAATTGATCATCAGAGTTAATAATGATGGTAATGAATACGTTA
12	31	aacaaaaaattgttaatatacctctatactttaacgtcaaggagaaaaaaccccggattctagaactagtggatcccccgggaaaaaaATGAACATCAACAAAAATAAGGATTACACTGTTAAATTGTCTGGTACAGATTCTAATTCAATCACTCAATTGATCATCAGAGTTAATAATGATGGTAATGAATACGTTATTT
15	34	aaaaaattgttaatatacctctatactttaacgtcaaggagaaaaaaccccggattctagaactagtggatcccccgggaaaaaaATGAACATCAACGACAATAAGGATTACACTGTTAAATTGTCTGGTACAGATTCTAATTCAATCACTCAATTGATCATCAGAGTTAATAATGATGGTAATGAATACGTTATTTCTG
18	37	aaattgttaatatacctctatactttaacgtcaaggagaaaaaaccccggattctagaactagtggatcccccgggaaaaaaATGAACATCAACGACCTCAAGGATTACACTGTTAAATTGTCTGGTACAGATTCTAATTCAATCACTCAATTGATCATCAGAGTTAATAATGATGGTAATGAATACGTTATTTCTGAAT
21	40	ttgttaatatacctctatactttaacgtcaaggagaaaaaaccccggattctagaactagtggatcccccgggaaaaaaATGAACATCAACGACCTCATCGATTACACTGTTAAATTGTCTGGTACAGATTCTAATTCAATCACTCAATTGATCATCAGAGTTAATAATGATGGTAATGAATACGTTATTTCTGAATCAG
24	43	ttaatatacctctatactttaacgtcaaggagaaaaaaccccggattctagaactagtggatcccccgggaaaaaaATGAACATCAACGACCTCATCCGCTACACTGTTAAATTGTCTGGTACAGATTCTAATTCAATCACTCAATTGATCATCAGAGTTAATAATGATGGTAATGAATACGTTATTTCTGAATCAGAAA
27	46	atatacctctatactttaacgtcaaggagaaaaaaccccggattctagaactagtggatcccccgggaaaaaaATGAACATCAACGACCTCATCCGCGAGACTGTTAAATTGTCTGGTACAGATTCTAATTCAATCACTCAATTGATCATCAGAGTTAATAATGATGGTAATGAATACGTTATTTCTGAATCAGAAAACG
30	49	tacctctatactttaacgtcaaggagaaaaaaccccggattctagaactagtggatcccccgggaaaaaaATGAACATCAACGACCTCATCCGCGAGATAGTTAAATTGTCTGGTACAGATTCTAATTCAATCACTCAATTGATCATCAGAGTTAATAATGATGGTAATGAATACGTTATTTCTGAATCAGAAAACGAAT
33	52	ctctatactttaacgtcaaggagaaaaaaccccggattctagaactagtggatcccccgggaaaaaaATGAACATCAACGACCTCATCCGCGAGATAAAGAAATTGTCTGGTACAGATTCTAATTCAATCACTCAATTGATCATCAGAGTTAATAATGATGGTAATGAATACGTTATTTCTGAATCAGAAAACGAATCTA
36	55	tatactttaacgtcaaggagaaaaaaccccggattctagaactagtggatcccccgggaaaaaaATGAACATCAACGACCTCATCCGCGAGATAAAGAACTTGTCTGGTACAGATTCTAATTCAATCACTCAATTGATCATCAGAGTTAATAATGATGGTAATGAATACGTTATTTCTGAATCAGAAAACGAATCTATCG
39	58	actttaacgtcaaggagaaaaaaccccggattctagaactagtggatcccccgggaaaaaaATGAACATCAACGACCTCATCCGCGAGATAAAGAACAAATCTGGTACAGATTCTAATTCAATCACTCAATTGATCATCAGAGTTAATAATGATGGTAATGAATACGTTATTTCTGAATCAGAAAACGAATCTATCGTTG
42	61	ttaacgtcaaggagaaaaaaccccggattctagaactagtggatcccccgggaaaaaaATGAACATCAACGACCTCATCCGCGAGATAAAGAACAAAGACGGTACAGATTCTAATTCAATCACTCAATTGATCATCAGAGTTAATAATGATGGTAATGAATACGTTATTTCTGAATCAGAAAACGAATCTATCGTTGAAA
45	64	acgtcaaggagaaaaaaccccggattctagaactagtggatcccccgggaaaaaaATGAACATCAACGACCTCATCCGCGAGATAAAGAACAAAGACTATACAGATTCTAATTCAATCACTCAATTGATCATCAGAGTTAATAATGATGGTAATGAATACGTTATTTCTGAATCAGAAAACGAATCTATCGTTGAAAAGT
48	67	tcaaggagaaaaaaccccggattctagaactagtggatcccccgggaaaaaaATGAACATCAACGACCTCATCCGCGAGATAAAGAACAAAGACTATACCGATTCTAATTCAATCACTCAATTGATCATCAGAGTTAATAATGATGGTAATGAATACGTTATTTCTGAATCAGAAAACGAATCTATCGTTGAAAAGTTTA
51	70	aggagaaaaaaccccggattctagaactagtggatcccccgggaaaaaaATGAACATCAACGACCTCATCCGCGAGATAAAGAACAAAGACTATACCGTGTCTAATTCAATCACTCAATTGATCATCAGAGTTAATAATGATGGTAATGAATACGTTATTTCTGAATCAGAAAACGAATCTATCGTTGAAAAGTTTATTT
54	73	agaaaaaaccccggattctagaactagtggatcccccgggaaaaaaATGAACATCAACGACCTCATCCGCGAGATAAAGAACAAAGACTATACCGTGAAGAATTCAATCACTCAATTGATCATCAGAGTTAATAATGATGGTAATGAATACGTTATTTCTGAATCAGAAAACGAATCTATCGTTGAAAAGTTTATTTCAG
57	76	aaaaaccccggattctagaactagtggatcccccgggaaaaaaATGAACATCAACGACCTCATCCGCGAGATAAAGAACAAAGACTATACCGTGAAGCTATCAATCACTCAATTGATCATCAGAGTTAATAATGATGGTAATGAATACGTTATTTCTGAATCAGAAAACGAATCTATCGTTGAAAAGTTTATTTCAGCTT
60	79	aaccccggattctagaactagtggatcccccgggaaaaaaATGAACATCAACGACCTCATCCGCGAGATAAAGAACAAAGACTATACCGTGAAGCTAAGCATCACTCAATTGATCATCAGAGTTAATAATGATGGTAATGAATACGTTATTTCTGAATCAGAAAACGAATCTATCGTTGAAAAGTTTATTTCAGCTTTTA
63	82	cccggattctagaactagtggatcccccgggaaaaaaATGAACATCAACGACCTCATCCGCGAGATAAAGAACAAAGACTATACCGTGAAGCTAAGCGGGACTCAATTGATCATCAGAGTTAATAATGATGGTAATGAATACGTTATTTCTGAATCAGAAAACGAATCTATCGTTGAAAAGTTTATTTCAGCTTTTAAAA
69	88	ttctagaactagtggatcccccgggaaaaaaATGAACATCAACGACCTCATCCGCGAGATAAAGAACAAAGACTATACCGTGAAGCTAAGCGGGACTGACTTGATCATCAGAGTTAATAATGATGGTAATGAATACGTTATTTCTGAATCAGAAAACGAATCTATCGTTGAAAAGTTTATTTCAGCTTTTAAAAACGGTT
72	91	tagaactagtggatcccccgggaaaaaaATGAACATCAACGACCTCATCCGCGAGATAAAGAACAAAGACTATACCGTGAAGCTAAGCGGGACTGACAGCATCATCAGAGTTAATAATGATGGTAATGAATACGTTATTTCTGAATCAGAAAACGAATCTATCGTTGAAAAGTTTATTTCAGCTTTTAAAAACGGTTGGA
75	94	aactagtggatcccccgggaaaaaaATGAACATCAACGACCTCATCCGCGAGATAAAGAACAAAGACTATACCGTGAAGCTAAGCGGGACTGACAGCAACATCAGAGTTAATAATGATGGTAATGAATACGTTATTTCTGAATCAGAAAACGAATCTATCGTTGAAAAGTTTATTTCAGCTTTTAAAAACGGTTGGAACC
78	97	tagtggatcccccgggaaaaaaATGAACATCAACGACCTCATCCGCGAGATAAAGAACAAAGACTATACCGTGAAGCTAAGCGGGACTGACAGCAACAGTAGAGTTAATAATGATGGTAATGAATACGTTATTTCTGAATCAGAAAACGAATCTATCGTTGAAAAGTTTATTTCAGCTTTTAAAAACGGTTGGAACCAAG
81	100	tggatcccccgggaaaaaaATGAACATCAACGACCTCATCCGCGAGATAAAGAACAAAGACTATACCGTGAAGCTAAGCGGGACTGACAGCAACAGTATTGTTAATAATGATGGTAATGAATACGTTATTTCTGAATCAGAAAACGAATCTATCGTTGAAAAGTTTATTTCAGCTTTTAAAAACGGTTGGAACCAAGAAT
84	103	atcccccgggaaaaaaATGAACATCAACGACCTCATCCGCGAGATAAAGAACAAAGACTATACCGTGAAGCTAAGCGGGACTGACAGCAACAGTATTACAAATAATGATGGTAATGAATACGTTATTTCTGAATCAGAAAACGAATCTATCGTTGAAAAGTTTATTTCAGCTTTTAAAAACGGTTGGAACCAAGAATACG
87	106	ccccgggaaaaaaATGAACATCAACGACCTCATCCGCGAGATAAAGAACAAAGACTATACCGTGAAGCTAAGCGGGACTGACAGCAACAGTATTACACAGAATGATGGTAATGAATACGTTATTTCTGAATCAGAAAACGAATCTATCGTTGAAAAGTTTATTTCAGCTTTTAAAAACGGTTGGAACCAAGAATACGAAG
90	109	cgggaaaaaaATGAACATCAACGACCTCATCCGCGAGATAAAGAACAAAGACTATACCGTGAAGCTAAGCGGGACTGACAGCAACAGTATTACACAGCTAGATGGTAATGAATACGTTATTTCTGAATCAGAAAACGAATCTATCGTTGAAAAGTTTATTTCAGCTTTTAAAAACGGTTGGAACCAAGAATACGAAGATG
93	112	gaaaaaaATGAACATCAACGACCTCATCCGCGAGATAAAGAACAAAGACTATACCGTGAAGCTAAGCGGGACTGACAGCAACAGTATTACACAGCTAATTGGTAATGAATACGTTATTTCTGAATCAGAAAACGAATCTATCGTTGAAAAGTTTATTTCAGCTTTTAAAAACGGTTGGAACCAAGAATACGAAGATGAAG
96	115	aaaaATGAACATCAACGACCTCATCCGCGAGATAAAGAACAAAGACTATACCGTGAAGCTAAGCGGGACTGACAGCAACAGTATTACACAGCTAATTATTAATGAATACGTTATTTCTGAATCAGAAAACGAATCTATCGTTGAAAAGTTTATTTCAGCTTTTAAAAACGGTTGGAACCAAGAATACGAAGATGAAGAAG
99	118	aATGAACATCAACGACCTCATCCGCGAGATAAAGAACAAAGACTATACCGTGAAGCTAAGCGGGACTGACAGCAACAGTATTACACAGCTAATTATTCGTGAATACGTTATTTCTGAATCAGAAAACGAATCTATCGTTGAAAAGTTTATTTCAGCTTTTAAAAACGGTTGGAACCAAGAATACGAAGATGAAGAAGAAT
102	121	GAACATCAACGACCTCATCCGCGAGATAAAGAACAAAGACTATACCGTGAAGCTAAGCGGGACTGACAGCAACAGTATTACACAGCTAATTATTCGTGTCTACGTTATTTCTGAATCAGAAAACGAATCTATCGTTGAAAAGTTTATTTCAGCTTTTAAAAACGGTTGGAACCAAGAATACGAAGATGAAGAAGAATTTT
105	124	CATCAACGACCTCATCCGCGAGATAAAGAACAAAGACTATACCGTGAAGCTAAGCGGGACTGACAGCAACAGTATTACACAGCTAATTATTCGTGTCAACGTTATTTCTGAATCAGAAAACGAATCTATCGTTGAAAAGTTTATTTCAGCTTTTAAAAACGGTTGGAACCAAGAATACGAAGATGAAGAAGAATTTTACA
108	127	CAACGACCTCATCCGCGAGATAAAGAACAAAGACTATACCGTGAAGCTAAGCGGGACTGACAGCAACAGTATTACACAGCTAATTATTCGTGTCAACAACATTTCTGAATCAGAAAACGAATCTATCGTTGAAAAGTTTATTTCAGCTTTTAAAAACGGTTGGAACCAAGAATACGAAGATGAAGAAGAATTTTACAATG
111	130	CGACCTCATCCGCGAGATAAAGAACAAAGACTATACCGTGAAGCTAAGCGGGACTGACAGCAACAGTATTACACAGCTAATTATTCGTGTCAACAACGACTCTGAATCAGAAAACGAATCTATCGTTGAAAAGTTTATTTCAGCTTTTAAAAACGGTTGGAACCAAGAATACGAAGATGAAGAAGAATTTTACAATGATA
114	133	CCTCATCCGCGAGATAAAGAACAAAGACTATACCGTGAAGCTAAGCGGGACTGACAGCAACAGTATTACACAGCTAATTATTCGTGTCAACAACGACGGAGAATCAGAAAACGAATCTATCGTTGAAAAGTTTATTTCAGCTTTTAAAAACGGTTGGAACCAAGAATACGAAGATGAAGAAGAATTTTACAATGATATGC
117	136	CATCCGCGAGATAAAGAACAAAGACTATACCGTGAAGCTAAGCGGGACTGACAGCAACAGTATTACACAGCTAATTATTCGTGTCAACAACGACGGAAACTCAGAAAACGAATCTATCGTTGAAAAGTTTATTTCAGCTTTTAAAAACGGTTGGAACCAAGAATACGAAGATGAAGAAGAATTTTACAATGATATGCAAA
120	139	CCGCGAGATAAAGAACAAAGACTATACCGTGAAGCTAAGCGGGACTGACAGCAACAGTATTACACAGCTAATTATTCGTGTCAACAACGACGGAAACGAGGAAAACGAATCTATCGTTGAAAAGTTTATTTCAGCTTTTAAAAACGGTTGGAACCAAGAATACGAAGATGAAGAAGAATTTTACAATGATATGCAAACTA
123	142	CGAGATAAAGAACAAAGACTATACCGTGAAGCTAAGCGGGACTGACAGCAACAGTATTACACAGCTAATTATTCGTGTCAACAACGACGGAAACGAGTATAACGAATCTATCGTTGAAAAGTTTATTTCAGCTTTTAAAAACGGTTGGAACCAAGAATACGAAGATGAAGAAGAATTTTACAATGATATGCAAACTATTA
126	145	GATAAAGAACAAAGACTATACCGTGAAGCTAAGCGGGACTGACAGCAACAGTATTACACAGCTAATTATTCGTGTCAACAACGACGGAAACGAGTATGTAGAATCTATCGTTGAAAAGTTTATTTCAGCTTTTAAAAACGGTTGGAACCAAGAATACGAAGATGAAGAAGAATTTTACAATGATATGCAAACTATTACAT
129	148	AAAGAACAAAGACTATACCGTGAAGCTAAGCGGGACTGACAGCAACAGTATTACACAGCTAATTATTCGTGTCAACAACGACGGAAACGAGTATGTAATCTCTATCGTTGAAAAGTTTATTTCAGCTTTTAAAAACGGTTGGAACCAAGAATACGAAGATGAAGAAGAATTTTACAATGATATGCAAACTATTACATTGA
132	151	GAACAAAGACTATACCGTGAAGCTAAGCGGGACTGACAGCAACAGTATTACACAGCTAATTATTCGTGTCAACAACGACGGAAACGAGTATGTAATCAGCATCGTTGAAAAGTTTATTTCAGCTTTTAAAAACGGTTGGAACCAAGAATACGAAGATGAAGAAGAATTTTACAATGATATGCAAACTATTACATTGAAAT
135	154	CAAAGACTATACCGTGAAGCTAAGCGGGACTGACAGCAACAGTATTACACAGCTAATTATTCGTGTCAACAACGACGGAAACGAGTATGTAATCAGCGAGGTTGAAAAGTTTATTTCAGCTTTTAAAAACGGTTGGAACCAAGAATACGAAGATGAAGAAGAATTTTACAATGATATGCAAACTATTACATTGAAATCAG
138	157	AGACTATACCGTGAAGCTAAGCGGGACTGACAGCAACAGTATTACACAGCTAATTATTCGTGTCAACAACGACGGAAACGAGTATGTAATCAGCGAGAGCGAAAAGTTTATTTCAGCTTTTAAAAACGGTTGGAACCAAGAATACGAAGATGAAGAAGAATTTTACAATGATATGCAAACTATTACATTGAAATCAGAAT
141	160	CTATACCGTGAAGCTAAGCGGGACTGACAGCAACAGTATTACACAGCTAATTATTCGTGTCAACAACGACGGAAACGAGTATGTAATCAGCGAGAGCGAGAAGTTTATTTCAGCTTTTAAAAACGGTTGGAACCAAGAATACGAAGATGAAGAAGAATTTTACAATGATATGCAAACTATTACATTGAAATCAGAATTAA
144	163	TACCGTGAAGCTAAGCGGGACTGACAGCAACAGTATTACACAGCTAATTATTCGTGTCAACAACGACGGAAACGAGTATGTAATCAGCGAGAGCGAGAATTTTATTTCAGCTTTTAAAAACGGTTGGAACCAAGAATACGAAGATGAAGAAGAATTTTACAATGATATGCAAACTATTACATTGAAATCAGAATTAAATT
147	166	CGTGAAGCTAAGCGGGACTGACAGCAACAGTATTACACAGCTAATTATTCGTGTCAACAACGACGGAAACGAGTATGTAATCAGCGAGAGCGAGAATGAGATTTCAGCTTTTAAAAACGGTTGGAACCAAGAATACGAAGATGAAGAAGAATTTTACAATGATATGCAAACTATTACATTGAAATCAGAATTAAATTAAt
150	169	GAAGCTAAGCGGGACTGACAGCAACAGTATTACACAGCTAATTATTCGTGTCAACAACGACGGAAACGAGTATGTAATCAGCGAGAGCGAGAATGAGAGCTCAGCTTTTAAAAACGGTTGGAACCAAGAATACGAAGATGAAGAAGAATTTTACAATGATATGCAAACTATTACATTGAAATCAGAATTAAATTAAtata
153	172	GCTAAGCGGGACTGACAGCAACAGTATTACACAGCTAATTATTCGTGTCAACAACGACGGAAACGAGTATGTAATCAGCGAGAGCGAGAATGAGAGCATTGCTTTTAAAAACGGTTGGAACCAAGAATACGAAGATGAAGAAGAATTTTACAATGATATGCAAACTATTACATTGAAATCAGAATTAAATTAAtatataa
156	175	AAGCGGGACTGACAGCAACAGTATTACACAGCTAATTATTCGTGTCAACAACGACGGAAACGAGTATGTAATCAGCGAGAGCGAGAATGAGAGCATTGTGTTTAAAAACGGTTGGAACCAAGAATACGAAGATGAAGAAGAATTTTACAATGATATGCAAACTATTACATTGAAATCAGAATTAAATTAAtatataaact
159	178	CGGGACTGACAGCAACAGTATTACACAGCTAATTATTCGTGTCAACAACGACGGAAACGAGTATGTAATCAGCGAGAGCGAGAATGAGAGCATTGTGGAGAAAAACGGTTGGAACCAAGAATACGAAGATGAAGAAGAATTTTACAATGATATGCAAACTATTACATTGAAATCAGAATTAAATTAAtatataaactcat
165	184	TGACAGCAACAGTATTACACAGCTAATTATTCGTGTCAACAACGACGGAAACGAGTATGTAATCAGCGAGAGCGAGAATGAGAGCATTGTGGAGAAATTCGGTTGGAACCAAGAATACGAAGATGAAGAAGAATTTTACAATGATATGCAAACTATTACATTGAAATCAGAATTAAATTAAtatataaactcatttactt
168	187	CAGCAACAGTATTACACAGCTAATTATTCGTGTCAACAACGACGGAAACGAGTATGTAATCAGCGAGAGCGAGAATGAGAGCATTGTGGAGAAATTCATATGGAACCAAGAATACGAAGATGAAGAAGAATTTTACAATGATATGCAAACTATTACATTGAAATCAGAATTAAATTAAtatataaactcatttacttatg
171	190	CAACAGTATTACACAGCTAATTATTCGTGTCAACAACGACGGAAACGAGTATGTAATCAGCGAGAGCGAGAATGAGAGCATTGTGGAGAAATTCATAAGTAACCAAGAATACGAAGATGAAGAAGAATTTTACAATGATATGCAAACTATTACATTGAAATCAGAATTAAATTAAtatataaactcatttacttatgtag
174	193	CAGTATTACACAGCTAATTATTCGTGTCAACAACGACGGAAACGAGTATGTAATCAGCGAGAGCGAGAATGAGAGCATTGTGGAGAAATTCATAAGTGCCCAAGAATACGAAGATGAAGAAGAATTTTACAATGATATGCAAACTATTACATTGAAATCAGAATTAAATTAAtatataaactcatttacttatgtaggaa
177	196	TATTACACAGCTAATTATTCGTGTCAACAACGACGGAAACGAGTATGTAATCAGCGAGAGCGAGAATGAGAGCATTGTGGAGAAATTCATAAGTGCCTTCGAATACGAAGATGAAGAAGAATTTTACAATGATATGCAAACTATTACATTGAAATCAGAATTAAATTAAtatataaactcatttacttatgtaggaataa
180	199	TACACAGCTAATTATTCGTGTCAACAACGACGGAAACGAGTATGTAATCAGCGAGAGCGAGAATGAGAGCATTGTGGAGAAATTCATAAGTGCCTTCAAGTACGAAGATGAAGAAGAATTTTACAATGATATGCAAACTATTACATTGAAATCAGAATTAAATTAAtatataaactcatttacttatgtaggaataaaga
183	202	ACAGCTAATTATTCGTGTCAACAACGACGGAAACGAGTATGTAATCAGCGAGAGCGAGAATGAGAGCATTGTGGAGAAATTCATAAGTGCCTTCAAGAATGAAGATGAAGAAGAATTTTACAATGATATGCAAACTATTACATTGAAATCAGAATTAAATTAAtatataaactcatttacttatgtaggaataaagagta
186	205	GCTAATTATTCGTGTCAACAACGACGGAAACGAGTATGTAATCAGCGAGAGCGAGAATGAGAGCATTGTGGAGAAATTCATAAGTGCCTTCAAGAATGGAGATGAAGAAGAATTTTACAATGATATGCAAACTATTACATTGAAATCAGAATTAAATTAAtatataaactcatttacttatgtaggaataaagagtatca
189	208	AATTATTCGTGTCAACAACGACGGAAACGAGTATGTAATCAGCGAGAGCGAGAATGAGAGCATTGTGGAGAAATTCATAAGTGCCTTCAAGAATGGATGGGAAGAAGAATTTTACAATGATATGCAAACTATTACATTGAAATCAGAATTAAATTAAtatataaactcatttacttatgtaggaataaagagtatcatct
192	211	TATTCGTGTCAACAACGACGGAAACGAGTATGTAATCAGCGAGAGCGAGAATGAGAGCATTGTGGAGAAATTCATAAGTGCCTTCAAGAATGGATGGAATGAAGAATTTTACAATGATATGCAAACTATTACATTGAAATCAGAATTAAATTAAtatataaactcatttacttatgtaggaataaagagtatcatctttc
195	214	TCGTGTCAACAACGACGGAAACGAGTATGTAATCAGCGAGAGCGAGAATGAGAGCATTGTGGAGAAATTCATAAGTGCCTTCAAGAATGGATGGAATCAGGAATTTTACAATGATATGCAAACTATTACATTGAAATCAGAATTAAATTAAtatataaactcatttacttatgtaggaataaagagtatcatctttcaaa
198	217	TGTCAACAACGACGGAAACGAGTATGTAATCAGCGAGAGCGAGAATGAGAGCATTGTGGAGAAATTCATAAGTGCCTTCAAGAATGGATGGAATCAGGAGTTTTACAATGATATGCAAACTATTACATTGAAATCAGAATTAAATTAAtatataaactcatttacttatgtaggaataaagagtatcatctttcaaacgc
201	220	CAACAACGACGGAAACGAGTATGTAATCAGCGAGAGCGAGAATGAGAGCATTGTGGAGAAATTCATAAGTGCCTTCAAGAATGGATGGAATCAGGAGTATTACAATGATATGCAAACTATTACATTGAAATCAGAATTAAATTAAtatataaactcatttacttatgtaggaataaagagtatcatctttcaaacgccca
204	223	CAACGACGGAAACGAGTATGTAATCAGCGAGAGCGAGAATGAGAGCATTGTGGAGAAATTCATAAGTGCCTTCAAGAATGGATGGAATCAGGAGTATGAGAATGATATGCAAACTATTACATTGAAATCAGAATTAAATTAAtatataaactcatttacttatgtaggaataaagagtatcatctttcaaacgcccagcg
207	226	CGACGGAAACGAGTATGTAATCAGCGAGAGCGAGAATGAGAGCATTGTGGAGAAATTCATAAGTGCCTTCAAGAATGGATGGAATCAGGAGTATGAGGACGATATGCAAACTATTACATTGAAATCAGAATTAAATTAAtatataaactcatttacttatgtaggaataaagagtatcatctttcaaacgcccagcggta
210	229	CGGAAACGAGTATGTAATCAGCGAGAGCGAGAATGAGAGCATTGTGGAGAAATTCATAAGTGCCTTCAAGAATGGATGGAATCAGGAGTATGAGGACGAGATGCAAACTATTACATTGAAATCAGAATTAAATTAAtatataaactcatttacttatgtaggaataaagagtatcatctttcaaacgcccagcggtagta
213	232	AAACGAGTATGTAATCAGCGAGAGCGAGAATGAGAGCATTGTGGAGAAATTCATAAGTGCCTTCAAGAATGGATGGAATCAGGAGTATGAGGACGAGGAGCAAACTATTACATTGAAATCAGAATTAAATTAAtatataaactcatttacttatgtaggaataaagagtatcatctttcaaacgcccagcggtagtacaa
216	235	CGAGTATGTAATCAGCGAGAGCGAGAATGAGAGCATTGTGGAGAAATTCATAAGTGCCTTCAAGAATGGATGGAATCAGGAGTATGAGGACGAGGAGGAGACTATTACATTGAAATCAGAATTAAATTAAtatataaactcatttacttatgtaggaataaagagtatcatctttcaaacgcccagcggtagtacaattc
219	238	GTATGTAATCAGCGAGAGCGAGAATGAGAGCATTGTGGAGAAATTCATAAGTGCCTTCAAGAATGGATGGAATCAGGAGTATGAGGACGAGGAGGAGTTCATTACATTGAAATCAGAATTAAATTAAtatataaactcatttacttatgtaggaataaagagtatcatctttcaaacgcccagcggtagtacaattcaaa
222	241	TGTAATCAGCGAGAGCGAGAATGAGAGCATTGTGGAGAAATTCATAAGTGCCTTCAAGAATGGATGGAATCAGGAGTATGAGGACGAGGAGGAGTTCTATACATTGAAATCAGAATTAAATTAAtatataaactcatttacttatgtaggaataaagagtatcatctttcaaacgcccagcggtagtacaattcaaagta
225	244	AATCAGCGAGAGCGAGAATGAGAGCATTGTGGAGAAATTCATAAGTGCCTTCAAGAATGGATGGAATCAGGAGTATGAGGACGAGGAGGAGTTCTATAACTTGAAATCAGAATTAAATTAAtatataaactcatttacttatgtaggaataaagagtatcatctttcaaacgcccagcggtagtacaattcaaagtagta
228	247	CAGCGAGAGCGAGAATGAGAGCATTGTGGAGAAATTCATAAGTGCCTTCAAGAATGGATGGAATCAGGAGTATGAGGACGAGGAGGAGTTCTATAACGACAAATCAGAATTAAATTAAtatataaactcatttacttatgtaggaataaagagtatcatctttcaaacgcccagcggtagtacaattcaaagtagtaggt
231	250	CGAGAGCGAGAATGAGAGCATTGTGGAGAAATTCATAAGTGCCTTCAAGAATGGATGGAATCAGGAGTATGAGGACGAGGAGGAGTTCTATAACGACATGTCAGAATTAAATTAAtatataaactcatttacttatgtaggaataaagagtatcatctttcaaacgcccagcggtagtacaattcaaagtagtaggtacc
234	253	GAGCGAGAATGAGAGCATTGTGGAGAAATTCATAAGTGCCTTCAAGAATGGATGGAATCAGGAGTATGAGGACGAGGAGGAGTTCTATAACGACATGCAGGAATTAAATTAAtatataaactcatttacttatgtaggaataaagagtatcatctttcaaacgcccagcggtagtacaattcaaagtagtaggtaccaat
237	256	CGAGAATGAGAGCATTGTGGAGAAATTCATAAGTGCCTTCAAGAATGGATGGAATCAGGAGTATGAGGACGAGGAGGAGTTCTATAACGACATGCAGACCTTAAATTAAtatataaactcatttacttatgtaggaataaagagtatcatctttcaaacgcccagcggtagtacaattcaaagtagtaggtaccaatggt
240	259	GAATGAGAGCATTGTGGAGAAATTCATAAGTGCCTTCAAGAATGGATGGAATCAGGAGTATGAGGACGAGGAGGAGTTCTATAACGACATGCAGACCATCAATTAAtatataaactcatttacttatgtaggaataaagagtatcatctttcaaacgcccagcggtagtacaattcaaagtagtaggtaccaatggtagt
243	262	TGAGAGCATTGTGGAGAAATTCATAAGTGCCTTCAAGAATGGATGGAATCAGGAGTATGAGGACGAGGAGGAGTTCTATAACGACATGCAGACCATCACTTAAtatataaactcatttacttatgtaggaataaagagtatcatctttcaaacgcccagcggtagtacaattcaaagtagtaggtaccaatggtagtact
0	22	aataaaagtatcaacaaaaaattgttaatatacctctatactttaacgtcaaggagaaaaaaccccggattctagaactagtggatcccccgggaaaaaaAGAGAAATTAAAAATAAGGATTACACTGTTAAATTGTCTGGTACAGATTCTAATTCAATCACTCAATTGATCATCAGAGTTAATAATGATGGTAATGAAT
3	25	aaaagtatcaacaaaaaattgttaatatacctctatactttaacgtcaaggagaaaaaaccccggattctagaactagtggatcccccgggaaaaaaATGGAAATTAAAAATAAGGATTACACTGTTAAATTGTCTGGTACAGATTCTAATTCAATCACTCAATTGATCATCAGAGTTAATAATGATGGTAATGAATACG
6	28	agtatcaacaaaaaattgttaatatacctctatactttaacgtcaaggagaaaaaaccccggattctagaactagtggatcccccgggaaaaaaATGAACATTAAAAATAAGGATTACACTGTTAAATTGTCTGGTACAGATTCTAATTCAATCACTCAATTGATCATCAGAGTTAATAATGATGGTAATGAATACGTTA
9	31	atcaacaaaaaattgttaatatacctctatactttaacgtcaaggagaaaaaaccccggattctagaactagtggatcccccgggaaaaaaATGAACATCAAAAATAAGGATTACACTGTTAAATTGTCTGGTACAGATTCTAATTCAATCACTCAATTGATCATCAGAGTTAATAATGATGGTAATGAATACGTTATTT
12	34	aacaaaaaattgttaatatacctctatactttaacgtcaaggagaaaaaaccccggattctagaactagtggatcccccgggaaaaaaATGAACATCAACAATAAGGATTACACTGTTAAATTGTCTGGTACAGATTCTAATTCAATCACTCAATTGATCATCAGAGTTAATAATGATGGTAATGAATACGTTATTTCTG
15	37	aaaaaattgttaatatacctctatactttaacgtcaaggagaaaaaaccccggattctagaactagtggatcccccgggaaaaaaATGAACATCAACGACAAGGATTACACTGTTAAATTGTCTGGTACAGATTCTAATTCAATCACTCAATTGATCATCAGAGTTAATAATGATGGTAATGAATACGTTATTTCTGAAT
18	40	aaattgttaatatacctctatactttaacgtcaaggagaaaaaaccccggattctagaactagtggatcccccgggaaaaaaATGAACATCAACGACCTCGATTACACTGTTAAATTGTCTGGTACAGATTCTAATTCAATCACTCAATTGATCATCAGAGTTAATAATGATGGTAATGAATACGTTATTTCTGAATCAG
21	43	ttgttaatatacctctatactttaacgtcaaggagaaaaaaccccggattctagaactagtggatcccccgggaaaaaaATGAACATCAACGACCTCATCTACACTGTTAAATTGTCTGGTACAGATTCTAATTCAATCACTCAATTGATCATCAGAGTTAATAATGATGGTAATGAATACGTTATTTCTGAATCAGAAA
24	46	ttaatatacctctatactttaacgtcaaggagaaaaaaccccggattctagaactagtggatcccccgggaaaaaaATGAACATCAACGACCTCATCCGCACTGTTAAATTGTCTGGTACAGATTCTAATTCAATCACTCAATTGATCATCAGAGTTAATAATGATGGTAATGAATACGTTATTTCTGAATCAGAAAACG
27	49	atatacctctatactttaacgtcaaggagaaaaaaccccggattctagaactagtggatcccccgggaaaaaaATGAACATCAACGACCTCATCCGCGAGGTTAAATTGTCTGGTACAGATTCTAATTCAATCACTCAATTGATCATCAGAGTTAATAATGATGGTAATGAATACGTTATTTCTGAATCAGAAAACGAAT
30	52	tacctctatactttaacgtcaaggagaaaaaaccccggattctagaactagtggatcccccgggaaaaaaATGAACATCAACGACCTCATCCGCGAGATAAAATTGTCTGGTACAGATTCTAATTCAATCACTCAATTGATCATCAGAGTTAATAATGATGGTAATGAATACGTTATTTCTGAATCAGAAAACGAATCTA
33	55	ctctatactttaacgtcaaggagaaaaaaccccggattctagaactagtggatcccccgggaaaaaaATGAACATCAACGACCTCATCCGCGAGATAAAGTTGTCTGGTACAGATTCTAATTCAATCACTCAATTGATCATCAGAGTTAATAATGATGGTAATGAATACGTTATTTCTGAATCAGAAAACGAATCTATCG
36	58	tatactttaacgtcaaggagaaaaaaccccggattctagaactagtggatcccccgggaaaaaaATGAACATCAACGACCTCATCCGCGAGATAAAGAACTCTGGTACAGATTCTAATTCAATCACTCAATTGATCATCAGAGTTAATAATGATGGTAATGAATACGTTATTTCTGAATCAGAAAACGAATCTATCGTTG
39	61	actttaacgtcaaggagaaaaaaccccggattctagaactagtggatcccccgggaaaaaaATGAACATCAACGACCTCATCCGCGAGATAAAGAACAAAGGTACAGATTCTAATTCAATCACTCAATTGATCATCAGAGTTAATAATGATGGTAATGAATACGTTATTTCTGAATCAGAAAACGAATCTATCGTTGAAA
42	64	ttaacgtcaaggagaaaaaaccccggattctagaactagtggatcccccgggaaaaaaATGAACATCAACGACCTCATCCGCGAGATAAAGAACAAAGACACAGATTCTAATTCAATCACTCAATTGATCATCAGAGTTAATAATGATGGTAATGAATACGTTATTTCTGAATCAGAAAACGAATCTATCGTTGAAAAGT
45	67	acgtcaaggagaaaaaaccccggattctagaactagtggatcccccgggaaaaaaATGAACATCAACGACCTCATCCGCGAGATAAAGAACAAAGACTATGATTCTAATTCAATCACTCAATTGATCATCAGAGTTAATAATGATGGTAATGAATACGTTATTTCTGAATCAGAAAACGAATCTATCGTTGAAAAGTTTA
48	70	tcaaggagaaaaaaccccggattctagaactagtggatcccccgggaaaaaaATGAACATCAACGACCTCATCCGCGAGATAAAGAACAAAGACTATACCTCTAATTCAATCACTCAATTGATCATCAGAGTTAATAATGATGGTAATGAATACGTTATTTCTGAATCAGAAAACGAATCTATCGTTGAAAAGTTTATTT
51	73	aggagaaaaaaccccggattctagaactagtggatcccccgggaaaaaaATGAACATCAACGACCTCATCCGCGAGATAAAGAACAAAGACTATACCGTGAATTCAATCACTCAATTGATCATCAGAGTTAATAATGATGGTAATGAATACGTTATTTCTGAATCAGAAAACGAATCTATCGTTGAAAAGTTTATTTCAG
54	76	agaaaaaaccccggattctagaactagtggatcccccgggaaaaaaATGAACATCAACGACCTCATCCGCGAGATAAAGAACAAAGACTATACCGTGAAGTCAATCACTCAATTGATCATCAGAGTTAATAATGATGGTAATGAATACGTTATTTCTGAATCAGAAAACGAATCTATCGTTGAAAAGTTTATTTCAGCTT
57	79	aaaaaccccggattctagaactagtggatcccccgggaaaaaaATGAACATCAACGACCTCATCCGCGAGATAAAGAACAAAGACTATACCGTGAAGCTAATCACTCAATTGATCATCAGAGTTAATAATGATGGTAATGAATACGTTATTTCTGAATCAGAAAACGAATCTATCGTTGAAAAGTTTATTTCAGCTTTTA
60	82	aaccccggattctagaactagtggatcccccgggaaaaaaATGAACATCAACGACCTCATCCGCGAGATAAAGAACAAAGACTATACCGTGAAGCTAAGCACTCAATTGATCATCAGAGTTAATAATGATGGTAATGAATACGTTATTTCTGAATCAGAAAACGAATCTATCGTTGAAAAGTTTATTTCAGCTTTTAAAA
63	85	cccggattctagaactagtggatcccccgggaaaaaaATGAACATCAACGACCTCATCCGCGAGATAAAGAACAAAGACTATACCGTGAAGCTAAGCGGGCAATTGATCATCAGAGTTAATAATGATGGTAATGAATACGTTATTTCTGAATCAGAAAACGAATCTATCGTTGAAAAGTTTATTTCAGCTTTTAAAAACG
66	88	ggattctagaactagtggatcccccgggaaaaaaATGAACATCAACGACCTCATCCGCGAGATAAAGAACAAAGACTATACCGTGAAGCTAAGCGGGACTTTGATCATCAGAGTTAATAATGATGGTAATGAATACGTTATTTCTGAATCAGAAAACGAATCTATCGTTGAAAAGTTTATTTCAGCTTTTAAAAACGGTT
69	91	ttctagaactagtggatcccccgggaaaaaaATGAACATCAACGACCTCATCCGCGAGATAAAGAACAAAGACTATACCGTGAAGCTAAGCGGGACTGACATCATCAGAGTTAATAATGATGGTAATGAATACGTTATTTCTGAATCAGAAAACGAATCTATCGTTGAAAAGTTTATTTCAGCTTTTAAAAACGGTTGGA
72	94	tagaactagtggatcccccgggaaaaaaATGAACATCAACGACCTCATCCGCGAGATAAAGAACAAAGACTATACCGTGAAGCTAAGCGGGACTGACAGCATCAGAGTTAATAATGATGGTAATGAATACGTTATTTCTGAATCAGAAAACGAATCTATCGTTGAAAAGTTTATTTCAGCTTTTAAAAACGGTTGGAACC
75	97	aactagtggatcccccgggaaaaaaATGAACATCAACGACCTCATCCGCGAGATAAAGAACAAAGACTATACCGTGAAGCTAAGCGGGACTGACAGCAACAGAGTTAATAATGATGGTAATGAATACGTTATTTCTGAATCAGAAAACGAATCTATCGTTGAAAAGTTTATTTCAGCTTTTAAAAACGGTTGGAACCAAG
78	100	tagtggatcccccgggaaaaaaATGAACATCAACGACCTCATCCGCGAGATAAAGAACAAAGACTATACCGTGAAGCTAAGCGGGACTGACAGCAACAGTGTTAATAATGATGGTAATGAATACGTTATTTCTGAATCAGAAAACGAATCTATCGTTGAAAAGTTTATTTCAGCTTTTAAAAACGGTTGGAACCAAGAAT
81	103	tggatcccccgggaaaaaaATGAACATCAACGACCTCATCCGCGAGATAAAGAACAAAGACTATACCGTGAAGCTAAGCGGGACTGACAGCAACAGTATTAATAATGATGGTAATGAATACGTTATTTCTGAATCAGAAAACGAATCTATCGTTGAAAAGTTTATTTCAGCTTTTAAAAACGGTTGGAACCAAGAATACG
84	106	atcccccgggaaaaaaATGAACATCAACGACCTCATCCGCGAGATAAAGAACAAAGACTATACCGTGAAGCTAAGCGGGACTGACAGCAACAGTATTACAAATGATGGTAATGAATACGTTATTTCTGAATCAGAAAACGAATCTATCGTTGAAAAGTTTATTTCAGCTTTTAAAAACGGTTGGAACCAAGAATACGAAG
87	109	ccccgggaaaaaaATGAACATCAACGACCTCATCCGCGAGATAAAGAACAAAGACTATACCGTGAAGCTAAGCGGGACTGACAGCAACAGTATTACACAGGATGGTAATGAATACGTTATTTCTGAATCAGAAAACGAATCTATCGTTGAAAAGTTTATTTCAGCTTTTAAAAACGGTTGGAACCAAGAATACGAAGATG
90	112	cgggaaaaaaATGAACATCAACGACCTCATCCGCGAGATAAAGAACAAAGACTATACCGTGAAGCTAAGCGGGACTGACAGCAACAGTATTACACAGCTAGGTAATGAATACGTTATTTCTGAATCAGAAAACGAATCTATCGTTGAAAAGTTTATTTCAGCTTTTAAAAACGGTTGGAACCAAGAATACGAAGATGAAG
93	115	gaaaaaaATGAACATCAACGACCTCATCCGCGAGATAAAGAACAAAGACTATACCGTGAAGCTAAGCGGGACTGACAGCAACAGTATTACACAGCTAATTAATGAATACGTTATTTCTGAATCAGAAAACGAATCTATCGTTGAAAAGTTTATTTCAGCTTTTAAAAACGGTTGGAACCAAGAATACGAAGATGAAGAAG
96	118	aaaaATGAACATCAACGACCTCATCCGCGAGATAAAGAACAAAGACTATACCGTGAAGCTAAGCGGGACTGACAGCAACAGTATTACACAGCTAATTATTGAATACGTTATTTCTGAATCAGAAAACGAATCTATCGTTGAAAAGTTTATTTCAGCTTTTAAAAACGGTTGGAACCAAGAATACGAAGATGAAGAAGAAT
99	121	aATGAACATCAACGACCTCATCCGCGAGATAAAGAACAAAGACTATACCGTGAAGCTAAGCGGGACTGACAGCAACAGTATTACACAGCTAATTATTCGTTACGTTATTTCTGAATCAGAAAACGAATCTATCGTTGAAAAGTTTATTTCAGCTTTTAAAAACGGTTGGAACCAAGAATACGAAGATGAAGAAGAATTTT
102	124	GAACATCAACGACCTCATCCGCGAGATAAAGAACAAAGACTATACCGTGAAGCTAAGCGGGACTGACAGCAACAGTATTACACAGCTAATTATTCGTGTCGTTATTTCTGAATCAGAAAACGAATCTATCGTTGAAAAGTTTATTTCAGCTTTTAAAAACGGTTGGAACCAAGAATACGAAGATGAAGAAGAATTTTACA
105	127	CATCAACGACCTCATCCGCGAGATAAAGAACAAAGACTATACCGTGAAGCTAAGCGGGACTGACAGCAACAGTATTACACAGCTAATTATTCGTGTCAACATTTCTGAATCAGAAAACGAATCTATCGTTGAAAAGTTTATTTCAGCTTTTAAAAACGGTTGGAACCAAGAATACGAAGATGAAGAAGAATTTTACAATG
108	130	CAACGACCTCATCCGCGAGATAAAGAACAAAGACTATACCGTGAAGCTAAGCGGGACTGACAGCAACAGTATTACACAGCTAATTATTCGTGTCAACAACTCTGAATCAGAAAACGAATCTATCGTTGAAAAGTTTATTTCAGCTTTTAAAAACGGTTGGAACCAAGAATACGAAGATGAAGAAGAATTTTACAATGATA
111	133	CGACCTCATCCGCGAGATAAAGAACAAAGACTATACCGTGAAGCTAAGCGGGACTGACAGCAACAGTATTACACAGCTAATTATTCGTGTCAACAACGACGAATCAGAAAACGAATCTATCGTTGAAAAGTTTATTTCAGCTTTTAAAAACGGTTGGAACCAAGAATACGAAGATGAAGAAGAATTTTACAATGATATGC
114	136	CCTCATCCGCGAGATAAAGAACAAAGACTATACCGTGAAGCTAAGCGGGACTGACAGCAACAGTATTACACAGCTAATTATTCGTGTCAACAACGACGGATCAGAAAACGAATCTATCGTTGAAAAGTTTATTTCAGCTTTTAAAAACGGTTGGAACCAAGAATACGAAGATGAAGAAGAATTTTACAATGATATGCAAA
117	139	CATCCGCGAGATAAAGAACAAAGACTATACCGTGAAGCTAAGCGGGACTGACAGCAACAGTATTACACAGCTAATTATTCGTGTCAACAACGACGGAAACGAAAACGAATCTATCGTTGAAAAGTTTATTTCAGCTTTTAAAAACGGTTGGAACCAAGAATACGAAGATGAAGAAGAATTTTACAATGATATGCAAACTA
120	142	CCGCGAGATAAAGAACAAAGACTATACCGTGAAGCTAAGCGGGACTGACAGCAACAGTATTACACAGCTAATTATTCGTGTCAACAACGACGGAAACGAGAACGAATCTATCGTTGAAAAGTTTATTTCAGCTTTTAAAAACGGTTGGAACCAAGAATACGAAGATGAAGAAGAATTTTACAATGATATGCAAACTATTA
123	145	CGAGATAAAGAACAAAGACTATACCGTGAAGCTAAGCGGGACTGACAGCAACAGTATTACACAGCTAATTATTCGTGTCAACAACGACGGAAACGAGTATGAATCTATCGTTGAAAAGTTTATTTCAGCTTTTAAAAACGGTTGGAACCAAGAATACGAAGATGAAGAAGAATTTTACAATGATATGCAAACTATTACAT
126	148	GATAAAGAACAAAGACTATACCGTGAAGCTAAGCGGGACTGACAGCAACAGTATTACACAGCTAATTATTCGTGTCAACAACGACGGAAACGAGTATGTATCTATCGTTGAAAAGTTTATTTCAGCTTTTAAAAACGGTTGGAACCAAGAATACGAAGATGAAGAAGAATTTTACAATGATATGCAAACTATTACATTGA
129	151	AAAGAACAAAGACTATACCGTGAAGCTAAGCGGGACTGACAGCAACAGTATTACACAGCTAATTATTCGTGTCAACAACGACGGAAACGAGTATGTAATCATCGTTGAAAAGTTTATTTCAGCTTTTAAAAACGGTTGGAACCAAGAATACGAAGATGAAGAAGAATTTTACAATGATATGCAAACTATTACATTGAAAT
132	154	GAACAAAGACTATACCGTGAAGCTAAGCGGGACTGACAGCAACAGTATTACACAGCTAATTATTCGTGTCAACAACGACGGAAACGAGTATGTAATCAGCGTTGAAAAGTTTATTTCAGCTTTTAAAAACGGTTGGAACCAAGAATACGAAGATGAAGAAGAATTTTACAATGATATGCAAACTATTACATTGAAATCAG
135	157	CAAAGACTATACCGTGAAGCTAAGCGGGACTGACAGCAACAGTATTACACAGCTAATTATTCGTGTCAACAACGACGGAAACGAGTATGTAATCAGCGAGGAAAAGTTTATTTCAGCTTTTAAAAACGGTTGGAACCAAGAATACGAAGATGAAGAAGAATTTTACAATGATATGCAAACTATTACATTGAAATCAGAAT
138	160	AGACTATACCGTGAAGCTAAGCGGGACTGACAGCAACAGTATTACACAGCTAATTATTCGTGTCAACAACGACGGAAACGAGTATGTAATCAGCGAGAGCAAGTTTATTTCAGCTTTTAAAAACGGTTGGAACCAAGAATACGAAGATGAAGAAGAATTTTACAATGATATGCAAACTATTACATTGAAATCAGAATTAA
141	163	CTATACCGTGAAGCTAAGCGGGACTGACAGCAACAGTATTACACAGCTAATTATTCGTGTCAACAACGACGGAAACGAGTATGTAATCAGCGAGAGCGAGTTTATTTCAGCTTTTAAAAACGGTTGGAACCAAGAATACGAAGATGAAGAAGAATTTTACAATGATATGCAAACTATTACATTGAAATCAGAATTAAATT
144	166	TACCGTGAAGCTAAGCGGGACTGACAGCAACAGTATTACACAGCTAATTATTCGTGTCAACAACGACGGAAACGAGTATGTAATCAGCGAGAGCGAGAATATTTCAGCTTTTAAAAACGGTTGGAACCAAGAATACGAAGATGAAGAAGAATTTTACAATGATATGCAAACTATTACATTGAAATCAGAATTAAATTAAt
147	169	CGTGAAGCTAAGCGGGACTGACAGCAACAGTATTACACAGCTAATTATTCGTGTCAACAACGACGGAAACGAGTATGTAATCAGCGAGAGCGAGAATGAGTCAGCTTTTAAAAACGGTTGGAACCAAGAATACGAAGATGAAGAAGAATTTTACAATGATATGCAAACTATTACATTGAAATCAGAATTAAATTAAtata
150	172	GAAGCTAAGCGGGACTGACAGCAACAGTATTACACAGCTAATTATTCGTGTCAACAACGACGGAAACGAGTATGTAATCAGCGAGAGCGAGAATGAGAGCGCTTTTAAAAACGGTTGGAACCAAGAATACGAAGATGAAGAAGAATTTTACAATGATATGCAAACTATTACATTGAAATCAGAATTAAATTAAtatataa
153	175	GCTAAGCGGGACTGACAGCAACAGTATTACACAGCTAATTATTCGTGTCAACAACGACGGAAACGAGTATGTAATCAGCGAGAGCGAGAATGAGAGCATTTTTAAAAACGGTTGGAACCAAGAATACGAAGATGAAGAAGAATTTTACAATGATATGCAAACTATTACATTGAAATCAGAATTAAATTAAtatataaact
156	178	AAGCGGGACTGACAGCAACAGTATTACACAGCTAATTATTCGTGTCAACAACGACGGAAACGAGTATGTAATCAGCGAGAGCGAGAATGAGAGCATTGTGAAAAACGGTTGGAACCAAGAATACGAAGATGAAGAAGAATTTTACAATGATATGCAAACTATTACATTGAAATCAGAATTAAATTAAtatataaactcat
159	181	CGGGACTGACAGCAACAGTATTACACAGCTAATTATTCGTGTCAACAACGACGGAAACGAGTATGTAATCAGCGAGAGCGAGAATGAGAGCATTGTGGAGAACGGTTGGAACCAAGAATACGAAGATGAAGAAGAATTTTACAATGATATGCAAACTATTACATTGAAATCAGAATTAAATTAAtatataaactcattta
162	184	GACTGACAGCAACAGTATTACACAGCTAATTATTCGTGTCAACAACGACGGAAACGAGTATGTAATCAGCGAGAGCGAGAATGAGAGCATTGTGGAGAAAGGTTGGAACCAAGAATACGAAGATGAAGAAGAATTTTACAATGATATGCAAACTATTACATTGAAATCAGAATTAAATTAAtatataaactcatttactt
165	187	TGACAGCAACAGTATTACACAGCTAATTATTCGTGTCAACAACGACGGAAACGAGTATGTAATCAGCGAGAGCGAGAATGAGAGCATTGTGGAGAAATTCTGGAACCAAGAATACGAAGATGAAGAAGAATTTTACAATGATATGCAAACTATTACATTGAAATCAGAATTAAATTAAtatataaactcatttacttatg
168	190	CAGCAACAGTATTACACAGCTAATTATTCGTGTCAACAACGACGGAAACGAGTATGTAATCAGCGAGAGCGAGAATGAGAGCATTGTGGAGAAATTCATAAACCAAGAATACGAAGATGAAGAAGAATTTTACAATGATATGCAAACTATTACATTGAAATCAGAATTAAATTAAtatataaactcatttacttatgtag
171	193	CAACAGTATTACACAGCTAATTATTCGTGTCAACAACGACGGAAACGAGTATGTAATCAGCGAGAGCGAGAATGAGAGCATTGTGGAGAAATTCATAAGTCAAGAATACGAAGATGAAGAAGAATTTTACAATGATATGCAAACTATTACATTGAAATCAGAATTAAATTAAtatataaactcatttacttatgtaggaa
174	196	CAGTATTACACAGCTAATTATTCGTGTCAACAACGACGGAAACGAGTATGTAATCAGCGAGAGCGAGAATGAGAGCATTGTGGAGAAATTCATAAGTGCCGAATACGAAGATGAAGAAGAATTTTACAATGATATGCAAACTATTACATTGAAATCAGAATTAAATTAAtatataaactcatttacttatgtaggaataa
177	199	TATTACACAGCTAATTATTCGTGTCAACAACGACGGAAACGAGTATGTAATCAGCGAGAGCGAGAATGAGAGCATTGTGGAGAAATTCATAAGTGCCTTCTACGAAGATGAAGAAGAATTTTACAATGATATGCAAACTATTACATTGAAATCAGAATTAAATTAAtatataaactcatttacttatgtaggaataaaga
180	202	TACACAGCTAATTATTCGTGTCAACAACGACGGAAACGAGTATGTAATCAGCGAGAGCGAGAATGAGAGCATTGTGGAGAAATTCATAAGTGCCTTCAAGGAAGATGAAGAAGAATTTTACAATGATATGCAAACTATTACATTGAAATCAGAATTAAATTAAtatataaactcatttacttatgtaggaataaagagta
183	205	ACAGCTAATTATTCGTGTCAACAACGACGGAAACGAGTATGTAATCAGCGAGAGCGAGAATGAGAGCATTGTGGAGAAATTCATAAGTGCCTTCAAGAATGATGAAGAAGAATTTTACAATGATATGCAAACTATTACATTGAAATCAGAATTAAATTAAtatataaactcatttacttatgtaggaataaagagtatca
186	208	GCTAATTATTCGTGTCAACAACGACGGAAACGAGTATGTAATCAGCGAGAGCGAGAATGAGAGCATTGTGGAGAAATTCATAAGTGCCTTCAAGAATGGAGAAGAAGAATTTTACAATGATATGCAAACTATTACATTGAAATCAGAATTAAATTAAtatataaactcatttacttatgtaggaataaagagtatcatct
189	211	AATTATTCGTGTCAACAACGACGGAAACGAGTATGTAATCAGCGAGAGCGAGAATGAGAGCATTGTGGAGAAATTCATAAGTGCCTTCAAGAATGGATGGGAAGAATTTTACAATGATATGCAAACTATTACATTGAAATCAGAATTAAATTAAtatataaactcatttacttatgtaggaataaagagtatcatctttc
192	214	TATTCGTGTCAACAACGACGGAAACGAGTATGTAATCAGCGAGAGCGAGAATGAGAGCATTGTGGAGAAATTCATAAGTGCCTTCAAGAATGGATGGAATGAATTTTACAATGATATGCAAACTATTACATTGAAATCAGAATTAAATTAAtatataaactcatttacttatgtaggaataaagagtatcatctttcaaa
195	217	TCGTGTCAACAACGACGGAAACGAGTATGTAATCAGCGAGAGCGAGAATGAGAGCATTGTGGAGAAATTCATAAGTGCCTTCAAGAATGGATGGAATCAGTTTTACAATGATATGCAAACTATTACATTGAAATCAGAATTAAATTAAtatataaactcatttacttatgtaggaataaagagtatcatctttcaaacgc
198	220	TGTCAACAACGACGGAAACGAGTATGTAATCAGCGAGAGCGAGAATGAGAGCATTGTGGAGAAATTCATAAGTGCCTTCAAGAATGGATGGAATCAGGAGTACAATGATATGCAAACTATTACATTGAAATCAGAATTAAATTAAtatataaactcatttacttatgtaggaataaagagtatcatctttcaaacgccca
201	223	CAACAACGACGGAAACGAGTATGTAATCAGCGAGAGCGAGAATGAGAGCATTGTGGAGAAATTCATAAGTGCCTTCAAGAATGGATGGAATCAGGAGTATAATGATATGCAAACTATTACATTGAAATCAGAATTAAATTAAtatataaactcatttacttatgtaggaataaagagtatcatctttcaaacgcccagcg
204	226	CAACGACGGAAACGAGTATGTAATCAGCGAGAGCGAGAATGAGAGCATTGTGGAGAAATTCATAAGTGCCTTCAAGAATGGATGGAATCAGGAGTATGAGGATATGCAAACTATTACATTGAAATCAGAATTAAATTAAtatataaactcatttacttatgtaggaataaagagtatcatctttcaaacgcccagcggta
207	229	CGACGGAAACGAGTATGTAATCAGCGAGAGCGAGAATGAGAGCATTGTGGAGAAATTCATAAGTGCCTTCAAGAATGGATGGAATCAGGAGTATGAGGACATGCAAACTATTACATTGAAATCAGAATTAAATTAAtatataaactcatttacttatgtaggaataaagagtatcatctttcaaacgcccagcggtagta
210	232	CGGAAACGAGTATGTAATCAGCGAGAGCGAGAATGAGAGCATTGTGGAGAAATTCATAAGTGCCTTCAAGAATGGATGGAATCAGGAGTATGAGGACGAGCAAACTATTACATTGAAATCAGAATTAAATTAAtatataaactcatttacttatgtaggaataaagagtatcatctttcaaacgcccagcggtagtacaa
213	235	AAACGAGTATGTAATCAGCGAGAGCGAGAATGAGAGCATTGTGGAGAAATTCATAAGTGCCTTCAAGAATGGATGGAATCAGGAGTATGAGGACGAGGAGACTATTACATTGAAATCAGAATTAAATTAAtatataaactcatttacttatgtaggaataaagagtatcatctttcaaacgcccagcggtagtacaattc
216	238	CGAGTATGTAATCAGCGAGAGCGAGAATGAGAGCATTGTGGAGAAATTCATAAGTGCCTTCAAGAATGGATGGAATCAGGAGTATGAGGACGAGGAGGAGATTACATTGAAATCAGAATTAAATTAAtatataaactcatttacttatgtaggaataaagagtatcatctttcaaacgcccagcggtagtacaattcaaa
219	241	GTATGTAATCAGCGAGAGCGAGAATGAGAGCATTGTGGAGAAATTCATAAGTGCCTTCAAGAATGGATGGAATCAGGAGTATGAGGACGAGGAGGAGTTCACATTGAAATCAGAATTAAATTAAtatataaactcatttacttatgtaggaataaagagtatcatctttcaaacgcccagcggtagtacaattcaaagta
222	244	TGTAATCAGCGAGAGCGAGAATGAGAGCATTGTGGAGAAATTCATAAGTGCCTTCAAGAATGGATGGAATCAGGAGTATGAGGACGAGGAGGAGTTCTATTTGAAATCAGAATTAAATTAAtatataaactcatttacttatgtaggaataaagagtatcatctttcaaacgcccagcggtagtacaattcaaagtagta
225	247	AATCAGCGAGAGCGAGAATGAGAGCATTGTGGAGAAATTCATAAGTGCCTTCAAGAATGGATGGAATCAGGAGTATGAGGACGAGGAGGAGTTCTATAACAAATCAGAATTAAATTAAtatataaactcatttacttatgtaggaataaagagtatcatctttcaaacgcccagcggtagtacaattcaaagtagtaggt
228	250	CAGCGAGAGCGAGAATGAGAGCATTGTGGAGAAATTCATAAGTGCCTTCAAGAATGGATGGAATCAGGAGTATGAGGACGAGGAGGAGTTCTATAACGACTCAGAATTAAATTAAtatataaactcatttacttatgtaggaataaagagtatcatctttcaaacgcccagcggtagtacaattcaaagtagtaggtacc
231	253	CGAGAGCGAGAATGAGAGCATTGTGGAGAAATTCATAAGTGCCTTCAAGAATGGATGGAATCAGGAGTATGAGGACGAGGAGGAGTTCTATAACGACATGGAATTAAATTAAtatataaactcatttacttatgtaggaataaagagtatcatctttcaaacgcccagcggtagtacaattcaaagtagtaggtaccaat
234	256	GAGCGAGAATGAGAGCATTGTGGAGAAATTCATAAGTGCCTTCAAGAATGGATGGAATCAGGAGTATGAGGACGAGGAGGAGTTCTATAACGACATGCAGTTAAATTAAtatataaactcatttacttatgtaggaataaagagtatcatctttcaaacgcccagcggtagtacaattcaaagtagtaggtaccaatggt
237	259	CGAGAATGAGAGCATTGTGGAGAAATTCATAAGTGCCTTCAAGAATGGATGGAATCAGGAGTATGAGGACGAGGAGGAGTTCTATAACGACATGCAGACCAATTAAtatataaactcatttacttatgtaggaataaagagtatcatctttcaaacgcccagcggtagtacaattcaaagtagtaggtaccaatggtagt
240	262	GAATGAGAGCATTGTGGAGAAATTCATAAGTGCCTTCAAGAATGGATGGAATCAGGAGTATGAGGACGAGGAGGAGTTCTATAACGACATGCAGACCATCTAAtatataaactcatttacttatgtaggaataaagagtatcatctttcaaacgcccagcggtagtacaattcaaagtagtaggtaccaatggtagtact
0	25	aataaaagtatcaacaaaaaattgttaatatacctctatactttaacgtcaaggagaaaaaaccccggattctagaactagtggatcccccgggaaaaaaGAAATTAAAAATAAGGATTACACTGTTAAATTGTCTGGTACAGATTCTAATTCAATCACTCAATTGATCATCAGAGTTAATAATGATGGTAATGAATACG
3	28	aaaagtatcaacaaaaaattgttaatatacctctatactttaacgtcaaggagaaaaaaccccggattctagaactagtggatcccccgggaaaaaaATGATTAAAAATAAGGATTACACTGTTAAATTGTCTGGTACAGATTCTAATTCAATCACTCAATTGATCATCAGAGTTAATAATGATGGTAATGAATACGTTA
6	31	agtatcaacaaaaaattgttaatatacctctatactttaacgtcaaggagaaaaaaccccggattctagaactagtggatcccccgggaaaaaaATGAACAAAAATAAGGATTACACTGTTAAATTGTCTGGTACAGATTCTAATTCAATCACTCAATTGATCATCAGAGTTAATAATGATGGTAATGAATACGTTATTT
9	34	atcaacaaaaaattgttaatatacctctatactttaacgtcaaggagaaaaaaccccggattctagaactagtggatcccccgggaaaaaaATGAACATCAATAAGGATTACACTGTTAAATTGTCTGGTACAGATTCTAATTCAATCACTCAATTGATCATCAGAGTTAATAATGATGGTAATGAATACGTTATTTCTG
12	37	aacaaaaaattgttaatatacctctatactttaacgtcaaggagaaaaaaccccggattctagaactagtggatcccccgggaaaaaaATGAACATCAACAAGGATTACACTGTTAAATTGTCTGGTACAGATTCTAATTCAATCACTCAATTGATCATCAGAGTTAATAATGATGGTAATGAATACGTTATTTCTGAAT
15	40	aaaaaattgttaatatacctctatactttaacgtcaaggagaaaaaaccccggattctagaactagtggatcccccgggaaaaaaATGAACATCAACGACGATTACACTGTTAAATTGTCTGGTACAGATTCTAATTCAATCACTCAATTGATCATCAGAGTTAATAATGATGGTAATGAATACGTTATTTCTGAATCAG
18	43	aaattgttaatatacctctatactttaacgtcaaggagaaaaaaccccggattctagaactagtggatcccccgggaaaaaaATGAACATCAACGACCTCTACACTGTTAAATTGTCTGGTACAGATTCTAATTCAATCACTCAATTGATCATCAGAGTTAATAATGATGGTAATGAATACGTTATTTCTGAATCAGAAA
21	46	ttgttaatatacctctatactttaacgtcaaggagaaaaaaccccggattctagaactagtggatcccccgggaaaaaaATGAACATCAACGACCTCATCACTGTTAAATTGTCTGGTACAGATTCTAATTCAATCACTCAATTGATCATCAGAGTTAATAATGATGGTAATGAATACGTTATTTCTGAATCAGAAAACG
24	49	ttaatatacctctatactttaacgtcaaggagaaaaaaccccggattctagaactagtggatcccccgggaaaaaaATGAACATCAACGACCTCATCCGCGTTAAATTGTCTGGTACAGATTCTAATTCAATCACTCAATTGATCATCAGAGTTAATAATGATGGTAATGAATACGTTATTTCTGAATCAGAAAACGAAT
27	52	atatacctctatactttaacgtcaaggagaaaaaaccccggattctagaactagtggatcccccgggaaaaaaATGAACATCAACGACCTCATCCGCGAGAAATTGTCTGGTACAGATTCTAATTCAATCACTCAATTGATCATCAGAGTTAATAATGATGGTAATGAATACGTTATTTCTGAATCAGAAAACGAATCTA
30	55	tacctctatactttaacgtcaaggagaaaaaaccccggattctagaactagtggatcccccgggaaaaaaATGAACATCAACGACCTCATCCGCGAGATATTGTCTGGTACAGATTCTAATTCAATCACTCAATTGATCATCAGAGTTAATAATGATGGTAATGAATACGTTATTTCTGAATCAGAAAACGAATCTATCG
33	58	ctctatactttaacgtcaaggagaaaaaaccccggattctagaactagtggatcccccgggaaaaaaATGAACATCAACGACCTCATCCGCGAGATAAAGTCTGGTACAGATTCTAATTCAATCACTCAATTGATCATCAGAGTTAATAATGATGGTAATGAATACGTTATTTCTGAATCAGAAAACGAATCTATCGTTG
36	61	tatactttaacgtcaaggagaaaaaaccccggattctagaactagtggatcccccgggaaaaaaATGAACATCAACGACCTCATCCGCGAGATAAAGAACGGTACAGATTCTAATTCAATCACTCAATTGATCATCAGAGTTAATAATGATGGTAATGAATACGTTATTTCTGAATCAGAAAACGAATCTATCGTTGAAA
39	64	actttaacgtcaaggagaaaaaaccccggattctagaactagtggatcccccgggaaaaaaATGAACATCAACGACCTCATCCGCGAGATAAAGAACAAAACAGATTCTAATTCAATCACTCAATTGATCATCAGAGTTAATAATGATGGTAATGAATACGTTATTTCTGAATCAGAAAACGAATCTATCGTTGAAAAGT
42	67	ttaacgtcaaggagaaaaaaccccggattctagaactagtggatcccccgggaaaaaaATGAACATCAACGACCTCATCCGCGAGATAAAGAACAAAGACGATTCTAATTCAATCACTCAATTGATCATCAGAGTTAATAATGATGGTAATGAATACGTTATTTCTGAATCAGAAAACGAATCTATCGTTGAAAAGTTTA
45	70	acgtcaaggagaaaaaaccccggattctagaactagtggatcccccgggaaaaaaATGAACATCAACGACCTCATCCGCGAGATAAAGAACAAAGACTATTCTAATTCAATCACTCAATTGATCATCAGAGTTAATAATGATGGTAATGAATACGTTATTTCTGAATCAGAAAACGAATCTATCGTTGAAAAGTTTATTT
48	73	tcaaggagaaaaaaccccggattctagaactagtggatcccccgggaaaaaaATGAACATCAACGACCTCATCCGCGAGATAAAGAACAAAGACTATACCAATTCAATCACTCAATTGATCATCAGAGTTAATAATGATGGTAATGAATACGTTATTTCTGAATCAGAAAACGAATCTATCGTTGAAAAGTTTATTTCAG
51	76	aggagaaaaaaccccggattctagaactagtggatcccccgggaaaaaaATGAACATCAACGACCTCATCCGCGAGATAAAGAACAAAGACTATACCGTGTCAATCACTCAATTGATCATCAGAGTTAATAATGATGGTAATGAATACGTTATTTCTGAATCAGAAAACGAATCTATCGTTGAAAAGTTTATTTCAGCTT
54	79	agaaaaaaccccggattctagaactagtggatcccccgggaaaaaaATGAACATCAACGACCTCATCCGCGAGATAAAGAACAAAGACTATACCGTGAAGATCACTCAATTGATCATCAGAGTTAATAATGATGGTAATGAATACGTTATTTCTGAATCAGAAAACGAATCTATCGTTGAAAAGTTTATTTCAGCTTTTA
57	82	aaaaaccccggattctagaactagtggatcccccgggaaaaaaATGAACATCAACGACCTCATCCGCGAGATAAAGAACAAAGACTATACCGTGAAGCTAACTCAATTGATCATCAGAGTTAATAATGATGGTAATGAATACGTTATTTCTGAATCAGAAAACGAATCTATCGTTGAAAAGTTTATTTCAGCTTTTAAAA
60	85	aaccccggattctagaactagtggatcccccgggaaaaaaATGAACATCAACGACCTCATCCGCGAGATAAAGAACAAAGACTATACCGTGAAGCTAAGCCAATTGATCATCAGAGTTAATAATGATGGTAATGAATACGTTATTTCTGAATCAGAAAACGAATCTATCGTTGAAAAGTTTATTTCAGCTTTTAAAAACG
63	88	cccggattctagaactagtggatcccccgggaaaaaaATGAACATCAACGACCTCATCCGCGAGATAAAGAACAAAGACTATACCGTGAAGCTAAGCGGGTTGATCATCAGAGTTAATAATGATGGTAATGAATACGTTATTTCTGAATCAGAAAACGAATCTATCGTTGAAAAGTTTATTTCAGCTTTTAAAAACGGTT
66	91	ggattctagaactagtggatcccccgggaaaaaaATGAACATCAACGACCTCATCCGCGAGATAAAGAACAAAGACTATACCGTGAAGCTAAGCGGGACTATCATCAGAGTTAATAATGATGGTAATGAATACGTTATTTCTGAATCAGAAAACGAATCTATCGTTGAAAAGTTTATTTCAGCTTTTAAAAACGGTTGGA
69	94	ttctagaactagtggatcccccgggaaaaaaATGAACATCAACGACCTCATCCGCGAGATAAAGAACAAAGACTATACCGTGAAGCTAAGCGGGACTGACATCAGAGTTAATAATGATGGTAATGAATACGTTATTTCTGAATCAGAAAACGAATCTATCGTTGAAAAGTTTATTTCAGCTTTTAAAAACGGTTGGAACC
72	97	tagaactagtggatcccccgggaaaaaaATGAACATCAACGACCTCATCCGCGAGATAAAGAACAAAGACTATACCGTGAAGCTAAGCGGGACTGACAGCAGAGTTAATAATGATGGTAATGAATACGTTATTTCTGAATCAGAAAACGAATCTATCGTTGAAAAGTTTATTTCAGCTTTTAAAAACGGTTGGAACCAAG
75	100	aactagtggatcccccgggaaaaaaATGAACATCAACGACCTCATCCGCGAGATAAAGAACAAAGACTATACCGTGAAGCTAAGCGGGACTGACAGCAACGTTAATAATGATGGTAATGAATACGTTATTTCTGAATCAGAAAACGAATCTATCGTTGAAAAGTTTATTTCAGCTTTTAAAAACGGTTGGAACCAAGAAT
78	103	tagtggatcccccgggaaaaaaATGAACATCAACGACCTCATCCGCGAGATAAAGAACAAAGACTATACCGTGAAGCTAAGCGGGACTGACAGCAACAGTAATAATGATGGTAATGAATACGTTATTTCTGAATCAGAAAACGAATCTATCGTTGAAAAGTTTATTTCAGCTTTTAAAAACGGTTGGAACCAAGAATACG
81	106	tggatcccccgggaaaaaaATGAACATCAACGACCTCATCCGCGAGATAAAGAACAAAGACTATACCGTGAAGCTAAGCGGGACTGACAGCAACAGTATTAATGATGGTAATGAATACGTTATTTCTGAATCAGAAAACGAATCTATCGTTGAAAAGTTTATTTCAGCTTTTAAAAACGGTTGGAACCAAGAATACGAAG
84	109	atcccccgggaaaaaaATGAACATCAACGACCTCATCCGCGAGATAAAGAACAAAGACTATACCGTGAAGCTAAGCGGGACTGACAGCAACAGTATTACAGATGGTAATGAATACGTTATTTCTGAATCAGAAAACGAATCTATCGTTGAAAAGTTTATTTCAGCTTTTAAAAACGGTTGGAACCAAGAATACGAAGATG
87	112	ccccgggaaaaaaATGAACATCAACGACCTCATCCGCGAGATAAAGAACAAAGACTATACCGTGAAGCTAAGCGGGACTGACAGCAACAGTATTACACAGGGTAATGAATACGTTATTTCTGAATCAGAAAACGAATCTATCGTTGAAAAGTTTATTTCAGCTTTTAAAAACGGTTGGAACCAAGAATACGAAGATGAAG
90	115	cgggaaaaaaATGAACATCAACGACCTCATCCGCGAGATAAAGAACAAAGACTATACCGTGAAGCTAAGCGGGACTGACAGCAACAGTATTACACAGCTAAATGAATACGTTATTTCTGAATCAGAAAACGAATCTATCGTTGAAAAGTTTATTTCAGCTTTTAAAAACGGTTGGAACCAAGAATACGAAGATGAAGAAG
93	118	gaaaaaaATGAACATCAACGACCTCATCCGCGAGATAAAGAACAAAGACTATACCGTGAAGCTAAGCGGGACTGACAGCAACAGTATTACACAGCTAATTGAATACGTTATTTCTGAATCAGAAAACGAATCTATCGTTGAAAAGTTTATTTCAGCTTTTAAAAACGGTTGGAACCAAGAATACGAAGATGAAGAAGAAT
96	121	aaaaATGAACATCAACGACCTCATCCGCGAGATAAAGAACAAAGACTATACCGTGAAGCTAAGCGGGACTGACAGCAACAGTATTACACAGCTAATTATTTACGTTATTTCTGAATCAGAAAACGAATCTATCGTTGAAAAGTTTATTTCAGCTTTTAAAAACGGTTGGAACCAAGAATACGAAGATGAAGAAGAATTTT
99	124	aATGAACATCAACGACCTCATCCGCGAGATAAAGAACAAAGACTATACCGTGAAGCTAAGCGGGACTGACAGCAACAGTATTACACAGCTAATTATTCGTGTTATTTCTGAATCAGAAAACGAATCTATCGTTGAAAAGTTTATTTCAGCTTTTAAAAACGGTTGGAACCAAGAATACGAAGATGAAGAAGAATTTTACA
102	127	GAACATCAACGACCTCATCCGCGAGATAAAGAACAAAGACTATACCGTGAAGCTAAGCGGGACTGACAGCAACAGTATTACACAGCTAATTATTCGTGTCATTTCTGAATCAGAAAACGAATCTATCGTTGAAAAGTTTATTTCAGCTTTTAAAAACGGTTGGAACCAAGAATACGAAGATGAAGAAGAATTTTACAATG
105	130	CATCAACGACCTCATCCGCGAGATAAAGAACAAAGACTATACCGTGAAGCTAAGCGGGACTGACAGCAACAGTATTACACAGCTAATTATTCGTGTCAACTCTGAATCAGAAAACGAATCTATCGTTGAAAAGTTTATTTCAGCTTTTAAAAACGGTTGGAACCAAGAATACGAAGATGAAGAAGAATTTTACAATGATA
108	133	CAACGACCTCATCCGCGAGATAAAGAACAAAGACTATACCGTGAAGCTAAGCGGGACTGACAGCAACAGTATTACACAGCTAATTATTCGTGTCAACAACGAATCAGAAAACGAATCTATCGTTGAAAAGTTTATTTCAGCTTTTAAAAACGGTTGGAACCAAGAATACGAAGATGAAGAAGAATTTTACAATGATATGC
111	136	CGACCTCATCCGCGAGATAAAGAACAAAGACTATACCGTGAAGCTAAGCGGGACTGACAGCAACAGTATTACACAGCTAATTATTCGTGTCAACAACGACTCAGAAAACGAATCTATCGTTGAAAAGTTTATTTCAGCTTTTAAAAACGGTTGGAACCAAGAATACGAAGATGAAGAAGAATTTTACAATGATATGCAAA
114	139	CCTCATCCGCGAGATAAAGAACAAAGACTATACCGTGAAGCTAAGCGGGACTGACAGCAACAGTATTACACAGCTAATTATTCGTGTCAACAACGACGGAGAAAACGAATCTATCGTTGAAAAGTTTATTTCAGCTTTTAAAAACGGTTGGAACCAAGAATACGAAGATGAAGAAGAATTTTACAATGATATGCAAACTA
117	142	CATCCGCGAGATAAAGAACAAAGACTATACCGTGAAGCTAAGCGGGACTGACAGCAACAGTATTACACAGCTAATTATTCGTGTCAACAACGACGGAAACAACGAATCTATCGTTGAAAAGTTTATTTCAGCTTTTAAAAACGGTTGGAACCAAGAATACGAAGATGAAGAAGAATTTTACAATGATATGCAAACTATTA
120	145	CCGCGAGATAAAGAACAAAGACTATACCGTGAAGCTAAGCGGGACTGACAGCAACAGTATTACACAGCTAATTATTCGTGTCAACAACGACGGAAACGAGGAATCTATCGTTGAAAAGTTTATTTCAGCTTTTAAAAACGGTTGGAACCAAGAATACGAAGATGAAGAAGAATTTTACAATGATATGCAAACTATTACAT
123	148	CGAGATAAAGAACAAAGACTATACCGTGAAGCTAAGCGGGACTGACAGCAACAGTATTACACAGCTAATTATTCGTGTCAACAACGACGGAAACGAGTATTCTATCGTTGAAAAGTTTATTTCAGCTTTTAAAAACGGTTGGAACCAAGAATACGAAGATGAAGAAGAATTTTACAATGATATGCAAACTATTACATTGA
126	151	GATAAAGAACAAAGACTATACCGTGAAGCTAAGCGGGACTGACAGCAACAGTATTACACAGCTAATTATTCGTGTCAACAACGACGGAAACGAGTATGTAATCGTTGAAAAGTTTATTTCAGCTTTTAAAAACGGTTGGAACCAAGAATACGAAGATGAAGAAGAATTTTACAATGATATGCAAACTATTACATTGAAAT
132	157	GAACAAAGACTATACCGTGAAGCTAAGCGGGACTGACAGCAACAGTATTACACAGCTAATTATTCGTGTCAACAACGACGGAAACGAGTATGTAATCAGCGAAAAGTTTATTTCAGCTTTTAAAAACGGTTGGAACCAAGAATACGAAGATGAAGAAGAATTTTACAATGATATGCAAACTATTACATTGAAATCAGAAT
135	160	CAAAGACTATACCGTGAAGCTAAGCGGGACTGACAGCAACAGTATTACACAGCTAATTATTCGTGTCAACAACGACGGAAACGAGTATGTAATCAGCGAGAAGTTTATTTCAGCTTTTAAAAACGGTTGGAACCAAGAATACGAAGATGAAGAAGAATTTTACAATGATATGCAAACTATTACATTGAAATCAGAATTAA
138	163	AGACTATACCGTGAAGCTAAGCGGGACTGACAGCAACAGTATTACACAGCTAATTATTCGTGTCAACAACGACGGAAACGAGTATGTAATCAGCGAGAGCTTTATTTCAGCTTTTAAAAACGGTTGGAACCAAGAATACGAAGATGAAGAAGAATTTTACAATGATATGCAAACTATTACATTGAAATCAGAATTAAATT
141	166	CTATACCGTGAAGCTAAGCGGGACTGACAGCAACAGTATTACACAGCTAATTATTCGTGTCAACAACGACGGAAACGAGTATGTAATCAGCGAGAGCGAGATTTCAGCTTTTAAAAACGGTTGGAACCAAGAATACGAAGATGAAGAAGAATTTTACAATGATATGCAAACTATTACATTGAAATCAGAATTAAATTAAt
144	169	TACCGTGAAGCTAAGCGGGACTGACAGCAACAGTATTACACAGCTAATTATTCGTGTCAACAACGACGGAAACGAGTATGTAATCAGCGAGAGCGAGAATTCAGCTTTTAAAAACGGTTGGAACCAAGAATACGAAGATGAAGAAGAATTTTACAATGATATGCAAACTATTACATTGAAATCAGAATTAAATTAAtata
147	172	CGTGAAGCTAAGCGGGACTGACAGCAACAGTATTACACAGCTAATTATTCGTGTCAACAACGACGGAAACGAGTATGTAATCAGCGAGAGCGAGAATGAGGCTTTTAAAAACGGTTGGAACCAAGAATACGAAGATGAAGAAGAATTTTACAATGATATGCAAACTATTACATTGAAATCAGAATTAAATTAAtatataa
150	175	GAAGCTAAGCGGGACTGACAGCAACAGTATTACACAGCTAATTATTCGTGTCAACAACGACGGAAACGAGTATGTAATCAGCGAGAGCGAGAATGAGAGCTTTAAAAACGGTTGGAACCAAGAATACGAAGATGAAGAAGAATTTTACAATGATATGCAAACTATTACATTGAAATCAGAATTAAATTAAtatataaact
153	178	GCTAAGCGGGACTGACAGCAACAGTATTACACAGCTAATTATTCGTGTCAACAACGACGGAAACGAGTATGTAATCAGCGAGAGCGAGAATGAGAGCATTAAAAACGGTTGGAACCAAGAATACGAAGATGAAGAAGAATTTTACAATGATATGCAAACTATTACATTGAAATCAGAATTAAATTAAtatataaactcat
156	181	AAGCGGGACTGACAGCAACAGTATTACACAGCTAATTATTCGTGTCAACAACGACGGAAACGAGTATGTAATCAGCGAGAGCGAGAATGAGAGCATTGTGAACGGTTGGAACCAAGAATACGAAGATGAAGAAGAATTTTACAATGATATGCAAACTATTACATTGAAATCAGAATTAAATTAAtatataaactcattta
159	184	CGGGACTGACAGCAACAGTATTACACAGCTAATTATTCGTGTCAACAACGACGGAAACGAGTATGTAATCAGCGAGAGCGAGAATGAGAGCATTGTGGAGGGTTGGAACCAAGAATACGAAGATGAAGAAGAATTTTACAATGATATGCAAACTATTACATTGAAATCAGAATTAAATTAAtatataaactcatttactt
162	187	GACTGACAGCAACAGTATTACACAGCTAATTATTCGTGTCAACAACGACGGAAACGAGTATGTAATCAGCGAGAGCGAGAATGAGAGCATTGTGGAGAAATGGAACCAAGAATACGAAGATGAAGAAGAATTTTACAATGATATGCAAACTATTACATTGAAATCAGAATTAAATTAAtatataaactcatttacttatg
165	190	TGACAGCAACAGTATTACACAGCTAATTATTCGTGTCAACAACGACGGAAACGAGTATGTAATCAGCGAGAGCGAGAATGAGAGCATTGTGGAGAAATTCAACCAAGAATACGAAGATGAAGAAGAATTTTACAATGATATGCAAACTATTACATTGAAATCAGAATTAAATTAAtatataaactcatttacttatgtag
168	193	CAGCAACAGTATTACACAGCTAATTATTCGTGTCAACAACGACGGAAACGAGTATGTAATCAGCGAGAGCGAGAATGAGAGCATTGTGGAGAAATTCATACAAGAATACGAAGATGAAGAAGAATTTTACAATGATATGCAAACTATTACATTGAAATCAGAATTAAATTAAtatataaactcatttacttatgtaggaa
171	196	CAACAGTATTACACAGCTAATTATTCGTGTCAACAACGACGGAAACGAGTATGTAATCAGCGAGAGCGAGAATGAGAGCATTGTGGAGAAATTCATAAGTGAATACGAAGATGAAGAAGAATTTTACAATGATATGCAAACTATTACATTGAAATCAGAATTAAATTAAtatataaactcatttacttatgtaggaataa
174	199	CAGTATTACACAGCTAATTATTCGTGTCAACAACGACGGAAACGAGTATGTAATCAGCGAGAGCGAGAATGAGAGCATTGTGGAGAAATTCATAAGTGCCTACGAAGATGAAGAAGAATTTTACAATGATATGCAAACTATTACATTGAAATCAGAATTAAATTAAtatataaactcatttacttatgtaggaataaaga
177	202	TATTACACAGCTAATTATTCGTGTCAACAACGACGGAAACGAGTATGTAATCAGCGAGAGCGAGAATGAGAGCATTGTGGAGAAATTCATAAGTGCCTTCGAAGATGAAGAAGAATTTTACAATGATATGCAAACTATTACATTGAAATCAGAATTAAATTAAtatataaactcatttacttatgtaggaataaagagta
180	205	TACACAGCTAATTATTCGTGTCAACAACGACGGAAACGAGTATGTAATCAGCGAGAGCGAGAATGAGAGCATTGTGGAGAAATTCATAAGTGCCTTCAAGGATGAAGAAGAATTTTACAATGATATGCAAACTATTACATTGAAATCAGAATTAAATTAAtatataaactcatttacttatgtaggaataaagagtatca
183	208	ACAGCTAATTATTCGTGTCAACAACGACGGAAACGAGTATGTAATCAGCGAGAGCGAGAATGAGAGCATTGTGGAGAAATTCATAAGTGCCTTCAAGAATGAAGAAGAATTTTACAATGATATGCAAACTATTACATTGAAATCAGAATTAAATTAAtatataaactcatttacttatgtaggaataaagagtatcatct
186	211	GCTAATTATTCGTGTCAACAACGACGGAAACGAGTATGTAATCAGCGAGAGCGAGAATGAGAGCATTGTGGAGAAATTCATAAGTGCCTTCAAGAATGGAGAAGAATTTTACAATGATATGCAAACTATTACATTGAAATCAGAATTAAATTAAtatataaactcatttacttatgtaggaataaagagtatcatctttc
189	214	AATTATTCGTGTCAACAACGACGGAAACGAGTATGTAATCAGCGAGAGCGAGAATGAGAGCATTGTGGAGAAATTCATAAGTGCCTTCAAGAATGGATGGGAATTTTACAATGATATGCAAACTATTACATTGAAATCAGAATTAAATTAAtatataaactcatttacttatgtaggaataaagagtatcatctttcaaa
192	217	TATTCGTGTCAACAACGACGGAAACGAGTATGTAATCAGCGAGAGCGAGAATGAGAGCATTGTGGAGAAATTCATAAGTGCCTTCAAGAATGGATGGAATTTTTACAATGATATGCAAACTATTACATTGAAATCAGAATTAAATTAAtatataaactcatttacttatgtaggaataaagagtatcatctttcaaacgc
195	220	TCGTGTCAACAACGACGGAAACGAGTATGTAATCAGCGAGAGCGAGAATGAGAGCATTGTGGAGAAATTCATAAGTGCCTTCAAGAATGGATGGAATCAGTACAATGATATGCAAACTATTACATTGAAATCAGAATTAAATTAAtatataaactcatttacttatgtaggaataaagagtatcatctttcaaacgccca
198	223	TGTCAACAACGACGGAAACGAGTATGTAATCAGCGAGAGCGAGAATGAGAGCATTGTGGAGAAATTCATAAGTGCCTTCAAGAATGGATGGAATCAGGAGAATGATATGCAAACTATTACATTGAAATCAGAATTAAATTAAtatataaactcatttacttatgtaggaataaagagtatcatctttcaaacgcccagcg
201	226	CAACAACGACGGAAACGAGTATGTAATCAGCGAGAGCGAGAATGAGAGCATTGTGGAGAAATTCATAAGTGCCTTCAAGAATGGATGGAATCAGGAGTATGATATGCAAACTATTACATTGAAATCAGAATTAAATTAAtatataaactcatttacttatgtaggaataaagagtatcatctttcaaacgcccagcggta
204	229	CAACGACGGAAACGAGTATGTAATCAGCGAGAGCGAGAATGAGAGCATTGTGGAGAAATTCATAAGTGCCTTCAAGAATGGATGGAATCAGGAGTATGAGATGCAAACTATTACATTGAAATCAGAATTAAATTAAtatataaactcatttacttatgtaggaataaagagtatcatctttcaaacgcccagcggtagta
207	232	CGACGGAAACGAGTATGTAATCAGCGAGAGCGAGAATGAGAGCATTGTGGAGAAATTCATAAGTGCCTTCAAGAATGGATGGAATCAGGAGTATGAGGACCAAACTATTACATTGAAATCAGAATTAAATTAAtatataaactcatttacttatgtaggaataaagagtatcatctttcaaacgcccagcggtagtacaa
210	235	CGGAAACGAGTATGTAATCAGCGAGAGCGAGAATGAGAGCATTGTGGAGAAATTCATAAGTGCCTTCAAGAATGGATGGAATCAGGAGTATGAGGACGAGACTATTACATTGAAATCAGAATTAAATTAAtatataaactcatttacttatgtaggaataaagagtatcatctttcaaacgcccagcggtagtacaattc
213	238	AAACGAGTATGTAATCAGCGAGAGCGAGAATGAGAGCATTGTGGAGAAATTCATAAGTGCCTTCAAGAATGGATGGAATCAGGAGTATGAGGACGAGGAGATTACATTGAAATCAGAATTAAATTAAtatataaactcatttacttatgtaggaataaagagtatcatctttcaaacgcccagcggtagtacaattcaaa
216	241	CGAGTATGTAATCAGCGAGAGCGAGAATGAGAGCATTGTGGAGAAATTCATAAGTGCCTTCAAGAATGGATGGAATCAGGAGTATGAGGACGAGGAGGAGACATTGAAATCAGAATTAAATTAAtatataaactcatttacttatgtaggaataaagagtatcatctttcaaacgcccagcggtagtacaattcaaagta
219	244	GTATGTAATCAGCGAGAGCGAGAATGAGAGCATTGTGGAGAAATTCATAAGTGCCTTCAAGAATGGATGGAATCAGGAGTATGAGGACGAGGAGGAGTTCTTGAAATCAGAATTAAATTAAtatataaactcatttacttatgtaggaataaagagtatcatctttcaaacgcccagcggtagtacaattcaaagtagta
222	247	TGTAATCAGCGAGAGCGAGAATGAGAGCATTGTGGAGAAATTCATAAGTGCCTTCAAGAATGGATGGAATCAGGAGTATGAGGACGAGGAGGAGTTCTATAAATCAGAATTAAATTAAtatataaactcatttacttatgtaggaataaagagtatcatctttcaaacgcccagcggtagtacaattcaaagtagtaggt
225	250	AATCAGCGAGAGCGAGAATGAGAGCATTGTGGAGAAATTCATAAGTGCCTTCAAGAATGGATGGAATCAGGAGTATGAGGACGAGGAGGAGTTCTATAACTCAGAATTAAATTAAtatataaactcatttacttatgtaggaataaagagtatcatctttcaaacgcccagcggtagtacaattcaaagtagtaggtacc
228	253	CAGCGAGAGCGAGAATGAGAGCATTGTGGAGAAATTCATAAGTGCCTTCAAGAATGGATGGAATCAGGAGTATGAGGACGAGGAGGAGTTCTATAACGACGAATTAAATTAAtatataaactcatttacttatgtaggaataaagagtatcatctttcaaacgcccagcggtagtacaattcaaagtagtaggtaccaat
231	256	CGAGAGCGAGAATGAGAGCATTGTGGAGAAATTCATAAGTGCCTTCAAGAATGGATGGAATCAGGAGTATGAGGACGAGGAGGAGTTCTATAACGACATGTTAAATTAAtatataaactcatttacttatgtaggaataaagagtatcatctttcaaacgcccagcggtagtacaattcaaagtagtaggtaccaatggt
234	259	GAGCGAGAATGAGAGCATTGTGGAGAAATTCATAAGTGCCTTCAAGAATGGATGGAATCAGGAGTATGAGGACGAGGAGGAGTTCTATAACGACATGCAGAATTAAtatataaactcatttacttatgtaggaataaagagtatcatctttcaaacgcccagcggtagtacaattcaaagtagtaggtaccaatggtagt
237	262	CGAGAATGAGAGCATTGTGGAGAAATTCATAAGTGCCTTCAAGAATGGATGGAATCAGGAGTATGAGGACGAGGAGGAGTTCTATAACGACATGCAGACCTAAtatataaactcatttacttatgtaggaataaagagtatcatctttcaaacgcccagcggtagtacaattcaaagtagtaggtaccaatggtagtact
0	28	aataaaagtatcaacaaaaaattgttaatatacctctatactttaacgtcaaggagaaaaaaccccggattctagaactagtggatcccccgggaaaaaaATTAAAAATAAGGATTACACTGTTAAATTGTCTGGTACAGATTCTAATTCAATCACTCAATTGATCATCAGAGTTAATAATGATGGTAATGAATACGTTA
3	31	aaaagtatcaacaaaaaattgttaatatacctctatactttaacgtcaaggagaaaaaaccccggattctagaactagtggatcccccgggaaaaaaATGAAAAATAAGGATTACACTGTTAAATTGTCTGGTACAGATTCTAATTCAATCACTCAATTGATCATCAGAGTTAATAATGATGGTAATGAATACGTTATTT
6	34	agtatcaacaaaaaattgttaatatacctctatactttaacgtcaaggagaaaaaaccccggattctagaactagtggatcccccgggaaaaaaATGAACAATAAGGATTACACTGTTAAATTGTCTGGTACAGATTCTAATTCAATCACTCAATTGATCATCAGAGTTAATAATGATGGTAATGAATACGTTATTTCTG
9	37	atcaacaaaaaattgttaatatacctctatactttaacgtcaaggagaaaaaaccccggattctagaactagtggatcccccgggaaaaaaATGAACATCAAGGATTACACTGTTAAATTGTCTGGTACAGATTCTAATTCAATCACTCAATTGATCATCAGAGTTAATAATGATGGTAATGAATACGTTATTTCTGAAT
12	40	aacaaaaaattgttaatatacctctatactttaacgtcaaggagaaaaaaccccggattctagaactagtggatcccccgggaaaaaaATGAACATCAACGATTACACTGTTAAATTGTCTGGTACAGATTCTAATTCAATCACTCAATTGATCATCAGAGTTAATAATGATGGTAATGAATACGTTATTTCTGAATCAG
15	43	aaaaaattgttaatatacctctatactttaacgtcaaggagaaaaaaccccggattctagaactagtggatcccccgggaaaaaaATGAACATCAACGACTACACTGTTAAATTGTCTGGTACAGATTCTAATTCAATCACTCAATTGATCATCAGAGTTAATAATGATGGTAATGAATACGTTATTTCTGAATCAGAAA
18	46	aaattgttaatatacctctatactttaacgtcaaggagaaaaaaccccggattctagaactagtggatcccccgggaaaaaaATGAACATCAACGACCTCACTGTTAAATTGTCTGGTACAGATTCTAATTCAATCACTCAATTGATCATCAGAGTTAATAATGATGGTAATGAATACGTTATTTCTGAATCAGAAAACG
21	49	ttgttaatatacctctatactttaacgtcaaggagaaaaaaccccggattctagaactagtggatcccccgggaaaaaaATGAACATCAACGACCTCATCGTTAAATTGTCTGGTACAGATTCTAATTCAATCACTCAATTGATCATCAGAGTTAATAATGATGGTAATGAATACGTTATTTCTGAATCAGAAAACGAAT
24	52	ttaatatacctctatactttaacgtcaaggagaaaaaaccccggattctagaactagtggatcccccgggaaaaaaATGAACATCAACGACCTCATCCGCAAATTGTCTGGTACAGATTCTAATTCAATCACTCAATTGATCATCAGAGTTAATAATGATGGTAATGAATACGTTATTTCTGAATCAGAAAACGAATCTA
27	55	atatacctctatactttaacgtcaaggagaaaaaaccccggattctagaactagtggatcccccgggaaaaaaATGAACATCAACGACCTCATCCGCGAGTTGTCTGGTACAGATTCTAATTCAATCACTCAATTGATCATCAGAGTTAATAATGATGGTAATGAATACGTTATTTCTGAATCAGAAAACGAATCTATCG
30	58	tacctctatactttaacgtcaaggagaaaaaaccccggattctagaactagtggatcccccgggaaaaaaATGAACATCAACGACCTCATCCGCGAGATATCTGGTACAGATTCTAATTCAATCACTCAATTGATCATCAGAGTTAATAATGATGGTAATGAATACGTTATTTCTGAATCAGAAAACGAATCTATCGTTG
33	61	ctctatactttaacgtcaaggagaaaaaaccccggattctagaactagtggatcccccgggaaaaaaATGAACATCAACGACCTCATCCGCGAGATAAAGGGTACAGATTCTAATTCAATCACTCAATTGATCATCAGAGTTAATAATGATGGTAATGAATACGTTATTTCTGAATCAGAAAACGAATCTATCGTTGAAA
36	64	tatactttaacgtcaaggagaaaaaaccccggattctagaactagtggatcccccgggaaaaaaATGAACATCAACGACCTCATCCGCGAGATAAAGAACACAGATTCTAATTCAATCACTCAATTGATCATCAGAGTTAATAATGATGGTAATGAATACGTTATTTCTGAATCAGAAAACGAATCTATCGTTGAAAAGT
39	67	actttaacgtcaaggagaaaaaaccccggattctagaactagtggatcccccgggaaaaaaATGAACATCAACGACCTCATCCGCGAGATAAAGAACAAAGATTCTAATTCAATCACTCAATTGATCATCAGAGTTAATAATGATGGTAATGAATACGTTATTTCTGAATCAGAAAACGAATCTATCGTTGAAAAGTTTA
42	70	ttaacgtcaaggagaaaaaaccccggattctagaactagtggatcccccgggaaaaaaATGAACATCAACGACCTCATCCGCGAGATAAAGAACAAAGACTCTAATTCAATCACTCAATTGATCATCAGAGTTAATAATGATGGTAATGAATACGTTATTTCTGAATCAGAAAACGAATCTATCGTTGAAAAGTTTATTT
45	73	acgtcaaggagaaaaaaccccggattctagaactagtggatcccccgggaaaaaaATGAACATCAACGACCTCATCCGCGAGATAAAGAACAAAGACTATAATTCAATCACTCAATTGATCATCAGAGTTAATAATGATGGTAATGAATACGTTATTTCTGAATCAGAAAACGAATCTATCGTTGAAAAGTTTATTTCAG
48	76	tcaaggagaaaaaaccccggattctagaactagtggatcccccgggaaaaaaATGAACATCAACGACCTCATCCGCGAGATAAAGAACAAAGACTATACCTCAATCACTCAATTGATCATCAGAGTTAATAATGATGGTAATGAATACGTTATTTCTGAATCAGAAAACGAATCTATCGTTGAAAAGTTTATTTCAGCTT
51	79	aggagaaaaaaccccggattctagaactagtggatcccccgggaaaaaaATGAACATCAACGACCTCATCCGCGAGATAAAGAACAAAGACTATACCGTGATCACTCAATTGATCATCAGAGTTAATAATGATGGTAATGAATACGTTATTTCTGAATCAGAAAACGAATCTATCGTTGAAAAGTTTATTTCAGCTTTTA
54	82	agaaaaaaccccggattctagaactagtggatcccccgggaaaaaaATGAACATCAACGACCTCATCCGCGAGATAAAGAACAAAGACTATACCGTGAAGACTCAATTGATCATCAGAGTTAATAATGATGGTAATGAATACGTTATTTCTGAATCAGAAAACGAATCTATCGTTGAAAAGTTTATTTCAGCTTTTAAAA
57	85	aaaaaccccggattctagaactagtggatcccccgggaaaaaaATGAACATCAACGACCTCATCCGCGAGATAAAGAACAAAGACTATACCGTGAAGCTACAATTGATCATCAGAGTTAATAATGATGGTAATGAATACGTTATTTCTGAATCAGAAAACGAATCTATCGTTGAAAAGTTTATTTCAGCTTTTAAAAACG
60	88	aaccccggattctagaactagtggatcccccgggaaaaaaATGAACATCAACGACCTCATCCGCGAGATAAAGAACAAAGACTATACCGTGAAGCTAAGCTTGATCATCAGAGTTAATAATGATGGTAATGAATACGTTATTTCTGAATCAGAAAACGAATCTATCGTTGAAAAGTTTATTTCAGCTTTTAAAAACGGTT
63	91	cccggattctagaactagtggatcccccgggaaaaaaATGAACATCAACGACCTCATCCGCGAGATAAAGAACAAAGACTATACCGTGAAGCTAAGCGGGATCATCAGAGTTAATAATGATGGTAATGAATACGTTATTTCTGAATCAGAAAACGAATCTATCGTTGAAAAGTTTATTTCAGCTTTTAAAAACGGTTGGA
66	94	ggattctagaactagtggatcccccgggaaaaaaATGAACATCAACGACCTCATCCGCGAGATAAAGAACAAAGACTATACCGTGAAGCTAAGCGGGACTATCAGAGTTAATAATGATGGTAATGAATACGTTATTTCTGAATCAGAAAACGAATCTATCGTTGAAAAGTTTATTTCAGCTTTTAAAAACGGTTGGAACC
69	97	ttctagaactagtggatcccccgggaaaaaaATGAACATCAACGACCTCATCCGCGAGATAAAGAACAAAGACTATACCGTGAAGCTAAGCGGGACTGACAGAGTTAATAATGATGGTAATGAATACGTTATTTCTGAATCAGAAAACGAATCTATCGTTGAAAAGTTTATTTCAGCTTTTAAAAACGGTTGGAACCAAG
72	100	tagaactagtggatcccccgggaaaaaaATGAACATCAACGACCTCATCCGCGAGATAAAGAACAAAGACTATACCGTGAAGCTAAGCGGGACTGACAGCGTTAATAATGATGGTAATGAATACGTTATTTCTGAATCAGAAAACGAATCTATCGTTGAAAAGTTTATTTCAGCTTTTAAAAACGGTTGGAACCAAGAAT
75	103	aactagtggatcccccgggaaaaaaATGAACATCAACGACCTCATCCGCGAGATAAAGAACAAAGACTATACCGTGAAGCTAAGCGGGACTGACAGCAACAATAATGATGGTAATGAATACGTTATTTCTGAATCAGAAAACGAATCTATCGTTGAAAAGTTTATTTCAGCTTTTAAAAACGGTTGGAACCAAGAATACG
78	106	tagtggatcccccgggaaaaaaATGAACATCAACGACCTCATCCGCGAGATAAAGAACAAAGACTATACCGTGAAGCTAAGCGGGACTGACAGCAACAGTAATGATGGTAATGAATACGTTATTTCTGAATCAGAAAACGAATCTATCGTTGAAAAGTTTATTTCAGCTTTTAAAAACGGTTGGAACCAAGAATACGAAG
81	109	tggatcccccgggaaaaaaATGAACATCAACGACCTCATCCGCGAGATAAAGAACAAAGACTATACCGTGAAGCTAAGCGGGACTGACAGCAACAGTATTGATGGTAATGAATACGTTATTTCTGAATCAGAAAACGAATCTATCGTTGAAAAGTTTATTTCAGCTTTTAAAAACGGTTGGAACCAAGAATACGAAGATG
84	112	atcccccgggaaaaaaATGAACATCAACGACCTCATCCGCGAGATAAAGAACAAAGACTATACCGTGAAGCTAAGCGGGACTGACAGCAACAGTATTACAGGTAATGAATACGTTATTTCTGAATCAGAAAACGAATCTATCGTTGAAAAGTTTATTTCAGCTTTTAAAAACGGTTGGAACCAAGAATACGAAGATGAAG
87	115	ccccgggaaaaaaATGAACATCAACGACCTCATCCGCGAGATAAAGAACAAAGACTATACCGTGAAGCTAAGCGGGACTGACAGCAACAGTATTACACAGAATGAATACGTTATTTCTGAATCAGAAAACGAATCTATCGTTGAAAAGTTTATTTCAGCTTTTAAAAACGGTTGGAACCAAGAATACGAAGATGAAGAAG
90	118	cgggaaaaaaATGAACATCAACGACCTCATCCGCGAGATAAAGAACAAAGACTATACCGTGAAGCTAAGCGGGACTGACAGCAACAGTATTACACAGCTAGAATACGTTATTTCTGAATCAGAAAACGAATCTATCGTTGAAAAGTTTATTTCAGCTTTTAAAAACGGTTGGAACCAAGAATACGAAGATGAAGAAGAAT
93	121	gaaaaaaATGAACATCAACGACCTCATCCGCGAGATAAAGAACAAAGACTATACCGTGAAGCTAAGCGGGACTGACAGCAACAGTATTACACAGCTAATTTACGTTATTTCTGAATCAGAAAACGAATCTATCGTTGAAAAGTTTATTTCAGCTTTTAAAAACGGTTGGAACCAAGAATACGAAGATGAAGAAGAATTTT
96	124	aaaaATGAACATCAACGACCTCATCCGCGAGATAAAGAACAAAGACTATACCGTGAAGCTAAGCGGGACTGACAGCAACAGTATTACACAGCTAATTATTGTTATTTCTGAATCAGAAAACGAATCTATCGTTGAAAAGTTTATTTCAGCTTTTAAAAACGGTTGGAACCAAGAATACGAAGATGAAGAAGAATTTTACA
99	127	aATGAACATCAACGACCTCATCCGCGAGATAAAGAACAAAGACTATACCGTGAAGCTAAGCGGGACTGACAGCAACAGTATTACACAGCTAATTATTCGTATTTCTGAATCAGAAAACGAATCTATCGTTGAAAAGTTTATTTCAGCTTTTAAAAACGGTTGGAACCAAGAATACGAAGATGAAGAAGAATTTTACAATG
102	130	GAACATCAACGACCTCATCCGCGAGATAAAGAACAAAGACTATACCGTGAAGCTAAGCGGGACTGACAGCAACAGTATTACACAGCTAATTATTCGTGTCTCTGAATCAGAAAACGAATCTATCGTTGAAAAGTTTATTTCAGCTTTTAAAAACGGTTGGAACCAAGAATACGAAGATGAAGAAGAATTTTACAATGATA
105	133	CATCAACGACCTCATCCGCGAGATAAAGAACAAAGACTATACCGTGAAGCTAAGCGGGACTGACAGCAACAGTATTACACAGCTAATTATTCGTGTCAACGAATCAGAAAACGAATCTATCGTTGAAAAGTTTATTTCAGCTTTTAAAAACGGTTGGAACCAAGAATACGAAGATGAAGAAGAATTTTACAATGATATGC
108	136	CAACGACCTCATCCGCGAGATAAAGAACAAAGACTATACCGTGAAGCTAAGCGGGACTGACAGCAACAGTATTACACAGCTAATTATTCGTGTCAACAACTCAGAAAACGAATCTATCGTTGAAAAGTTTATTTCAGCTTTTAAAAACGGTTGGAACCAAGAATACGAAGATGAAGAAGAATTTTACAATGATATGCAAA
111	139	CGACCTCATCCGCGAGATAAAGAACAAAGACTATACCGTGAAGCTAAGCGGGACTGACAGCAACAGTATTACACAGCTAATTATTCGTGTCAACAACGACGAAAACGAATCTATCGTTGAAAAGTTTATTTCAGCTTTTAAAAACGGTTGGAACCAAGAATACGAAGATGAAGAAGAATTTTACAATGATATGCAAACTA
114	142	CCTCATCCGCGAGATAAAGAACAAAGACTATACCGTGAAGCTAAGCGGGACTGACAGCAACAGTATTACACAGCTAATTATTCGTGTCAACAACGACGGAAACGAATCTATCGTTGAAAAGTTTATTTCAGCTTTTAAAAACGGTTGGAACCAAGAATACGAAGATGAAGAAGAATTTTACAATGATATGCAAACTATTA
120	148	CCGCGAGATAAAGAACAAAGACTATACCGTGAAGCTAAGCGGGACTGACAGCAACAGTATTACACAGCTAATTATTCGTGTCAACAACGACGGAAACGAGTCTATCGTTGAAAAGTTTATTTCAGCTTTTAAAAACGGTTGGAACCAAGAATACGAAGATGAAGAAGAATTTTACAATGATATGCAAACTATTACATTGA
123	151	CGAGATAAAGAACAAAGACTATACCGTGAAGCTAAGCGGGACTGACAGCAACAGTATTACACAGCTAATTATTCGTGTCAACAACGACGGAAACGAGTATATCGTTGAAAAGTTTATTTCAGCTTTTAAAAACGGTTGGAACCAAGAATACGAAGATGAAGAAGAATTTTACAATGATATGCAAACTATTACATTGAAAT
126	154	GATAAAGAACAAAGACTATACCGTGAAGCTAAGCGGGACTGACAGCAACAGTATTACACAGCTAATTATTCGTGTCAACAACGACGGAAACGAGTATGTAGTTGAAAAGTTTATTTCAGCTTTTAAAAACGGTTGGAACCAAGAATACGAAGATGAAGAAGAATTTTACAATGATATGCAAACTATTACATTGAAATCAG
129	157	AAAGAACAAAGACTATACCGTGAAGCTAAGCGGGACTGACAGCAACAGTATTACACAGCTAATTATTCGTGTCAACAACGACGGAAACGAGTATGTAATCGAAAAGTTTATTTCAGCTTTTAAAAACGGTTGGAACCAAGAATACGAAGATGAAGAAGAATTTTACAATGATATGCAAACTATTACATTGAAATCAGAAT
132	160	GAACAAAGACTATACCGTGAAGCTAAGCGGGACTGACAGCAACAGTATTACACAGCTAATTATTCGTGTCAACAACGACGGAAACGAGTATGTAATCAGCAAGTTTATTTCAGCTTTTAAAAACGGTTGGAACCAAGAATACGAAGATGAAGAAGAATTTTACAATGATATGCAAACTATTACATTGAAATCAGAATTAA
135	163	CAAAGACTATACCGTGAAGCTAAGCGGGACTGACAGCAACAGTATTACACAGCTAATTATTCGTGTCAACAACGACGGAAACGAGTATGTAATCAGCGAGTTTATTTCAGCTTTTAAAAACGGTTGGAACCAAGAATACGAAGATGAAGAAGAATTTTACAATGATATGCAAACTATTACATTGAAATCAGAATTAAATT
138	166	AGACTATACCGTGAAGCTAAGCGGGACTGACAGCAACAGTATTACACAGCTAATTATTCGTGTCAACAACGACGGAAACGAGTATGTAATCAGCGAGAGCATTTCAGCTTTTAAAAACGGTTGGAACCAAGAATACGAAGATGAAGAAGAATTTTACAATGATATGCAAACTATTACATTGAAATCAGAATTAAATTAAt
141	169	CTATACCGTGAAGCTAAGCGGGACTGACAGCAACAGTATTACACAGCTAATTATTCGTGTCAACAACGACGGAAACGAGTATGTAATCAGCGAGAGCGAGTCAGCTTTTAAAAACGGTTGGAACCAAGAATACGAAGATGAAGAAGAATTTTACAATGATATGCAAACTATTACATTGAAATCAGAATTAAATTAAtata
144	172	TACCGTGAAGCTAAGCGGGACTGACAGCAACAGTATTACACAGCTAATTATTCGTGTCAACAACGACGGAAACGAGTATGTAATCAGCGAGAGCGAGAATGCTTTTAAAAACGGTTGGAACCAAGAATACGAAGATGAAGAAGAATTTTACAATGATATGCAAACTATTACATTGAAATCAGAATTAAATTAAtatataa
147	175	CGTGAAGCTAAGCGGGACTGACAGCAACAGTATTACACAGCTAATTATTCGTGTCAACAACGACGGAAACGAGTATGTAATCAGCGAGAGCGAGAATGAGTTTAAAAACGGTTGGAACCAAGAATACGAAGATGAAGAAGAATTTTACAATGATATGCAAACTATTACATTGAAATCAGAATTAAATTAAtatataaact
150	178	GAAGCTAAGCGGGACTGACAGCAACAGTATTACACAGCTAATTATTCGTGTCAACAACGACGGAAACGAGTATGTAATCAGCGAGAGCGAGAATGAGAGCAAAAACGGTTGGAACCAAGAATACGAAGATGAAGAAGAATTTTACAATGATATGCAAACTATTACATTGAAATCAGAATTAAATTAAtatataaactcat
153	181	GCTAAGCGGGACTGACAGCAACAGTATTACACAGCTAATTATTCGTGTCAACAACGACGGAAACGAGTATGTAATCAGCGAGAGCGAGAATGAGAGCATTAACGGTTGGAACCAAGAATACGAAGATGAAGAAGAATTTTACAATGATATGCAAACTATTACATTGAAATCAGAATTAAATTAAtatataaactcattta
156	184	AAGCGGGACTGACAGCAACAGTATTACACAGCTAATTATTCGTGTCAACAACGACGGAAACGAGTATGTAATCAGCGAGAGCGAGAATGAGAGCATTGTGGGTTGGAACCAAGAATACGAAGATGAAGAAGAATTTTACAATGATATGCAAACTATTACATTGAAATCAGAATTAAATTAAtatataaactcatttactt
159	187	CGGGACTGACAGCAACAGTATTACACAGCTAATTATTCGTGTCAACAACGACGGAAACGAGTATGTAATCAGCGAGAGCGAGAATGAGAGCATTGTGGAGTGGAACCAAGAATACGAAGATGAAGAAGAATTTTACAATGATATGCAAACTATTACATTGAAATCAGAATTAAATTAAtatataaactcatttacttatg
162	190	GACTGACAGCAACAGTATTACACAGCTAATTATTCGTGTCAACAACGACGGAAACGAGTATGTAATCAGCGAGAGCGAGAATGAGAGCATTGTGGAGAAAAACCAAGAATACGAAGATGAAGAAGAATTTTACAATGATATGCAAACTATTACATTGAAATCAGAATTAAATTAAtatataaactcatttacttatgtag
165	193	TGACAGCAACAGTATTACACAGCTAATTATTCGTGTCAACAACGACGGAAACGAGTATGTAATCAGCGAGAGCGAGAATGAGAGCATTGTGGAGAAATTCCAAGAATACGAAGATGAAGAAGAATTTTACAATGATATGCAAACTATTACATTGAAATCAGAATTAAATTAAtatataaactcatttacttatgtaggaa
168	196	CAGCAACAGTATTACACAGCTAATTATTCGTGTCAACAACGACGGAAACGAGTATGTAATCAGCGAGAGCGAGAATGAGAGCATTGTGGAGAAATTCATAGAATACGAAGATGAAGAAGAATTTTACAATGATATGCAAACTATTACATTGAAATCAGAATTAAATTAAtatataaactcatttacttatgtaggaataa
171	199	CAACAGTATTACACAGCTAATTATTCGTGTCAACAACGACGGAAACGAGTATGTAATCAGCGAGAGCGAGAATGAGAGCATTGTGGAGAAATTCATAAGTTACGAAGATGAAGAAGAATTTTACAATGATATGCAAACTATTACATTGAAATCAGAATTAAATTAAtatataaactcatttacttatgtaggaataaaga
174	202	CAGTATTACACAGCTAATTATTCGTGTCAACAACGACGGAAACGAGTATGTAATCAGCGAGAGCGAGAATGAGAGCATTGTGGAGAAATTCATAAGTGCCGAAGATGAAGAAGAATTTTACAATGATATGCAAACTATTACATTGAAATCAGAATTAAATTAAtatataaactcatttacttatgtaggaataaagagta
177	205	TATTACACAGCTAATTATTCGTGTCAACAACGACGGAAACGAGTATGTAATCAGCGAGAGCGAGAATGAGAGCATTGTGGAGAAATTCATAAGTGCCTTCGATGAAGAAGAATTTTACAATGATATGCAAACTATTACATTGAAATCAGAATTAAATTAAtatataaactcatttacttatgtaggaataaagagtatca
180	208	TACACAGCTAATTATTCGTGTCAACAACGACGGAAACGAGTATGTAATCAGCGAGAGCGAGAATGAGAGCATTGTGGAGAAATTCATAAGTGCCTTCAAGGAAGAAGAATTTTACAATGATATGCAAACTATTACATTGAAATCAGAATTAAATTAAtatataaactcatttacttatgtaggaataaagagtatcatct
183	211	ACAGCTAATTATTCGTGTCAACAACGACGGAAACGAGTATGTAATCAGCGAGAGCGAGAATGAGAGCATTGTGGAGAAATTCATAAGTGCCTTCAAGAATGAAGAATTTTACAATGATATGCAAACTATTACATTGAAATCAGAATTAAATTAAtatataaactcatttacttatgtaggaataaagagtatcatctttc
186	214	GCTAATTATTCGTGTCAACAACGACGGAAACGAGTATGTAATCAGCGAGAGCGAGAATGAGAGCATTGTGGAGAAATTCATAAGTGCCTTCAAGAATGGAGAATTTTACAATGATATGCAAACTATTACATTGAAATCAGAATTAAATTAAtatataaactcatttacttatgtaggaataaagagtatcatctttcaaa
189	217	AATTATTCGTGTCAACAACGACGGAAACGAGTATGTAATCAGCGAGAGCGAGAATGAGAGCATTGTGGAGAAATTCATAAGTGCCTTCAAGAATGGATGGTTTTACAATGATATGCAAACTATTACATTGAAATCAGAATTAAATTAAtatataaactcatttacttatgtaggaataaagagtatcatctttcaaacgc
192	220	TATTCGTGTCAACAACGACGGAAACGAGTATGTAATCAGCGAGAGCGAGAATGAGAGCATTGTGGAGAAATTCATAAGTGCCTTCAAGAATGGATGGAATTACAATGATATGCAAACTATTACATTGAAATCAGAATTAAATTAAtatataaactcatttacttatgtaggaataaagagtatcatctttcaaacgccca
195	223	TCGTGTCAACAACGACGGAAACGAGTATGTAATCAGCGAGAGCGAGAATGAGAGCATTGTGGAGAAATTCATAAGTGCCTTCAAGAATGGATGGAATCAGAATGATATGCAAACTATTACATTGAAATCAGAATTAAATTAAtatataaactcatttacttatgtaggaataaagagtatcatctttcaaacgcccagcg
198	226	TGTCAACAACGACGGAAACGAGTATGTAATCAGCGAGAGCGAGAATGAGAGCATTGTGGAGAAATTCATAAGTGCCTTCAAGAATGGATGGAATCAGGAGGATATGCAAACTATTACATTGAAATCAGAATTAAATTAAtatataaactcatttacttatgtaggaataaagagtatcatctttcaaacgcccagcggta
201	229	CAACAACGACGGAAACGAGTATGTAATCAGCGAGAGCGAGAATGAGAGCATTGTGGAGAAATTCATAAGTGCCTTCAAGAATGGATGGAATCAGGAGTATATGCAAACTATTACATTGAAATCAGAATTAAATTAAtatataaactcatttacttatgtaggaataaagagtatcatctttcaaacgcccagcggtagta
204	232	CAACGACGGAAACGAGTATGTAATCAGCGAGAGCGAGAATGAGAGCATTGTGGAGAAATTCATAAGTGCCTTCAAGAATGGATGGAATCAGGAGTATGAGCAAACTATTACATTGAAATCAGAATTAAATTAAtatataaactcatttacttatgtaggaataaagagtatcatctttcaaacgcccagcggtagtacaa
207	235	CGACGGAAACGAGTATGTAATCAGCGAGAGCGAGAATGAGAGCATTGTGGAGAAATTCATAAGTGCCTTCAAGAATGGATGGAATCAGGAGTATGAGGACACTATTACATTGAAATCAGAATTAAATTAAtatataaactcatttacttatgtaggaataaagagtatcatctttcaaacgcccagcggtagtacaattc
210	238	CGGAAACGAGTATGTAATCAGCGAGAGCGAGAATGAGAGCATTGTGGAGAAATTCATAAGTGCCTTCAAGAATGGATGGAATCAGGAGTATGAGGACGAGATTACATTGAAATCAGAATTAAATTAAtatataaactcatttacttatgtaggaataaagagtatcatctttcaaacgcccagcggtagtacaattcaaa
213	241	AAACGAGTATGTAATCAGCGAGAGCGAGAATGAGAGCATTGTGGAGAAATTCATAAGTGCCTTCAAGAATGGATGGAATCAGGAGTATGAGGACGAGGAGACATTGAAATCAGAATTAAATTAAtatataaactcatttacttatgtaggaataaagagtatcatctttcaaacgcccagcggtagtacaattcaaagta
216	244	CGAGTATGTAATCAGCGAGAGCGAGAATGAGAGCATTGTGGAGAAATTCATAAGTGCCTTCAAGAATGGATGGAATCAGGAGTATGAGGACGAGGAGGAGTTGAAATCAGAATTAAATTAAtatataaactcatttacttatgtaggaataaagagtatcatctttcaaacgcccagcggtagtacaattcaaagtagta
219	247	GTATGTAATCAGCGAGAGCGAGAATGAGAGCATTGTGGAGAAATTCATAAGTGCCTTCAAGAATGGATGGAATCAGGAGTATGAGGACGAGGAGGAGTTCAAATCAGAATTAAATTAAtatataaactcatttacttatgtaggaataaagagtatcatctttcaaacgcccagcggtagtacaattcaaagtagtaggt
222	250	TGTAATCAGCGAGAGCGAGAATGAGAGCATTGTGGAGAAATTCATAAGTGCCTTCAAGAATGGATGGAATCAGGAGTATGAGGACGAGGAGGAGTTCTATTCAGAATTAAATTAAtatataaactcatttacttatgtaggaataaagagtatcatctttcaaacgcccagcggtagtacaattcaaagtagtaggtacc
225	253	AATCAGCGAGAGCGAGAATGAGAGCATTGTGGAGAAATTCATAAGTGCCTTCAAGAATGGATGGAATCAGGAGTATGAGGACGAGGAGGAGTTCTATAACGAATTAAATTAAtatataaactcatttacttatgtaggaataaagagtatcatctttcaaacgcccagcggtagtacaattcaaagtagtaggtaccaat
228	256	CAGCGAGAGCGAGAATGAGAGCATTGTGGAGAAATTCATAAGTGCCTTCAAGAATGGATGGAATCAGGAGTATGAGGACGAGGAGGAGTTCTATAACGACTTAAATTAAtatataaactcatttacttatgtaggaataaagagtatcatctttcaaacgcccagcggtagtacaattcaaagtagtaggtaccaatggt
231	259	CGAGAGCGAGAATGAGAGCATTGTGGAGAAATTCATAAGTGCCTTCAAGAATGGATGGAATCAGGAGTATGAGGACGAGGAGGAGTTCTATAACGACATGAATTAAtatataaactcatttacttatgtaggaataaagagtatcatctttcaaacgcccagcggtagtacaattcaaagtagtaggtaccaatggtagt
234	262	GAGCGAGAATGAGAGCATTGTGGAGAAATTCATAAGTGCCTTCAAGAATGGATGGAATCAGGAGTATGAGGACGAGGAGGAGTTCTATAACGACATGCAGTAAtatataaactcatttacttatgtaggaataaagagtatcatctttcaaacgcccagcggtagtacaattcaaagtagtaggtaccaatggtagtact
0	31	aataaaagtatcaacaaaaaattgttaatatacctctatactttaacgtcaaggagaaaaaaccccggattctagaactagtggatcccccgggaaaaaaAAAAATAAGGATTACACTGTTAAATTGTCTGGTACAGATTCTAATTCAATCACTCAATTGATCATCAGAGTTAATAATGATGGTAATGAATACGTTATTT
3	34	aaaagtatcaacaaaaaattgttaatatacctctatactttaacgtcaaggagaaaaaaccccggattctagaactagtggatcccccgggaaaaaaATGAATAAGGATTACACTGTTAAATTGTCTGGTACAGATTCTAATTCAATCACTCAATTGATCATCAGAGTTAATAATGATGGTAATGAATACGTTATTTCTG
6	37	agtatcaacaaaaaattgttaatatacctctatactttaacgtcaaggagaaaaaaccccggattctagaactagtggatcccccgggaaaaaaATGAACAAGGATTACACTGTTAAATTGTCTGGTACAGATTCTAATTCAATCACTCAATTGATCATCAGAGTTAATAATGATGGTAATGAATACGTTATTTCTGAAT
9	40	atcaacaaaaaattgttaatatacctctatactttaacgtcaaggagaaaaaaccccggattctagaactagtggatcccccgggaaaaaaATGAACATCGATTACACTGTTAAATTGTCTGGTACAGATTCTAATTCAATCACTCAATTGATCATCAGAGTTAATAATGATGGTAATGAATACGTTATTTCTGAATCAG
12	43	aacaaaaaattgttaatatacctctatactttaacgtcaaggagaaaaaaccccggattctagaactagtggatcccccgggaaaaaaATGAACATCAACTACACTGTTAAATTGTCTGGTACAGATTCTAATTCAATCACTCAATTGATCATCAGAGTTAATAATGATGGTAATGAATACGTTATTTCTGAATCAGAAA
15	46	aaaaaattgttaatatacctctatactttaacgtcaaggagaaaaaaccccggattctagaactagtggatcccccgggaaaaaaATGAACATCAACGACACTGTTAAATTGTCTGGTACAGATTCTAATTCAATCACTCAATTGATCATCAGAGTTAATAATGATGGTAATGAATACGTTATTTCTGAATCAGAAAACG
18	49	aaattgttaatatacctctatactttaacgtcaaggagaaaaaaccccggattctagaactagtggatcccccgggaaaaaaATGAACATCAACGACCTCGTTAAATTGTCTGGTACAGATTCTAATTCAATCACTCAATTGATCATCAGAGTTAATAATGATGGTAATGAATACGTTATTTCTGAATCAGAAAACGAAT
21	52	ttgttaatatacctctatactttaacgtcaaggagaaaaaaccccggattctagaactagtggatcccccgggaaaaaaATGAACATCAACGACCTCATCAAATTGTCTGGTACAGATTCTAATTCAATCACTCAATTGATCATCAGAGTTAATAATGATGGTAATGAATACGTTATTTCTGAATCAGAAAACGAATCTA
24	55	ttaatatacctctatactttaacgtcaaggagaaaaaaccccggattctagaactagtggatcccccgggaaaaaaATGAACATCAACGACCTCATCCGCTTGTCTGGTACAGATTCTAATTCAATCACTCAATTGATCATCAGAGTTAATAATGATGGTAATGAATACGTTATTTCTGAATCAGAAAACGAATCTATCG
27	58	atatacctctatactttaacgtcaaggagaaaaaaccccggattctagaactagtggatcccccgggaaaaaaATGAACATCAACGACCTCATCCGCGAGTCTGGTACAGATTCTAATTCAATCACTCAATTGATCATCAGAGTTAATAATGATGGTAATGAATACGTTATTTCTGAATCAGAAAACGAATCTATCGTTG
30	61	tacctctatactttaacgtcaaggagaaaaaaccccggattctagaactagtggatcccccgggaaaaaaATGAACATCAACGACCTCATCCGCGAGATAGGTACAGATTCTAATTCAATCACTCAATTGATCATCAGAGTTAATAATGATGGTAATGAATACGTTATTTCTGAATCAGAAAACGAATCTATCGTTGAAA
33	64	ctctatactttaacgtcaaggagaaaaaaccccggattctagaactagtggatcccccgggaaaaaaATGAACATCAACGACCTCATCCGCGAGATAAAGACAGATTCTAATTCAATCACTCAATTGATCATCAGAGTTAATAATGATGGTAATGAATACGTTATTTCTGAATCAGAAAACGAATCTATCGTTGAAAAGT
36	67	tatactttaacgtcaaggagaaaaaaccccggattctagaactagtggatcccccgggaaaaaaATGAACATCAACGACCTCATCCGCGAGATAAAGAACGATTCTAATTCAATCACTCAATTGATCATCAGAGTTAATAATGATGGTAATGAATACGTTATTTCTGAATCAGAAAACGAATCTATCGTTGAAAAGTTTA
39	70	actttaacgtcaaggagaaaaaaccccggattctagaactagtggatcccccgggaaaaaaATGAACATCAACGACCTCATCCGCGAGATAAAGAACAAATCTAATTCAATCACTCAATTGATCATCAGAGTTAATAATGATGGTAATGAATACGTTATTTCTGAATCAGAAAACGAATCTATCGTTGAAAAGTTTATTT
42	73	ttaacgtcaaggagaaaaaaccccggattctagaactagtggatcccccgggaaaaaaATGAACATCAACGACCTCATCCGCGAGATAAAGAACAAAGACAATTCAATCACTCAATTGATCATCAGAGTTAATAATGATGGTAATGAATACGTTATTTCTGAATCAGAAAACGAATCTATCGTTGAAAAGTTTATTTCAG
45	76	acgtcaaggagaaaaaaccccggattctagaactagtggatcccccgggaaaaaaATGAACATCAACGACCTCATCCGCGAGATAAAGAACAAAGACTATTCAATCACTCAATTGATCATCAGAGTTAATAATGATGGTAATGAATACGTTATTTCTGAATCAGAAAACGAATCTATCGTTGAAAAGTTTATTTCAGCTT
48	79	tcaaggagaaaaaaccccggattctagaactagtggatcccccgggaaaaaaATGAACATCAACGACCTCATCCGCGAGATAAAGAACAAAGACTATACCATCACTCAATTGATCATCAGAGTTAATAATGATGGTAATGAATACGTTATTTCTGAATCAGAAAACGAATCTATCGTTGAAAAGTTTATTTCAGCTTTTA
51	82	aggagaaaaaaccccggattctagaactagtggatcccccgggaaaaaaATGAACATCAACGACCTCATCCGCGAGATAAAGAACAAAGACTATACCGTGACTCAATTGATCATCAGAGTTAATAATGATGGTAATGAATACGTTATTTCTGAATCAGAAAACGAATCTATCGTTGAAAAGTTTATTTCAGCTTTTAAAA
54	85	agaaaaaaccccggattctagaactagtggatcccccgggaaaaaaATGAACATCAACGACCTCATCCGCGAGATAAAGAACAAAGACTATACCGTGAAGCAATTGATCATCAGAGTTAATAATGATGGTAATGAATACGTTATTTCTGAATCAGAAAACGAATCTATCGTTGAAAAGTTTATTTCAGCTTTTAAAAACG
57	88	aaaaaccccggattctagaactagtggatcccccgggaaaaaaATGAACATCAACGACCTCATCCGCGAGATAAAGAACAAAGACTATACCGTGAAGCTATTGATCATCAGAGTTAATAATGATGGTAATGAATACGTTATTTCTGAATCAGAAAACGAATCTATCGTTGAAAAGTTTATTTCAGCTTTTAAAAACGGTT
60	91	aaccccggattctagaactagtggatcccccgggaaaaaaATGAACATCAACGACCTCATCCGCGAGATAAAGAACAAAGACTATACCGTGAAGCTAAGCATCATCAGAGTTAATAATGATGGTAATGAATACGTTATTTCTGAATCAGAAAACGAATCTATCGTTGAAAAGTTTATTTCAGCTTTTAAAAACGGTTGGA
63	94	cccggattctagaactagtggatcccccgggaaaaaaATGAACATCAACGACCTCATCCGCGAGATAAAGAACAAAGACTATACCGTGAAGCTAAGCGGGATCAGAGTTAATAATGATGGTAATGAATACGTTATTTCTGAATCAGAAAACGAATCTATCGTTGAAAAGTTTATTTCAGCTTTTAAAAACGGTTGGAACC
66	97	ggattctagaactagtggatcccccgggaaaaaaATGAACATCAACGACCTCATCCGCGAGATAAAGAACAAAGACTATACCGTGAAGCTAAGCGGGACTAGAGTTAATAATGATGGTAATGAATACGTTATTTCTGAATCAGAAAACGAATCTATCGTTGAAAAGTTTATTTCAGCTTTTAAAAACGGTTGGAACCAAG
69	100	ttctagaactagtggatcccccgggaaaaaaATGAACATCAACGACCTCATCCGCGAGATAAAGAACAAAGACTATACCGTGAAGCTAAGCGGGACTGACGTTAATAATGATGGTAATGAATACGTTATTTCTGAATCAGAAAACGAATCTATCGTTGAAAAGTTTATTTCAGCTTTTAAAAACGGTTGGAACCAAGAAT
72	103	tagaactagtggatcccccgggaaaaaaATGAACATCAACGACCTCATCCGCGAGATAAAGAACAAAGACTATACCGTGAAGCTAAGCGGGACTGACAGCAATAATGATGGTAATGAATACGTTATTTCTGAATCAGAAAACGAATCTATCGTTGAAAAGTTTATTTCAGCTTTTAAAAACGGTTGGAACCAAGAATACG
75	106	aactagtggatcccccgggaaaaaaATGAACATCAACGACCTCATCCGCGAGATAAAGAACAAAGACTATACCGTGAAGCTAAGCGGGACTGACAGCAACAATGATGGTAATGAATACGTTATTTCTGAATCAGAAAACGAATCTATCGTTGAAAAGTTTATTTCAGCTTTTAAAAACGGTTGGAACCAAGAATACGAAG
78	109	tagtggatcccccgggaaaaaaATGAACATCAACGACCTCATCCGCGAGATAAAGAACAAAGACTATACCGTGAAGCTAAGCGGGACTGACAGCAACAGTGATGGTAATGAATACGTTATTTCTGAATCAGAAAACGAATCTATCGTTGAAAAGTTTATTTCAGCTTTTAAAAACGGTTGGAACCAAGAATACGAAGATG
81	112	tggatcccccgggaaaaaaATGAACATCAACGACCTCATCCGCGAGATAAAGAACAAAGACTATACCGTGAAGCTAAGCGGGACTGACAGCAACAGTATTGGTAATGAATACGTTATTTCTGAATCAGAAAACGAATCTATCGTTGAAAAGTTTATTTCAGCTTTTAAAAACGGTTGGAACCAAGAATACGAAGATGAAG
84	115	atcccccgggaaaaaaATGAACATCAACGACCTCATCCGCGAGATAAAGAACAAAGACTATACCGTGAAGCTAAGCGGGACTGACAGCAACAGTATTACAAATGAATACGTTATTTCTGAATCAGAAAACGAATCTATCGTTGAAAAGTTTATTTCAGCTTTTAAAAACGGTTGGAACCAAGAATACGAAGATGAAGAAG
87	118	ccccgggaaaaaaATGAACATCAACGACCTCATCCGCGAGATAAAGAACAAAGACTATACCGTGAAGCTAAGCGGGACTGACAGCAACAGTATTACACAGGAATACGTTATTTCTGAATCAGAAAACGAATCTATCGTTGAAAAGTTTATTTCAGCTTTTAAAAACGGTTGGAACCAAGAATACGAAGATGAAGAAGAAT
90	121	cgggaaaaaaATGAACATCAACGACCTCATCCGCGAGATAAAGAACAAAGACTATACCGTGAAGCTAAGCGGGACTGACAGCAACAGTATTACACAGCTATACGTTATTTCTGAATCAGAAAACGAATCTATCGTTGAAAAGTTTATTTCAGCTTTTAAAAACGGTTGGAACCAAGAATACGAAGATGAAGAAGAATTTT
93	124	gaaaaaaATGAACATCAACGACCTCATCCGCGAGATAAAGAACAAAGACTATACCGTGAAGCTAAGCGGGACTGACAGCAACAGTATTACACAGCTAATTGTTATTTCTGAATCAGAAAACGAATCTATCGTTGAAAAGTTTATTTCAGCTTTTAAAAACGGTTGGAACCAAGAATACGAAGATGAAGAAGAATTTTACA
96	127	aaaaATGAACATCAACGACCTCATCCGCGAGATAAAGAACAAAGACTATACCGTGAAGCTAAGCGGGACTGACAGCAACAGTATTACACAGCTAATTATTATTTCTGAATCAGAAAACGAATCTATCGTTGAAAAGTTTATTTCAGCTTTTAAAAACGGTTGGAACCAAGAATACGAAGATGAAGAAGAATTTTACAATG
99	130	aATGAACATCAACGACCTCATCCGCGAGATAAAGAACAAAGACTATACCGTGAAGCTAAGCGGGACTGACAGCAACAGTATTACACAGCTAATTATTCGTTCTGAATCAGAAAACGAATCTATCGTTGAAAAGTTTATTTCAGCTTTTAAAAACGGTTGGAACCAAGAATACGAAGATGAAGAAGAATTTTACAATGATA
102	133	GAACATCAACGACCTCATCCGCGAGATAAAGAACAAAGACTATACCGTGAAGCTAAGCGGGACTGACAGCAACAGTATTACACAGCTAATTATTCGTGTCGAATCAGAAAACGAATCTATCGTTGAAAAGTTTATTTCAGCTTTTAAAAACGGTTGGAACCAAGAATACGAAGATGAAGAAGAATTTTACAATGATATGC
105	136	CATCAACGACCTCATCCGCGAGATAAAGAACAAAGACTATACCGTGAAGCTAAGCGGGACTGACAGCAACAGTATTACACAGCTAATTATTCGTGTCAACTCAGAAAACGAATCTATCGTTGAAAAGTTTATTTCAGCTTTTAAAAACGGTTGGAACCAAGAATACGAAGATGAAGAAGAATTTTACAATGATATGCAAA
108	139	CAACGACCTCATCCGCGAGATAAAGAACAAAGACTATACCGTGAAGCTAAGCGGGACTGACAGCAACAGTATTACACAGCTAATTATTCGTGTCAACAACGAAAACGAATCTATCGTTGAAAAGTTTATTTCAGCTTTTAAAAACGGTTGGAACCAAGAATACGAAGATGAAGAAGAATTTTACAATGATATGCAAACTA
111	142	CGACCTCATCCGCGAGATAAAGAACAAAGACTATACCGTGAAGCTAAGCGGGACTGACAGCAACAGTATTACACAGCTAATTATTCGTGTCAACAACGACAACGAATCTATCGTTGAAAAGTTTATTTCAGCTTTTAAAAACGGTTGGAACCAAGAATACGAAGATGAAGAAGAATTTTACAATGATATGCAAACTATTA
114	145	CCTCATCCGCGAGATAAAGAACAAAGACTATACCGTGAAGCTAAGCGGGACTGACAGCAACAGTATTACACAGCTAATTATTCGTGTCAACAACGACGGAGAATCTATCGTTGAAAAGTTTATTTCAGCTTTTAAAAACGGTTGGAACCAAGAATACGAAGATGAAGAAGAATTTTACAATGATATGCAAACTATTACAT
117	148	CATCCGCGAGATAAAGAACAAAGACTATACCGTGAAGCTAAGCGGGACTGACAGCAACAGTATTACACAGCTAATTATTCGTGTCAACAACGACGGAAACTCTATCGTTGAAAAGTTTATTTCAGCTTTTAAAAACGGTTGGAACCAAGAATACGAAGATGAAGAAGAATTTTACAATGATATGCAAACTATTACATTGA
120	151	CCGCGAGATAAAGAACAAAGACTATACCGTGAAGCTAAGCGGGACTGACAGCAACAGTATTACACAGCTAATTATTCGTGTCAACAACGACGGAAACGAGATCGTTGAAAAGTTTATTTCAGCTTTTAAAAACGGTTGGAACCAAGAATACGAAGATGAAGAAGAATTTTACAATGATATGCAAACTATTACATTGAAAT
123	154	CGAGATAAAGAACAAAGACTATACCGTGAAGCTAAGCGGGACTGACAGCAACAGTATTACACAGCTAATTATTCGTGTCAACAACGACGGAAACGAGTATGTTGAAAAGTTTATTTCAGCTTTTAAAAACGGTTGGAACCAAGAATACGAAGATGAAGAAGAATTTTACAATGATATGCAAACTATTACATTGAAATCAG
126	157	GATAAAGAACAAAGACTATACCGTGAAGCTAAGCGGGACTGACAGCAACAGTATTACACAGCTAATTATTCGTGTCAACAACGACGGAAACGAGTATGTAGAAAAGTTTATTTCAGCTTTTAAAAACGGTTGGAACCAAGAATACGAAGATGAAGAAGAATTTTACAATGATATGCAAACTATTACATTGAAATCAGAAT
129	160	AAAGAACAAAGACTATACCGTGAAGCTAAGCGGGACTGACAGCAACAGTATTACACAGCTAATTATTCGTGTCAACAACGACGGAAACGAGTATGTAATCAAGTTTATTTCAGCTTTTAAAAACGGTTGGAACCAAGAATACGAAGATGAAGAAGAATTTTACAATGATATGCAAACTATTACATTGAAATCAGAATTAA
132	163	GAACAAAGACTATACCGTGAAGCTAAGCGGGACTGACAGCAACAGTATTACACAGCTAATTATTCGTGTCAACAACGACGGAAACGAGTATGTAATCAGCTTTATTTCAGCTTTTAAAAACGGTTGGAACCAAGAATACGAAGATGAAGAAGAATTTTACAATGATATGCAAACTATTACATTGAAATCAGAATTAAATT
135	166	CAAAGACTATACCGTGAAGCTAAGCGGGACTGACAGCAACAGTATTACACAGCTAATTATTCGTGTCAACAACGACGGAAACGAGTATGTAATCAGCGAGATTTCAGCTTTTAAAAACGGTTGGAACCAAGAATACGAAGATGAAGAAGAATTTTACAATGATATGCAAACTATTACATTGAAATCAGAATTAAATTAAt
138	169	AGACTATACCGTGAAGCTAAGCGGGACTGACAGCAACAGTATTACACAGCTAATTATTCGTGTCAACAACGACGGAAACGAGTATGTAATCAGCGAGAGCTCAGCTTTTAAAAACGGTTGGAACCAAGAATACGAAGATGAAGAAGAATTTTACAATGATATGCAAACTATTACATTGAAATCAGAATTAAATTAAtata
141	172	CTATACCGTGAAGCTAAGCGGGACTGACAGCAACAGTATTACACAGCTAATTATTCGTGTCAACAACGACGGAAACGAGTATGTAATCAGCGAGAGCGAGGCTTTTAAAAACGGTTGGAACCAAGAATACGAAGATGAAGAAGAATTTTACAATGATATGCAAACTATTACATTGAAATCAGAATTAAATTAAtatataa
144	175	TACCGTGAAGCTAAGCGGGACTGACAGCAACAGTATTACACAGCTAATTATTCGTGTCAACAACGACGGAAACGAGTATGTAATCAGCGAGAGCGAGAATTTTAAAAACGGTTGGAACCAAGAATACGAAGATGAAGAAGAATTTTACAATGATATGCAAACTATTACATTGAAATCAGAATTAAATTAAtatataaact
147	178	CGTGAAGCTAAGCGGGACTGACAGCAACAGTATTACACAGCTAATTATTCGTGTCAACAACGACGGAAACGAGTATGTAATCAGCGAGAGCGAGAATGAGAAAAACGGTTGGAACCAAGAATACGAAGATGAAGAAGAATTTTACAATGATATGCAAACTATTACATTGAAATCAGAATTAAATTAAtatataaactcat
150	181	GAAGCTAAGCGGGACTGACAGCAACAGTATTACACAGCTAATTATTCGTGTCAACAACGACGGAAACGAGTATGTAATCAGCGAGAGCGAGAATGAGAGCAACGGTTGGAACCAAGAATACGAAGATGAAGAAGAATTTTACAATGATATGCAAACTATTACATTGAAATCAGAATTAAATTAAtatataaactcattta
153	184	GCTAAGCGGGACTGACAGCAACAGTATTACACAGCTAATTATTCGTGTCAACAACGACGGAAACGAGTATGTAATCAGCGAGAGCGAGAATGAGAGCATTGGTTGGAACCAAGAATACGAAGATGAAGAAGAATTTTACAATGATATGCAAACTATTACATTGAAATCAGAATTAAATTAAtatataaactcatttactt
156	187	AAGCGGGACTGACAGCAACAGTATTACACAGCTAATTATTCGTGTCAACAACGACGGAAACGAGTATGTAATCAGCGAGAGCGAGAATGAGAGCATTGTGTGGAACCAAGAATACGAAGATGAAGAAGAATTTTACAATGATATGCAAACTATTACATTGAAATCAGAATTAAATTAAtatataaactcatttacttatg
159	190	CGGGACTGACAGCAACAGTATTACACAGCTAATTATTCGTGTCAACAACGACGGAAACGAGTATGTAATCAGCGAGAGCGAGAATGAGAGCATTGTGGAGAACCAAGAATACGAAGATGAAGAAGAATTTTACAATGATATGCAAACTATTACATTGAAATCAGAATTAAATTAAtatataaactcatttacttatgtag
162	193	GACTGACAGCAACAGTATTACACAGCTAATTATTCGTGTCAACAACGACGGAAACGAGTATGTAATCAGCGAGAGCGAGAATGAGAGCATTGTGGAGAAACAAGAATACGAAGATGAAGAAGAATTTTACAATGATATGCAAACTATTACATTGAAATCAGAATTAAATTAAtatataaactcatttacttatgtaggaa
165	196	TGACAGCAACAGTATTACACAGCTAATTATTCGTGTCAACAACGACGGAAACGAGTATGTAATCAGCGAGAGCGAGAATGAGAGCATTGTGGAGAAATTCGAATACGAAGATGAAGAAGAATTTTACAATGATATGCAAACTATTACATTGAAATCAGAATTAAATTAAtatataaactcatttacttatgtaggaataa
168	199	CAGCAACAGTATTACACAGCTAATTATTCGTGTCAACAACGACGGAAACGAGTATGTAATCAGCGAGAGCGAGAATGAGAGCATTGTGGAGAAATTCATATACGAAGATGAAGAAGAATTTTACAATGATATGCAAACTATTACATTGAAATCAGAATTAAATTAAtatataaactcatttacttatgtaggaataaaga
171	202	CAACAGTATTACACAGCTAATTATTCGTGTCAACAACGACGGAAACGAGTATGTAATCAGCGAGAGCGAGAATGAGAGCATTGTGGAGAAATTCATAAGTGAAGATGAAGAAGAATTTTACAATGATATGCAAACTATTACATTGAAATCAGAATTAAATTAAtatataaactcatttacttatgtaggaataaagagta
174	205	CAGTATTACACAGCTAATTATTCGTGTCAACAACGACGGAAACGAGTATGTAATCAGCGAGAGCGAGAATGAGAGCATTGTGGAGAAATTCATAAGTGCCGATGAAGAAGAATTTTACAATGATATGCAAACTATTACATTGAAATCAGAATTAAATTAAtatataaactcatttacttatgtaggaataaagagtatca
177	208	TATTACACAGCTAATTATTCGTGTCAACAACGACGGAAACGAGTATGTAATCAGCGAGAGCGAGAATGAGAGCATTGTGGAGAAATTCATAAGTGCCTTCGAAGAAGAATTTTACAATGATATGCAAACTATTACATTGAAATCAGAATTAAATTAAtatataaactcatttacttatgtaggaataaagagtatcatct
180	211	TACACAGCTAATTATTCGTGTCAACAACGACGGAAACGAGTATGTAATCAGCGAGAGCGAGAATGAGAGCATTGTGGAGAAATTCATAAGTGCCTTCAAGGAAGAATTTTACAATGATATGCAAACTATTACATTGAAATCAGAATTAAATTAAtatataaactcatttacttatgtaggaataaagagtatcatctttc
183	214	ACAGCTAATTATTCGTGTCAACAACGACGGAAACGAGTATGTAATCAGCGAGAGCGAGAATGAGAGCATTGTGGAGAAATTCATAAGTGCCTTCAAGAATGAATTTTACAATGATATGCAAACTATTACATTGAAATCAGAATTAAATTAAtatataaactcatttacttatgtaggaataaagagtatcatctttcaaa
186	217	GCTAATTATTCGTGTCAACAACGACGGAAACGAGTATGTAATCAGCGAGAGCGAGAATGAGAGCATTGTGGAGAAATTCATAAGTGCCTTCAAGAATGGATTTTACAATGATATGCAAACTATTACATTGAAATCAGAATTAAATTAAtatataaactcatttacttatgtaggaataaagagtatcatctttcaaacgc
189	220	AATTATTCGTGTCAACAACGACGGAAACGAGTATGTAATCAGCGAGAGCGAGAATGAGAGCATTGTGGAGAAATTCATAAGTGCCTTCAAGAATGGATGGTACAATGATATGCAAACTATTACATTGAAATCAGAATTAAATTAAtatataaactcatttacttatgtaggaataaagagtatcatctttcaaacgccca
192	223	TATTCGTGTCAACAACGACGGAAACGAGTATGTAATCAGCGAGAGCGAGAATGAGAGCATTGTGGAGAAATTCATAAGTGCCTTCAAGAATGGATGGAATAATGATATGCAAACTATTACATTGAAATCAGAATTAAATTAAtatataaactcatttacttatgtaggaataaagagtatcatctttcaaacgcccagcg
195	226	TCGTGTCAACAACGACGGAAACGAGTATGTAATCAGCGAGAGCGAGAATGAGAGCATTGTGGAGAAATTCATAAGTGCCTTCAAGAATGGATGGAATCAGGATATGCAAACTATTACATTGAAATCAGAATTAAATTAAtatataaactcatttacttatgtaggaataaagagtatcatctttcaaacgcccagcggta
198	229	TGTCAACAACGACGGAAACGAGTATGTAATCAGCGAGAGCGAGAATGAGAGCATTGTGGAGAAATTCATAAGTGCCTTCAAGAATGGATGGAATCAGGAGATGCAAACTATTACATTGAAATCAGAATTAAATTAAtatataaactcatttacttatgtaggaataaagagtatcatctttcaaacgcccagcggtagta
201	232	CAACAACGACGGAAACGAGTATGTAATCAGCGAGAGCGAGAATGAGAGCATTGTGGAGAAATTCATAAGTGCCTTCAAGAATGGATGGAATCAGGAGTATCAAACTATTACATTGAAATCAGAATTAAATTAAtatataaactcatttacttatgtaggaataaagagtatcatctttcaaacgcccagcggtagtacaa
204	235	CAACGACGGAAACGAGTATGTAATCAGCGAGAGCGAGAATGAGAGCATTGTGGAGAAATTCATAAGTGCCTTCAAGAATGGATGGAATCAGGAGTATGAGACTATTACATTGAAATCAGAATTAAATTAAtatataaactcatttacttatgtaggaataaagagtatcatctttcaaacgcccagcggtagtacaattc
207	238	CGACGGAAACGAGTATGTAATCAGCGAGAGCGAGAATGAGAGCATTGTGGAGAAATTCATAAGTGCCTTCAAGAATGGATGGAATCAGGAGTATGAGGACATTACATTGAAATCAGAATTAAATTAAtatataaactcatttacttatgtaggaataaagagtatcatctttcaaacgcccagcggtagtacaattcaaa
210	241	CGGAAACGAGTATGTAATCAGCGAGAGCGAGAATGAGAGCATTGTGGAGAAATTCATAAGTGCCTTCAAGAATGGATGGAATCAGGAGTATGAGGACGAGACATTGAAATCAGAATTAAATTAAtatataaactcatttacttatgtaggaataaagagtatcatctttcaaacgcccagcggtagtacaattcaaagta
213	244	AAACGAGTATGTAATCAGCGAGAGCGAGAATGAGAGCATTGTGGAGAAATTCATAAGTGCCTTCAAGAATGGATGGAATCAGGAGTATGAGGACGAGGAGTTGAAATCAGAATTAAATTAAtatataaactcatttacttatgtaggaataaagagtatcatctttcaaacgcccagcggtagtacaattcaaagtagta
216	247	CGAGTATGTAATCAGCGAGAGCGAGAATGAGAGCATTGTGGAGAAATTCATAAGTGCCTTCAAGAATGGATGGAATCAGGAGTATGAGGACGAGGAGGAGAAATCAGAATTAAATTAAtatataaactcatttacttatgtaggaataaagagtatcatctttcaaacgcccagcggtagtacaattcaaagtagtaggt
219	250	GTATGTAATCAGCGAGAGCGAGAATGAGAGCATTGTGGAGAAATTCATAAGTGCCTTCAAGAATGGATGGAATCAGGAGTATGAGGACGAGGAGGAGTTCTCAGAATTAAATTAAtatataaactcatttacttatgtaggaataaagagtatcatctttcaaacgcccagcggtagtacaattcaaagtagtaggtacc
222	253	TGTAATCAGCGAGAGCGAGAATGAGAGCATTGTGGAGAAATTCATAAGTGCCTTCAAGAATGGATGGAATCAGGAGTATGAGGACGAGGAGGAGTTCTATGAATTAAATTAAtatataaactcatttacttatgtaggaataaagagtatcatctttcaaacgcccagcggtagtacaattcaaagtagtaggtaccaat
225	256	AATCAGCGAGAGCGAGAATGAGAGCATTGTGGAGAAATTCATAAGTGCCTTCAAGAATGGATGGAATCAGGAGTATGAGGACGAGGAGGAGTTCTATAACTTAAATTAAtatataaactcatttacttatgtaggaataaagagtatcatctttcaaacgcccagcggtagtacaattcaaagtagtaggtaccaatggt
228	259	CAGCGAGAGCGAGAATGAGAGCATTGTGGAGAAATTCATAAGTGCCTTCAAGAATGGATGGAATCAGGAGTATGAGGACGAGGAGGAGTTCTATAACGACAATTAAtatataaactcatttacttatgtaggaataaagagtatcatctttcaaacgcccagcggtagtacaattcaaagtagtaggtaccaatggtagt
231	262	CGAGAGCGAGAATGAGAGCATTGTGGAGAAATTCATAAGTGCCTTCAAGAATGGATGGAATCAGGAGTATGAGGACGAGGAGGAGTTCTATAACGACATGTAAtatataaactcatttacttatgtaggaataaagagtatcatctttcaaacgcccagcggtagtacaattcaaagtagtaggtaccaatggtagtact
0	34	aataaaagtatcaacaaaaaattgttaatatacctctatactttaacgtcaaggagaaaaaaccccggattctagaactagtggatcccccgggaaaaaaAATAAGGATTACACTGTTAAATTGTCTGGTACAGATTCTAATTCAATCACTCAATTGATCATCAGAGTTAATAATGATGGTAATGAATACGTTATTTCTG
3	37	aaaagtatcaacaaaaaattgttaatatacctctatactttaacgtcaaggagaaaaaaccccggattctagaactagtggatcccccgggaaaaaaATGAAGGATTACACTGTTAAATTGTCTGGTACAGATTCTAATTCAATCACTCAATTGATCATCAGAGTTAATAATGATGGTAATGAATACGTTATTTCTGAAT
6	40	agtatcaacaaaaaattgttaatatacctctatactttaacgtcaaggagaaaaaaccccggattctagaactagtggatcccccgggaaaaaaATGAACGATTACACTGTTAAATTGTCTGGTACAGATTCTAATTCAATCACTCAATTGATCATCAGAGTTAATAATGATGGTAATGAATACGTTATTTCTGAATCAG
9	43	atcaacaaaaaattgttaatatacctctatactttaacgtcaaggagaaaaaaccccggattctagaactagtggatcccccgggaaaaaaATGAACATCTACACTGTTAAATTGTCTGGTACAGATTCTAATTCAATCACTCAATTGATCATCAGAGTTAATAATGATGGTAATGAATACGTTATTTCTGAATCAGAAA
12	46	aacaaaaaattgttaatatacctctatactttaacgtcaaggagaaaaaaccccggattctagaactagtggatcccccgggaaaaaaATGAACATCAACACTGTTAAATTGTCTGGTACAGATTCTAATTCAATCACTCAATTGATCATCAGAGTTAATAATGATGGTAATGAATACGTTATTTCTGAATCAGAAAACG
15	49	aaaaaattgttaatatacctctatactttaacgtcaaggagaaaaaaccccggattctagaactagtggatcccccgggaaaaaaATGAACATCAACGACGTTAAATTGTCTGGTACAGATTCTAATTCAATCACTCAATTGATCATCAGAGTTAATAATGATGGTAATGAATACGTTATTTCTGAATCAGAAAACGAAT
18	52	aaattgttaatatacctctatactttaacgtcaaggagaaaaaaccccggattctagaactagtggatcccccgggaaaaaaATGAACATCAACGACCTCAAATTGTCTGGTACAGATTCTAATTCAATCACTCAATTGATCATCAGAGTTAATAATGATGGTAATGAATACGTTATTTCTGAATCAGAAAACGAATCTA
21	55	ttgttaatatacctctatactttaacgtcaaggagaaaaaaccccggattctagaactagtggatcccccgggaaaaaaATGAACATCAACGACCTCATCTTGTCTGGTACAGATTCTAATTCAATCACTCAATTGATCATCAGAGTTAATAATGATGGTAATGAATACGTTATTTCTGAATCAGAAAACGAATCTATCG
24	58	ttaatatacctctatactttaacgtcaaggagaaaaaaccccggattctagaactagtggatcccccgggaaaaaaATGAACATCAACGACCTCATCCGCTCTGGTACAGATTCTAATTCAATCACTCAATTGATCATCAGAGTTAATAATGATGGTAATGAATACGTTATTTCTGAATCAGAAAACGAATCTATCGTTG
27	61	atatacctctatactttaacgtcaaggagaaaaaaccccggattctagaactagtggatcccccgggaaaaaaATGAACATCAACGACCTCATCCGCGAGGGTACAGATTCTAATTCAATCACTCAATTGATCATCAGAGTTAATAATGATGGTAATGAATACGTTATTTCTGAATCAGAAAACGAATCTATCGTTGAAA
30	64	tacctctatactttaacgtcaaggagaaaaaaccccggattctagaactagtggatcccccgggaaaaaaATGAACATCAACGACCTCATCCGCGAGATAACAGATTCTAATTCAATCACTCAATTGATCATCAGAGTTAATAATGATGGTAATGAATACGTTATTTCTGAATCAGAAAACGAATCTATCGTTGAAAAGT
33	67	ctctatactttaacgtcaaggagaaaaaaccccggattctagaactagtggatcccccgggaaaaaaATGAACATCAACGACCTCATCCGCGAGATAAAGGATTCTAATTCAATCACTCAATTGATCATCAGAGTTAATAATGATGGTAATGAATACGTTATTTCTGAATCAGAAAACGAATCTATCGTTGAAAAGTTTA
36	70	tatactttaacgtcaaggagaaaaaaccccggattctagaactagtggatcccccgggaaaaaaATGAACATCAACGACCTCATCCGCGAGATAAAGAACTCTAATTCAATCACTCAATTGATCATCAGAGTTAATAATGATGGTAATGAATACGTTATTTCTGAATCAGAAAACGAATCTATCGTTGAAAAGTTTATTT
39	73	actttaacgtcaaggagaaaaaaccccggattctagaactagtggatcccccgggaaaaaaATGAACATCAACGACCTCATCCGCGAGATAAAGAACAAAAATTCAATCACTCAATTGATCATCAGAGTTAATAATGATGGTAATGAATACGTTATTTCTGAATCAGAAAACGAATCTATCGTTGAAAAGTTTATTTCAG
42	76	ttaacgtcaaggagaaaaaaccccggattctagaactagtggatcccccgggaaaaaaATGAACATCAACGACCTCATCCGCGAGATAAAGAACAAAGACTCAATCACTCAATTGATCATCAGAGTTAATAATGATGGTAATGAATACGTTATTTCTGAATCAGAAAACGAATCTATCGTTGAAAAGTTTATTTCAGCTT
45	79	acgtcaaggagaaaaaaccccggattctagaactagtggatcccccgggaaaaaaATGAACATCAACGACCTCATCCGCGAGATAAAGAACAAAGACTATATCACTCAATTGATCATCAGAGTTAATAATGATGGTAATGAATACGTTATTTCTGAATCAGAAAACGAATCTATCGTTGAAAAGTTTATTTCAGCTTTTA
48	82	tcaaggagaaaaaaccccggattctagaactagtggatcccccgggaaaaaaATGAACATCAACGACCTCATCCGCGAGATAAAGAACAAAGACTATACCACTCAATTGATCATCAGAGTTAATAATGATGGTAATGAATACGTTATTTCTGAATCAGAAAACGAATCTATCGTTGAAAAGTTTATTTCAGCTTTTAAAA
51	85	aggagaaaaaaccccggattctagaactagtggatcccccgggaaaaaaATGAACATCAACGACCTCATCCGCGAGATAAAGAACAAAGACTATACCGTGCAATTGATCATCAGAGTTAATAATGATGGTAATGAATACGTTATTTCTGAATCAGAAAACGAATCTATCGTTGAAAAGTTTATTTCAGCTTTTAAAAACG
54	88	agaaaaaaccccggattctagaactagtggatcccccgggaaaaaaATGAACATCAACGACCTCATCCGCGAGATAAAGAACAAAGACTATACCGTGAAGTTGATCATCAGAGTTAATAATGATGGTAATGAATACGTTATTTCTGAATCAGAAAACGAATCTATCGTTGAAAAGTTTATTTCAGCTTTTAAAAACGGTT
57	91	aaaaaccccggattctagaactagtggatcccccgggaaaaaaATGAACATCAACGACCTCATCCGCGAGATAAAGAACAAAGACTATACCGTGAAGCTAATCATCAGAGTTAATAATGATGGTAATGAATACGTTATTTCTGAATCAGAAAACGAATCTATCGTTGAAAAGTTTATTTCAGCTTTTAAAAACGGTTGGA
60	94	aaccccggattctagaactagtggatcccccgggaaaaaaATGAACATCAACGACCTCATCCGCGAGATAAAGAACAAAGACTATACCGTGAAGCTAAGCATCAGAGTTAATAATGATGGTAATGAATACGTTATTTCTGAATCAGAAAACGAATCTATCGTTGAAAAGTTTATTTCAGCTTTTAAAAACGGTTGGAACC
63	97	cccggattctagaactagtggatcccccgggaaaaaaATGAACATCAACGACCTCATCCGCGAGATAAAGAACAAAGACTATACCGTGAAGCTAAGCGGGAGAGTTAATAATGATGGTAATGAATACGTTATTTCTGAATCAGAAAACGAATCTATCGTTGAAAAGTTTATTTCAGCTTTTAAAAACGGTTGGAACCAAG
66	100	ggattctagaactagtggatcccccgggaaaaaaATGAACATCAACGACCTCATCCGCGAGATAAAGAACAAAGACTATACCGTGAAGCTAAGCGGGACTGTTAATAATGATGGTAATGAATACGTTATTTCTGAATCAGAAAACGAATCTATCGTTGAAAAGTTTATTTCAGCTTTTAAAAACGGTTGGAACCAAGAAT
69	103	ttctagaactagtggatcccccgggaaaaaaATGAACATCAACGACCTCATCCGCGAGATAAAGAACAAAGACTATACCGTGAAGCTAAGCGGGACTGACAATAATGATGGTAATGAATACGTTATTTCTGAATCAGAAAACGAATCTATCGTTGAAAAGTTTATTTCAGCTTTTAAAAACGGTTGGAACCAAGAATACG
72	106	tagaactagtggatcccccgggaaaaaaATGAACATCAACGACCTCATCCGCGAGATAAAGAACAAAGACTATACCGTGAAGCTAAGCGGGACTGACAGCAATGATGGTAATGAATACGTTATTTCTGAATCAGAAAACGAATCTATCGTTGAAAAGTTTATTTCAGCTTTTAAAAACGGTTGGAACCAAGAATACGAAG
75	109	aactagtggatcccccgggaaaaaaATGAACATCAACGACCTCATCCGCGAGATAAAGAACAAAGACTATACCGTGAAGCTAAGCGGGACTGACAGCAACGATGGTAATGAATACGTTATTTCTGAATCAGAAAACGAATCTATCGTTGAAAAGTTTATTTCAGCTTTTAAAAACGGTTGGAACCAAGAATACGAAGATG
78	112	tagtggatcccccgggaaaaaaATGAACATCAACGACCTCATCCGCGAGATAAAGAACAAAGACTATACCGTGAAGCTAAGCGGGACTGACAGCAACAGTGGTAATGAATACGTTATTTCTGAATCAGAAAACGAATCTATCGTTGAAAAGTTTATTTCAGCTTTTAAAAACGGTTGGAACCAAGAATACGAAGATGAAG
81	115	tggatcccccgggaaaaaaATGAACATCAACGACCTCATCCGCGAGATAAAGAACAAAGACTATACCGTGAAGCTAAGCGGGACTGACAGCAACAGTATTAATGAATACGTTATTTCTGAATCAGAAAACGAATCTATCGTTGAAAAGTTTATTTCAGCTTTTAAAAACGGTTGGAACCAAGAATACGAAGATGAAGAAG
84	118	atcccccgggaaaaaaATGAACATCAACGACCTCATCCGCGAGATAAAGAACAAAGACTATACCGTGAAGCTAAGCGGGACTGACAGCAACAGTATTACAGAATACGTTATTTCTGAATCAGAAAACGAATCTATCGTTGAAAAGTTTATTTCAGCTTTTAAAAACGGTTGGAACCAAGAATACGAAGATGAAGAAGAAT
87	121	ccccgggaaaaaaATGAACATCAACGACCTCATCCGCGAGATAAAGAACAAAGACTATACCGTGAAGCTAAGCGGGACTGACAGCAACAGTATTACACAGTACGTTATTTCTGAATCAGAAAACGAATCTATCGTTGAAAAGTTTATTTCAGCTTTTAAAAACGGTTGGAACCAAGAATACGAAGATGAAGAAGAATTTT
90	124	cgggaaaaaaATGAACATCAACGACCTCATCCGCGAGATAAAGAACAAAGACTATACCGTGAAGCTAAGCGGGACTGACAGCAACAGTATTACACAGCTAGTTATTTCTGAATCAGAAAACGAATCTATCGTTGAAAAGTTTATTTCAGCTTTTAAAAACGGTTGGAACCAAGAATACGAAGATGAAGAAGAATTTTACA
93	127	gaaaaaaATGAACATCAACGACCTCATCCGCGAGATAAAGAACAAAGACTATACCGTGAAGCTAAGCGGGACTGACAGCAACAGTATTACACAGCTAATTATTTCTGAATCAGAAAACGAATCTATCGTTGAAAAGTTTATTTCAGCTTTTAAAAACGGTTGGAACCAAGAATACGAAGATGAAGAAGAATTTTACAATG
99	133	aATGAACATCAACGACCTCATCCGCGAGATAAAGAACAAAGACTATACCGTGAAGCTAAGCGGGACTGACAGCAACAGTATTACACAGCTAATTATTCGTGAATCAGAAAACGAATCTATCGTTGAAAAGTTTATTTCAGCTTTTAAAAACGGTTGGAACCAAGAATACGAAGATGAAGAAGAATTTTACAATGATATGC
102	136	GAACATCAACGACCTCATCCGCGAGATAAAGAACAAAGACTATACCGTGAAGCTAAGCGGGACTGACAGCAACAGTATTACACAGCTAATTATTCGTGTCTCAGAAAACGAATCTATCGTTGAAAAGTTTATTTCAGCTTTTAAAAACGGTTGGAACCAAGAATACGAAGATGAAGAAGAATTTTACAATGATATGCAAA
105	139	CATCAACGACCTCATCCGCGAGATAAAGAACAAAGACTATACCGTGAAGCTAAGCGGGACTGACAGCAACAGTATTACACAGCTAATTATTCGTGTCAACGAAAACGAATCTATCGTTGAAAAGTTTATTTCAGCTTTTAAAAACGGTTGGAACCAAGAATACGAAGATGAAGAAGAATTTTACAATGATATGCAAACTA
108	142	CAACGACCTCATCCGCGAGATAAAGAACAAAGACTATACCGTGAAGCTAAGCGGGACTGACAGCAACAGTATTACACAGCTAATTATTCGTGTCAACAACAACGAATCTATCGTTGAAAAGTTTATTTCAGCTTTTAAAAACGGTTGGAACCAAGAATACGAAGATGAAGAAGAATTTTACAATGATATGCAAACTATTA
111	145	CGACCTCATCCGCGAGATAAAGAACAAAGACTATACCGTGAAGCTAAGCGGGACTGACAGCAACAGTATTACACAGCTAATTATTCGTGTCAACAACGACGAATCTATCGTTGAAAAGTTTATTTCAGCTTTTAAAAACGGTTGGAACCAAGAATACGAAGATGAAGAAGAATTTTACAATGATATGCAAACTATTACAT
114	148	CCTCATCCGCGAGATAAAGAACAAAGACTATACCGTGAAGCTAAGCGGGACTGACAGCAACAGTATTACACAGCTAATTATTCGTGTCAACAACGACGGATCTATCGTTGAAAAGTTTATTTCAGCTTTTAAAAACGGTTGGAACCAAGAATACGAAGATGAAGAAGAATTTTACAATGATATGCAAACTATTACATTGA
117	151	CATCCGCGAGATAAAGAACAAAGACTATACCGTGAAGCTAAGCGGGACTGACAGCAACAGTATTACACAGCTAATTATTCGTGTCAACAACGACGGAAACATCGTTGAAAAGTTTATTTCAGCTTTTAAAAACGGTTGGAACCAAGAATACGAAGATGAAGAAGAATTTTACAATGATATGCAAACTATTACATTGAAAT
120	154	CCGCGAGATAAAGAACAAAGACTATACCGTGAAGCTAAGCGGGACTGACAGCAACAGTATTACACAGCTAATTATTCGTGTCAACAACGACGGAAACGAGGTTGAAAAGTTTATTTCAGCTTTTAAAAACGGTTGGAACCAAGAATACGAAGATGAAGAAGAATTTTACAATGATATGCAAACTATTACATTGAAATCAG
123	157	CGAGATAAAGAACAAAGACTATACCGTGAAGCTAAGCGGGACTGACAGCAACAGTATTACACAGCTAATTATTCGTGTCAACAACGACGGAAACGAGTATGAAAAGTTTATTTCAGCTTTTAAAAACGGTTGGAACCAAGAATACGAAGATGAAGAAGAATTTTACAATGATATGCAAACTATTACATTGAAATCAGAAT
126	160	GATAAAGAACAAAGACTATACCGTGAAGCTAAGCGGGACTGACAGCAACAGTATTACACAGCTAATTATTCGTGTCAACAACGACGGAAACGAGTATGTAAAGTTTATTTCAGCTTTTAAAAACGGTTGGAACCAAGAATACGAAGATGAAGAAGAATTTTACAATGATATGCAAACTATTACATTGAAATCAGAATTAA
129	163	AAAGAACAAAGACTATACCGTGAAGCTAAGCGGGACTGACAGCAACAGTATTACACAGCTAATTATTCGTGTCAACAACGACGGAAACGAGTATGTAATCTTTATTTCAGCTTTTAAAAACGGTTGGAACCAAGAATACGAAGATGAAGAAGAATTTTACAATGATATGCAAACTATTACATTGAAATCAGAATTAAATT
132	166	GAACAAAGACTATACCGTGAAGCTAAGCGGGACTGACAGCAACAGTATTACACAGCTAATTATTCGTGTCAACAACGACGGAAACGAGTATGTAATCAGCATTTCAGCTTTTAAAAACGGTTGGAACCAAGAATACGAAGATGAAGAAGAATTTTACAATGATATGCAAACTATTACATTGAAATCAGAATTAAATTAAt
135	169	CAAAGACTATACCGTGAAGCTAAGCGGGACTGACAGCAACAGTATTACACAGCTAATTATTCGTGTCAACAACGACGGAAACGAGTATGTAATCAGCGAGTCAGCTTTTAAAAACGGTTGGAACCAAGAATACGAAGATGAAGAAGAATTTTACAATGATATGCAAACTATTACATTGAAATCAGAATTAAATTAAtata
138	172	AGACTATACCGTGAAGCTAAGCGGGACTGACAGCAACAGTATTACACAGCTAATTATTCGTGTCAACAACGACGGAAACGAGTATGTAATCAGCGAGAGCGCTTTTAAAAACGGTTGGAACCAAGAATACGAAGATGAAGAAGAATTTTACAATGATATGCAAACTATTACATTGAAATCAGAATTAAATTAAtatataa
141	175	CTATACCGTGAAGCTAAGCGGGACTGACAGCAACAGTATTACACAGCTAATTATTCGTGTCAACAACGACGGAAACGAGTATGTAATCAGCGAGAGCGAGTTTAAAAACGGTTGGAACCAAGAATACGAAGATGAAGAAGAATTTTACAATGATATGCAAACTATTACATTGAAATCAGAATTAAATTAAtatataaact
144	178	TACCGTGAAGCTAAGCGGGACTGACAGCAACAGTATTACACAGCTAATTATTCGTGTCAACAACGACGGAAACGAGTATGTAATCAGCGAGAGCGAGAATAAAAACGGTTGGAACCAAGAATACGAAGATGAAGAAGAATTTTACAATGATATGCAAACTATTACATTGAAATCAGAATTAAATTAAtatataaactcat
147	181	CGTGAAGCTAAGCGGGACTGACAGCAACAGTATTACACAGCTAATTATTCGTGTCAACAACGACGGAAACGAGTATGTAATCAGCGAGAGCGAGAATGAGAACGGTTGGAACCAAGAATACGAAGATGAAGAAGAATTTTACAATGATATGCAAACTATTACATTGAAATCAGAATTAAATTAAtatataaactcattta
150	184	GAAGCTAAGCGGGACTGACAGCAACAGTATTACACAGCTAATTATTCGTGTCAACAACGACGGAAACGAGTATGTAATCAGCGAGAGCGAGAATGAGAGCGGTTGGAACCAAGAATACGAAGATGAAGAAGAATTTTACAATGATATGCAAACTATTACATTGAAATCAGAATTAAATTAAtatataaactcatttactt
153	187	GCTAAGCGGGACTGACAGCAACAGTATTACACAGCTAATTATTCGTGTCAACAACGACGGAAACGAGTATGTAATCAGCGAGAGCGAGAATGAGAGCATTTGGAACCAAGAATACGAAGATGAAGAAGAATTTTACAATGATATGCAAACTATTACATTGAAATCAGAATTAAATTAAtatataaactcatttacttatg
156	190	AAGCGGGACTGACAGCAACAGTATTACACAGCTAATTATTCGTGTCAACAACGACGGAAACGAGTATGTAATCAGCGAGAGCGAGAATGAGAGCATTGTGAACCAAGAATACGAAGATGAAGAAGAATTTTACAATGATATGCAAACTATTACATTGAAATCAGAATTAAATTAAtatataaactcatttacttatgtag
159	193	CGGGACTGACAGCAACAGTATTACACAGCTAATTATTCGTGTCAACAACGACGGAAACGAGTATGTAATCAGCGAGAGCGAGAATGAGAGCATTGTGGAGCAAGAATACGAAGATGAAGAAGAATTTTACAATGATATGCAAACTATTACATTGAAATCAGAATTAAATTAAtatataaactcatttacttatgtaggaa
162	196	GACTGACAGCAACAGTATTACACAGCTAATTATTCGTGTCAACAACGACGGAAACGAGTATGTAATCAGCGAGAGCGAGAATGAGAGCATTGTGGAGAAAGAATACGAAGATGAAGAAGAATTTTACAATGATATGCAAACTATTACATTGAAATCAGAATTAAATTAAtatataaactcatttacttatgtaggaataa
165	199	TGACAGCAACAGTATTACACAGCTAATTATTCGTGTCAACAACGACGGAAACGAGTATGTAATCAGCGAGAGCGAGAATGAGAGCATTGTGGAGAAATTCTACGAAGATGAAGAAGAATTTTACAATGATATGCAAACTATTACATTGAAATCAGAATTAAATTAAtatataaactcatttacttatgtaggaataaaga
168	202	CAGCAACAGTATTACACAGCTAATTATTCGTGTCAACAACGACGGAAACGAGTATGTAATCAGCGAGAGCGAGAATGAGAGCATTGTGGAGAAATTCATAGAAGATGAAGAAGAATTTTACAATGATATGCAAACTATTACATTGAAATCAGAATTAAATTAAtatataaactcatttacttatgtaggaataaagagta
171	205	CAACAGTATTACACAGCTAATTATTCGTGTCAACAACGACGGAAACGAGTATGTAATCAGCGAGAGCGAGAATGAGAGCATTGTGGAGAAATTCATAAGTGATGAAGAAGAATTTTACAATGATATGCAAACTATTACATTGAAATCAGAATTAAATTAAtatataaactcatttacttatgtaggaataaagagtatca
174	208	CAGTATTACACAGCTAATTATTCGTGTCAACAACGACGGAAACGAGTATGTAATCAGCGAGAGCGAGAATGAGAGCATTGTGGAGAAATTCATAAGTGCCGAAGAAGAATTTTACAATGATATGCAAACTATTACATTGAAATCAGAATTAAATTAAtatataaactcatttacttatgtaggaataaagagtatcatct
177	211	TATTACACAGCTAATTATTCGTGTCAACAACGACGGAAACGAGTATGTAATCAGCGAGAGCGAGAATGAGAGCATTGTGGAGAAATTCATAAGTGCCTTCGAAGAATTTTACAATGATATGCAAACTATTACATTGAAATCAGAATTAAATTAAtatataaactcatttacttatgtaggaataaagagtatcatctttc
180	214	TACACAGCTAATTATTCGTGTCAACAACGACGGAAACGAGTATGTAATCAGCGAGAGCGAGAATGAGAGCATTGTGGAGAAATTCATAAGTGCCTTCAAGGAATTTTACAATGATATGCAAACTATTACATTGAAATCAGAATTAAATTAAtatataaactcatttacttatgtaggaataaagagtatcatctttcaaa
183	217	ACAGCTAATTATTCGTGTCAACAACGACGGAAACGAGTATGTAATCAGCGAGAGCGAGAATGAGAGCATTGTGGAGAAATTCATAAGTGCCTTCAAGAATTTTTACAATGATATGCAAACTATTACATTGAAATCAGAATTAAATTAAtatataaactcatttacttatgtaggaataaagagtatcatctttcaaacgc
186	220	GCTAATTATTCGTGTCAACAACGACGGAAACGAGTATGTAATCAGCGAGAGCGAGAATGAGAGCATTGTGGAGAAATTCATAAGTGCCTTCAAGAATGGATACAATGATATGCAAACTATTACATTGAAATCAGAATTAAATTAAtatataaactcatttacttatgtaggaataaagagtatcatctttcaaacgccca
189	223	AATTATTCGTGTCAACAACGACGGAAACGAGTATGTAATCAGCGAGAGCGAGAATGAGAGCATTGTGGAGAAATTCATAAGTGCCTTCAAGAATGGATGGAATGATATGCAAACTATTACATTGAAATCAGAATTAAATTAAtatataaactcatttacttatgtaggaataaagagtatcatctttcaaacgcccagcg
195	229	TCGTGTCAACAACGACGGAAACGAGTATGTAATCAGCGAGAGCGAGAATGAGAGCATTGTGGAGAAATTCATAAGTGCCTTCAAGAATGGATGGAATCAGATGCAAACTATTACATTGAAATCAGAATTAAATTAAtatataaactcatttacttatgtaggaataaagagtatcatctttcaaacgcccagcggtagta
198	232	TGTCAACAACGACGGAAACGAGTATGTAATCAGCGAGAGCGAGAATGAGAGCATTGTGGAGAAATTCATAAGTGCCTTCAAGAATGGATGGAATCAGGAGCAAACTATTACATTGAAATCAGAATTAAATTAAtatataaactcatttacttatgtaggaataaagagtatcatctttcaaacgcccagcggtagtacaa
201	235	CAACAACGACGGAAACGAGTATGTAATCAGCGAGAGCGAGAATGAGAGCATTGTGGAGAAATTCATAAGTGCCTTCAAGAATGGATGGAATCAGGAGTATACTATTACATTGAAATCAGAATTAAATTAAtatataaactcatttacttatgtaggaataaagagtatcatctttcaaacgcccagcggtagtacaattc
204	238	CAACGACGGAAACGAGTATGTAATCAGCGAGAGCGAGAATGAGAGCATTGTGGAGAAATTCATAAGTGCCTTCAAGAATGGATGGAATCAGGAGTATGAGATTACATTGAAATCAGAATTAAATTAAtatataaactcatttacttatgtaggaataaagagtatcatctttcaaacgcccagcggtagtacaattcaaa
207	241	CGACGGAAACGAGTATGTAATCAGCGAGAGCGAGAATGAGAGCATTGTGGAGAAATTCATAAGTGCCTTCAAGAATGGATGGAATCAGGAGTATGAGGACACATTGAAATCAGAATTAAATTAAtatataaactcatttacttatgtaggaataaagagtatcatctttcaaacgcccagcggtagtacaattcaaagta
210	244	CGGAAACGAGTATGTAATCAGCGAGAGCGAGAATGAGAGCATTGTGGAGAAATTCATAAGTGCCTTCAAGAATGGATGGAATCAGGAGTATGAGGACGAGTTGAAATCAGAATTAAATTAAtatataaactcatttacttatgtaggaataaagagtatcatctttcaaacgcccagcggtagtacaattcaaagtagta
213	247	AAACGAGTATGTAATCAGCGAGAGCGAGAATGAGAGCATTGTGGAGAAATTCATAAGTGCCTTCAAGAATGGATGGAATCAGGAGTATGAGGACGAGGAGAAATCAGAATTAAATTAAtatataaactcatttacttatgtaggaataaagagtatcatctttcaaacgcccagcggtagtacaattcaaagtagtaggt
216	250	CGAGTATGTAATCAGCGAGAGCGAGAATGAGAGCATTGTGGAGAAATTCATAAGTGCCTTCAAGAATGGATGGAATCAGGAGTATGAGGACGAGGAGGAGTCAGAATTAAATTAAtatataaactcatttacttatgtaggaataaagagtatcatctttcaaacgcccagcggtagtacaattcaaagtagtaggtacc
219	253	GTATGTAATCAGCGAGAGCGAGAATGAGAGCATTGTGGAGAAATTCATAAGTGCCTTCAAGAATGGATGGAATCAGGAGTATGAGGACGAGGAGGAGTTCGAATTAAATTAAtatataaactcatttacttatgtaggaataaagagtatcatctttcaaacgcccagcggtagtacaattcaaagtagtaggtaccaat
222	256	TGTAATCAGCGAGAGCGAGAATGAGAGCATTGTGGAGAAATTCATAAGTGCCTTCAAGAATGGATGGAATCAGGAGTATGAGGACGAGGAGGAGTTCTATTTAAATTAAtatataaactcatttacttatgtaggaataaagagtatcatctttcaaacgcccagcggtagtacaattcaaagtagtaggtaccaatggt
225	259	AATCAGCGAGAGCGAGAATGAGAGCATTGTGGAGAAATTCATAAGTGCCTTCAAGAATGGATGGAATCAGGAGTATGAGGACGAGGAGGAGTTCTATAACAATTAAtatataaactcatttacttatgtaggaataaagagtatcatctttcaaacgcccagcggtagtacaattcaaagtagtaggtaccaatggtagt
228	262	CAGCGAGAGCGAGAATGAGAGCATTGTGGAGAAATTCATAAGTGCCTTCAAGAATGGATGGAATCAGGAGTATGAGGACGAGGAGGAGTTCTATAACGACTAAtatataaactcatttacttatgtaggaataaagagtatcatctttcaaacgcccagcggtagtacaattcaaagtagtaggtaccaatggtagtact
0	37	aataaaagtatcaacaaaaaattgttaatatacctctatactttaacgtcaaggagaaaaaaccccggattctagaactagtggatcccccgggaaaaaaAAGGATTACACTGTTAAATTGTCTGGTACAGATTCTAATTCAATCACTCAATTGATCATCAGAGTTAATAATGATGGTAATGAATACGTTATTTCTGAAT
3	40	aaaagtatcaacaaaaaattgttaatatacctctatactttaacgtcaaggagaaaaaaccccggattctagaactagtggatcccccgggaaaaaaATGGATTACACTGTTAAATTGTCTGGTACAGATTCTAATTCAATCACTCAATTGATCATCAGAGTTAATAATGATGGTAATGAATACGTTATTTCTGAATCAG
6	43	agtatcaacaaaaaattgttaatatacctctatactttaacgtcaaggagaaaaaaccccggattctagaactagtggatcccccgggaaaaaaATGAACTACACTGTTAAATTGTCTGGTACAGATTCTAATTCAATCACTCAATTGATCATCAGAGTTAATAATGATGGTAATGAATACGTTATTTCTGAATCAGAAA
9	46	atcaacaaaaaattgttaatatacctctatactttaacgtcaaggagaaaaaaccccggattctagaactagtggatcccccgggaaaaaaATGAACATCACTGTTAAATTGTCTGGTACAGATTCTAATTCAATCACTCAATTGATCATCAGAGTTAATAATGATGGTAATGAATACGTTATTTCTGAATCAGAAAACG
12	49	aacaaaaaattgttaatatacctctatactttaacgtcaaggagaaaaaaccccggattctagaactagtggatcccccgggaaaaaaATGAACATCAACGTTAAATTGTCTGGTACAGATTCTAATTCAATCACTCAATTGATCATCAGAGTTAATAATGATGGTAATGAATACGTTATTTCTGAATCAGAAAACGAAT
15	52	aaaaaattgttaatatacctctatactttaacgtcaaggagaaaaaaccccggattctagaactagtggatcccccgggaaaaaaATGAACATCAACGACAAATTGTCTGGTACAGATTCTAATTCAATCACTCAATTGATCATCAGAGTTAATAATGATGGTAATGAATACGTTATTTCTGAATCAGAAAACGAATCTA
18	55	aaattgttaatatacctctatactttaacgtcaaggagaaaaaaccccggattctagaactagtggatcccccgggaaaaaaATGAACATCAACGACCTCTTGTCTGGTACAGATTCTAATTCAATCACTCAATTGATCATCAGAGTTAATAATGATGGTAATGAATACGTTATTTCTGAATCAGAAAACGAATCTATCG
21	58	ttgttaatatacctctatactttaacgtcaaggagaaaaaaccccggattctagaactagtggatcccccgggaaaaaaATGAACATCAACGACCTCATCTCTGGTACAGATTCTAATTCAATCACTCAATTGATCATCAGAGTTAATAATGATGGTAATGAATACGTTATTTCTGAATCAGAAAACGAATCTATCGTTG
24	61	ttaatatacctctatactttaacgtcaaggagaaaaaaccccggattctagaactagtggatcccccgggaaaaaaATGAACATCAACGACCTCATCCGCGGTACAGATTCTAATTCAATCACTCAATTGATCATCAGAGTTAATAATGATGGTAATGAATACGTTATTTCTGAATCAGAAAACGAATCTATCGTTGAAA
27	64	atatacctctatactttaacgtcaaggagaaaaaaccccggattctagaactagtggatcccccgggaaaaaaATGAACATCAACGACCTCATCCGCGAGACAGATTCTAATTCAATCACTCAATTGATCATCAGAGTTAATAATGATGGTAATGAATACGTTATTTCTGAATCAGAAAACGAATCTATCGTTGAAAAGT
30	67	tacctctatactttaacgtcaaggagaaaaaaccccggattctagaactagtggatcccccgggaaaaaaATGAACATCAACGACCTCATCCGCGAGATAGATTCTAATTCAATCACTCAATTGATCATCAGAGTTAATAATGATGGTAATGAATACGTTATTTCTGAATCAGAAAACGAATCTATCGTTGAAAAGTTTA
33	70	ctctatactttaacgtcaaggagaaaaaaccccggattctagaactagtggatcccccgggaaaaaaATGAACATCAACGACCTCATCCGCGAGATAAAGTCTAATTCAATCACTCAATTGATCATCAGAGTTAATAATGATGGTAATGAATACGTTATTTCTGAATCAGAAAACGAATCTATCGTTGAAAAGTTTATTT
36	73	tatactttaacgtcaaggagaaaaaaccccggattctagaactagtggatcccccgggaaaaaaATGAACATCAACGACCTCATCCGCGAGATAAAGAACAATTCAATCACTCAATTGATCATCAGAGTTAATAATGATGGTAATGAATACGTTATTTCTGAATCAGAAAACGAATCTATCGTTGAAAAGTTTATTTCAG
39	76	actttaacgtcaaggagaaaaaaccccggattctagaactagtggatcccccgggaaaaaaATGAACATCAACGACCTCATCCGCGAGATAAAGAACAAATCAATCACTCAATTGATCATCAGAGTTAATAATGATGGTAATGAATACGTTATTTCTGAATCAGAAAACGAATCTATCGTTGAAAAGTTTATTTCAGCTT
42	79	ttaacgtcaaggagaaaaaaccccggattctagaactagtggatcccccgggaaaaaaATGAACATCAACGACCTCATCCGCGAGATAAAGAACAAAGACATCACTCAATTGATCATCAGAGTTAATAATGATGGTAATGAATACGTTATTTCTGAATCAGAAAACGAATCTATCGTTGAAAAGTTTATTTCAGCTTTTA
45	82	acgtcaaggagaaaaaaccccggattctagaactagtggatcccccgggaaaaaaATGAACATCAACGACCTCATCCGCGAGATAAAGAACAAAGACTATACTCAATTGATCATCAGAGTTAATAATGATGGTAATGAATACGTTATTTCTGAATCAGAAAACGAATCTATCGTTGAAAAGTTTATTTCAGCTTTTAAAA
48	85	tcaaggagaaaaaaccccggattctagaactagtggatcccccgggaaaaaaATGAACATCAACGACCTCATCCGCGAGATAAAGAACAAAGACTATACCCAATTGATCATCAGAGTTAATAATGATGGTAATGAATACGTTATTTCTGAATCAGAAAACGAATCTATCGTTGAAAAGTTTATTTCAGCTTTTAAAAACG
51	88	aggagaaaaaaccccggattctagaactagtggatcccccgggaaaaaaATGAACATCAACGACCTCATCCGCGAGATAAAGAACAAAGACTATACCGTGTTGATCATCAGAGTTAATAATGATGGTAATGAATACGTTATTTCTGAATCAGAAAACGAATCTATCGTTGAAAAGTTTATTTCAGCTTTTAAAAACGGTT
54	91	agaaaaaaccccggattctagaactagtggatcccccgggaaaaaaATGAACATCAACGACCTCATCCGCGAGATAAAGAACAAAGACTATACCGTGAAGATCATCAGAGTTAATAATGATGGTAATGAATACGTTATTTCTGAATCAGAAAACGAATCTATCGTTGAAAAGTTTATTTCAGCTTTTAAAAACGGTTGGA
57	94	aaaaaccccggattctagaactagtggatcccccgggaaaaaaATGAACATCAACGACCTCATCCGCGAGATAAAGAACAAAGACTATACCGTGAAGCTAATCAGAGTTAATAATGATGGTAATGAATACGTTATTTCTGAATCAGAAAACGAATCTATCGTTGAAAAGTTTATTTCAGCTTTTAAAAACGGTTGGAACC
60	97	aaccccggattctagaactagtggatcccccgggaaaaaaATGAACATCAACGACCTCATCCGCGAGATAAAGAACAAAGACTATACCGTGAAGCTAAGCAGAGTTAATAATGATGGTAATGAATACGTTATTTCTGAATCAGAAAACGAATCTATCGTTGAAAAGTTTATTTCAGCTTTTAAAAACGGTTGGAACCAAG
63	100	cccggattctagaactagtggatcccccgggaaaaaaATGAACATCAACGACCTCATCCGCGAGATAAAGAACAAAGACTATACCGTGAAGCTAAGCGGGGTTAATAATGATGGTAATGAATACGTTATTTCTGAATCAGAAAACGAATCTATCGTTGAAAAGTTTATTTCAGCTTTTAAAAACGGTTGGAACCAAGAAT
66	103	ggattctagaactagtggatcccccgggaaaaaaATGAACATCAACGACCTCATCCGCGAGATAAAGAACAAAGACTATACCGTGAAGCTAAGCGGGACTAATAATGATGGTAATGAATACGTTATTTCTGAATCAGAAAACGAATCTATCGTTGAAAAGTTTATTTCAGCTTTTAAAAACGGTTGGAACCAAGAATACG
69	106	ttctagaactagtggatcccccgggaaaaaaATGAACATCAACGACCTCATCCGCGAGATAAAGAACAAAGACTATACCGTGAAGCTAAGCGGGACTGACAATGATGGTAATGAATACGTTATTTCTGAATCAGAAAACGAATCTATCGTTGAAAAGTTTATTTCAGCTTTTAAAAACGGTTGGAACCAAGAATACGAAG
72	109	tagaactagtggatcccccgggaaaaaaATGAACATCAACGACCTCATCCGCGAGATAAAGAACAAAGACTATACCGTGAAGCTAAGCGGGACTGACAGCGATGGTAATGAATACGTTATTTCTGAATCAGAAAACGAATCTATCGTTGAAAAGTTTATTTCAGCTTTTAAAAACGGTTGGAACCAAGAATACGAAGATG
75	112	aactagtggatcccccgggaaaaaaATGAACATCAACGACCTCATCCGCGAGATAAAGAACAAAGACTATACCGTGAAGCTAAGCGGGACTGACAGCAACGGTAATGAATACGTTATTTCTGAATCAGAAAACGAATCTATCGTTGAAAAGTTTATTTCAGCTTTTAAAAACGGTTGGAACCAAGAATACGAAGATGAAG
78	115	tagtggatcccccgggaaaaaaATGAACATCAACGACCTCATCCGCGAGATAAAGAACAAAGACTATACCGTGAAGCTAAGCGGGACTGACAGCAACAGTAATGAATACGTTATTTCTGAATCAGAAAACGAATCTATCGTTGAAAAGTTTATTTCAGCTTTTAAAAACGGTTGGAACCAAGAATACGAAGATGAAGAAG
81	118	tggatcccccgggaaaaaaATGAACATCAACGACCTCATCCGCGAGATAAAGAACAAAGACTATACCGTGAAGCTAAGCGGGACTGACAGCAACAGTATTGAATACGTTATTTCTGAATCAGAAAACGAATCTATCGTTGAAAAGTTTATTTCAGCTTTTAAAAACGGTTGGAACCAAGAATACGAAGATGAAGAAGAAT
84	121	atcccccgggaaaaaaATGAACATCAACGACCTCATCCGCGAGATAAAGAACAAAGACTATACCGTGAAGCTAAGCGGGACTGACAGCAACAGTATTACATACGTTATTTCTGAATCAGAAAACGAATCTATCGTTGAAAAGTTTATTTCAGCTTTTAAAAACGGTTGGAACCAAGAATACGAAGATGAAGAAGAATTTT
87	124	ccccgggaaaaaaATGAACATCAACGACCTCATCCGCGAGATAAAGAACAAAGACTATACCGTGAAGCTAAGCGGGACTGACAGCAACAGTATTACACAGGTTATTTCTGAATCAGAAAACGAATCTATCGTTGAAAAGTTTATTTCAGCTTTTAAAAACGGTTGGAACCAAGAATACGAAGATGAAGAAGAATTTTACA
90	127	cgggaaaaaaATGAACATCAACGACCTCATCCGCGAGATAAAGAACAAAGACTATACCGTGAAGCTAAGCGGGACTGACAGCAACAGTATTACACAGCTAATTTCTGAATCAGAAAACGAATCTATCGTTGAAAAGTTTATTTCAGCTTTTAAAAACGGTTGGAACCAAGAATACGAAGATGAAGAAGAATTTTACAATG
96	133	aaaaATGAACATCAACGACCTCATCCGCGAGATAAAGAACAAAGACTATACCGTGAAGCTAAGCGGGACTGACAGCAACAGTATTACACAGCTAATTATTGAATCAGAAAACGAATCTATCGTTGAAAAGTTTATTTCAGCTTTTAAAAACGGTTGGAACCAAGAATACGAAGATGAAGAAGAATTTTACAATGATATGC
99	136	aATGAACATCAACGACCTCATCCGCGAGATAAAGAACAAAGACTATACCGTGAAGCTAAGCGGGACTGACAGCAACAGTATTACACAGCTAATTATTCGTTCAGAAAACGAATCTATCGTTGAAAAGTTTATTTCAGCTTTTAAAAACGGTTGGAACCAAGAATACGAAGATGAAGAAGAATTTTACAATGATATGCAAA
102	139	GAACATCAACGACCTCATCCGCGAGATAAAGAACAAAGACTATACCGTGAAGCTAAGCGGGACTGACAGCAACAGTATTACACAGCTAATTATTCGTGTCGAAAACGAATCTATCGTTGAAAAGTTTATTTCAGCTTTTAAAAACGGTTGGAACCAAGAATACGAAGATGAAGAAGAATTTTACAATGATATGCAAACTA
108	145	CAACGACCTCATCCGCGAGATAAAGAACAAAGACTATACCGTGAAGCTAAGCGGGACTGACAGCAACAGTATTACACAGCTAATTATTCGTGTCAACAACGAATCTATCGTTGAAAAGTTTATTTCAGCTTTTAAAAACGGTTGGAACCAAGAATACGAAGATGAAGAAGAATTTTACAATGATATGCAAACTATTACAT
111	148	CGACCTCATCCGCGAGATAAAGAACAAAGACTATACCGTGAAGCTAAGCGGGACTGACAGCAACAGTATTACACAGCTAATTATTCGTGTCAACAACGACTCTATCGTTGAAAAGTTTATTTCAGCTTTTAAAAACGGTTGGAACCAAGAATACGAAGATGAAGAAGAATTTTACAATGATATGCAAACTATTACATTGA
114	151	CCTCATCCGCGAGATAAAGAACAAAGACTATACCGTGAAGCTAAGCGGGACTGACAGCAACAGTATTACACAGCTAATTATTCGTGTCAACAACGACGGAATCGTTGAAAAGTTTATTTCAGCTTTTAAAAACGGTTGGAACCAAGAATACGAAGATGAAGAAGAATTTTACAATGATATGCAAACTATTACATTGAAAT
117	154	CATCCGCGAGATAAAGAACAAAGACTATACCGTGAAGCTAAGCGGGACTGACAGCAACAGTATTACACAGCTAATTATTCGTGTCAACAACGACGGAAACGTTGAAAAGTTTATTTCAGCTTTTAAAAACGGTTGGAACCAAGAATACGAAGATGAAGAAGAATTTTACAATGATATGCAAACTATTACATTGAAATCAG
120	157	CCGCGAGATAAAGAACAAAGACTATACCGTGAAGCTAAGCGGGACTGACAGCAACAGTATTACACAGCTAATTATTCGTGTCAACAACGACGGAAACGAGGAAAAGTTTATTTCAGCTTTTAAAAACGGTTGGAACCAAGAATACGAAGATGAAGAAGAATTTTACAATGATATGCAAACTATTACATTGAAATCAGAAT
123	160	CGAGATAAAGAACAAAGACTATACCGTGAAGCTAAGCGGGACTGACAGCAACAGTATTACACAGCTAATTATTCGTGTCAACAACGACGGAAACGAGTATAAGTTTATTTCAGCTTTTAAAAACGGTTGGAACCAAGAATACGAAGATGAAGAAGAATTTTACAATGATATGCAAACTATTACATTGAAATCAGAATTAA
126	163	GATAAAGAACAAAGACTATACCGTGAAGCTAAGCGGGACTGACAGCAACAGTATTACACAGCTAATTATTCGTGTCAACAACGACGGAAACGAGTATGTATTTATTTCAGCTTTTAAAAACGGTTGGAACCAAGAATACGAAGATGAAGAAGAATTTTACAATGATATGCAAACTATTACATTGAAATCAGAATTAAATT
129	166	AAAGAACAAAGACTATACCGTGAAGCTAAGCGGGACTGACAGCAACAGTATTACACAGCTAATTATTCGTGTCAACAACGACGGAAACGAGTATGTAATCATTTCAGCTTTTAAAAACGGTTGGAACCAAGAATACGAAGATGAAGAAGAATTTTACAATGATATGCAAACTATTACATTGAAATCAGAATTAAATTAAt
132	169	GAACAAAGACTATACCGTGAAGCTAAGCGGGACTGACAGCAACAGTATTACACAGCTAATTATTCGTGTCAACAACGACGGAAACGAGTATGTAATCAGCTCAGCTTTTAAAAACGGTTGGAACCAAGAATACGAAGATGAAGAAGAATTTTACAATGATATGCAAACTATTACATTGAAATCAGAATTAAATTAAtata
135	172	CAAAGACTATACCGTGAAGCTAAGCGGGACTGACAGCAACAGTATTACACAGCTAATTATTCGTGTCAACAACGACGGAAACGAGTATGTAATCAGCGAGGCTTTTAAAAACGGTTGGAACCAAGAATACGAAGATGAAGAAGAATTTTACAATGATATGCAAACTATTACATTGAAATCAGAATTAAATTAAtatataa
138	175	AGACTATACCGTGAAGCTAAGCGGGACTGACAGCAACAGTATTACACAGCTAATTATTCGTGTCAACAACGACGGAAACGAGTATGTAATCAGCGAGAGCTTTAAAAACGGTTGGAACCAAGAATACGAAGATGAAGAAGAATTTTACAATGATATGCAAACTATTACATTGAAATCAGAATTAAATTAAtatataaact
141	178	CTATACCGTGAAGCTAAGCGGGACTGACAGCAACAGTATTACACAGCTAATTATTCGTGTCAACAACGACGGAAACGAGTATGTAATCAGCGAGAGCGAGAAAAACGGTTGGAACCAAGAATACGAAGATGAAGAAGAATTTTACAATGATATGCAAACTATTACATTGAAATCAGAATTAAATTAAtatataaactcat
144	181	TACCGTGAAGCTAAGCGGGACTGACAGCAACAGTATTACACAGCTAATTATTCGTGTCAACAACGACGGAAACGAGTATGTAATCAGCGAGAGCGAGAATAACGGTTGGAACCAAGAATACGAAGATGAAGAAGAATTTTACAATGATATGCAAACTATTACATTGAAATCAGAATTAAATTAAtatataaactcattta
147	184	CGTGAAGCTAAGCGGGACTGACAGCAACAGTATTACACAGCTAATTATTCGTGTCAACAACGACGGAAACGAGTATGTAATCAGCGAGAGCGAGAATGAGGGTTGGAACCAAGAATACGAAGATGAAGAAGAATTTTACAATGATATGCAAACTATTACATTGAAATCAGAATTAAATTAAtatataaactcatttactt
150	187	GAAGCTAAGCGGGACTGACAGCAACAGTATTACACAGCTAATTATTCGTGTCAACAACGACGGAAACGAGTATGTAATCAGCGAGAGCGAGAATGAGAGCTGGAACCAAGAATACGAAGATGAAGAAGAATTTTACAATGATATGCAAACTATTACATTGAAATCAGAATTAAATTAAtatataaactcatttacttatg
153	190	GCTAAGCGGGACTGACAGCAACAGTATTACACAGCTAATTATTCGTGTCAACAACGACGGAAACGAGTATGTAATCAGCGAGAGCGAGAATGAGAGCATTAACCAAGAATACGAAGATGAAGAAGAATTTTACAATGATATGCAAACTATTACATTGAAATCAGAATTAAATTAAtatataaactcatttacttatgtag
156	193	AAGCGGGACTGACAGCAACAGTATTACACAGCTAATTATTCGTGTCAACAACGACGGAAACGAGTATGTAATCAGCGAGAGCGAGAATGAGAGCATTGTGCAAGAATACGAAGATGAAGAAGAATTTTACAATGATATGCAAACTATTACATTGAAATCAGAATTAAATTAAtatataaactcatttacttatgtaggaa
159	196	CGGGACTGACAGCAACAGTATTACACAGCTAATTATTCGTGTCAACAACGACGGAAACGAGTATGTAATCAGCGAGAGCGAGAATGAGAGCATTGTGGAGGAATACGAAGATGAAGAAGAATTTTACAATGATATGCAAACTATTACATTGAAATCAGAATTAAATTAAtatataaactcatttacttatgtaggaataa
162	199	GACTGACAGCAACAGTATTACACAGCTAATTATTCGTGTCAACAACGACGGAAACGAGTATGTAATCAGCGAGAGCGAGAATGAGAGCATTGTGGAGAAATACGAAGATGAAGAAGAATTTTACAATGATATGCAAACTATTACATTGAAATCAGAATTAAATTAAtatataaactcatttacttatgtaggaataaaga
165	202	TGACAGCAACAGTATTACACAGCTAATTATTCGTGTCAACAACGACGGAAACGAGTATGTAATCAGCGAGAGCGAGAATGAGAGCATTGTGGAGAAATTCGAAGATGAAGAAGAATTTTACAATGATATGCAAACTATTACATTGAAATCAGAATTAAATTAAtatataaactcatttacttatgtaggaataaagagta
168	205	CAGCAACAGTATTACACAGCTAATTATTCGTGTCAACAACGACGGAAACGAGTATGTAATCAGCGAGAGCGAGAATGAGAGCATTGTGGAGAAATTCATAGATGAAGAAGAATTTTACAATGATATGCAAACTATTACATTGAAATCAGAATTAAATTAAtatataaactcatttacttatgtaggaataaagagtatca
171	208	CAACAGTATTACACAGCTAATTATTCGTGTCAACAACGACGGAAACGAGTATGTAATCAGCGAGAGCGAGAATGAGAGCATTGTGGAGAAATTCATAAGTGAAGAAGAATTTTACAATGATATGCAAACTATTACATTGAAATCAGAATTAAATTAAtatataaactcatttacttatgtaggaataaagagtatcatct
174	211	CAGTATTACACAGCTAATTATTCGTGTCAACAACGACGGAAACGAGTATGTAATCAGCGAGAGCGAGAATGAGAGCATTGTGGAGAAATTCATAAGTGCCGAAGAATTTTACAATGATATGCAAACTATTACATTGAAATCAGAATTAAATTAAtatataaactcatttacttatgtaggaataaagagtatcatctttc
177	214	TATTACACAGCTAATTATTCGTGTCAACAACGACGGAAACGAGTATGTAATCAGCGAGAGCGAGAATGAGAGCATTGTGGAGAAATTCATAAGTGCCTTCGAATTTTACAATGATATGCAAACTATTACATTGAAATCAGAATTAAATTAAtatataaactcatttacttatgtaggaataaagagtatcatctttcaaa
180	217	TACACAGCTAATTATTCGTGTCAACAACGACGGAAACGAGTATGTAATCAGCGAGAGCGAGAATGAGAGCATTGTGGAGAAATTCATAAGTGCCTTCAAGTTTTACAATGATATGCAAACTATTACATTGAAATCAGAATTAAATTAAtatataaactcatttacttatgtaggaataaagagtatcatctttcaaacgc
183	220	ACAGCTAATTATTCGTGTCAACAACGACGGAAACGAGTATGTAATCAGCGAGAGCGAGAATGAGAGCATTGTGGAGAAATTCATAAGTGCCTTCAAGAATTACAATGATATGCAAACTATTACATTGAAATCAGAATTAAATTAAtatataaactcatttacttatgtaggaataaagagtatcatctttcaaacgccca
186	223	GCTAATTATTCGTGTCAACAACGACGGAAACGAGTATGTAATCAGCGAGAGCGAGAATGAGAGCATTGTGGAGAAATTCATAAGTGCCTTCAAGAATGGAAATGATATGCAAACTATTACATTGAAATCAGAATTAAATTAAtatataaactcatttacttatgtaggaataaagagtatcatctttcaaacgcccagcg
189	226	AATTATTCGTGTCAACAACGACGGAAACGAGTATGTAATCAGCGAGAGCGAGAATGAGAGCATTGTGGAGAAATTCATAAGTGCCTTCAAGAATGGATGGGATATGCAAACTATTACATTGAAATCAGAATTAAATTAAtatataaactcatttacttatgtaggaataaagagtatcatctttcaaacgcccagcggta
192	229	TATTCGTGTCAACAACGACGGAAACGAGTATGTAATCAGCGAGAGCGAGAATGAGAGCATTGTGGAGAAATTCATAAGTGCCTTCAAGAATGGATGGAATATGCAAACTATTACATTGAAATCAGAATTAAATTAAtatataaactcatttacttatgtaggaataaagagtatcatctttcaaacgcccagcggtagta
195	232	TCGTGTCAACAACGACGGAAACGAGTATGTAATCAGCGAGAGCGAGAATGAGAGCATTGTGGAGAAATTCATAAGTGCCTTCAAGAATGGATGGAATCAGCAAACTATTACATTGAAATCAGAATTAAATTAAtatataaactcatttacttatgtaggaataaagagtatcatctttcaaacgcccagcggtagtacaa
198	235	TGTCAACAACGACGGAAACGAGTATGTAATCAGCGAGAGCGAGAATGAGAGCATTGTGGAGAAATTCATAAGTGCCTTCAAGAATGGATGGAATCAGGAGACTATTACATTGAAATCAGAATTAAATTAAtatataaactcatttacttatgtaggaataaagagtatcatctttcaaacgcccagcggtagtacaattc
201	238	CAACAACGACGGAAACGAGTATGTAATCAGCGAGAGCGAGAATGAGAGCATTGTGGAGAAATTCATAAGTGCCTTCAAGAATGGATGGAATCAGGAGTATATTACATTGAAATCAGAATTAAATTAAtatataaactcatttacttatgtaggaataaagagtatcatctttcaaacgcccagcggtagtacaattcaaa
204	241	CAACGACGGAAACGAGTATGTAATCAGCGAGAGCGAGAATGAGAGCATTGTGGAGAAATTCATAAGTGCCTTCAAGAATGGATGGAATCAGGAGTATGAGACATTGAAATCAGAATTAAATTAAtatataaactcatttacttatgtaggaataaagagtatcatctttcaaacgcccagcggtagtacaattcaaagta
207	244	CGACGGAAACGAGTATGTAATCAGCGAGAGCGAGAATGAGAGCATTGTGGAGAAATTCATAAGTGCCTTCAAGAATGGATGGAATCAGGAGTATGAGGACTTGAAATCAGAATTAAATTAAtatataaactcatttacttatgtaggaataaagagtatcatctttcaaacgcccagcggtagtacaattcaaagtagta
210	247	CGGAAACGAGTATGTAATCAGCGAGAGCGAGAATGAGAGCATTGTGGAGAAATTCATAAGTGCCTTCAAGAATGGATGGAATCAGGAGTATGAGGACGAGAAATCAGAATTAAATTAAtatataaactcatttacttatgtaggaataaagagtatcatctttcaaacgcccagcggtagtacaattcaaagtagtaggt
213	250	AAACGAGTATGTAATCAGCGAGAGCGAGAATGAGAGCATTGTGGAGAAATTCATAAGTGCCTTCAAGAATGGATGGAATCAGGAGTATGAGGACGAGGAGTCAGAATTAAATTAAtatataaactcatttacttatgtaggaataaagagtatcatctttcaaacgcccagcggtagtacaattcaaagtagtaggtacc
216	253	CGAGTATGTAATCAGCGAGAGCGAGAATGAGAGCATTGTGGAGAAATTCATAAGTGCCTTCAAGAATGGATGGAATCAGGAGTATGAGGACGAGGAGGAGGAATTAAATTAAtatataaactcatttacttatgtaggaataaagagtatcatctttcaaacgcccagcggtagtacaattcaaagtagtaggtaccaat
219	256	GTATGTAATCAGCGAGAGCGAGAATGAGAGCATTGTGGAGAAATTCATAAGTGCCTTCAAGAATGGATGGAATCAGGAGTATGAGGACGAGGAGGAGTTCTTAAATTAAtatataaactcatttacttatgtaggaataaagagtatcatctttcaaacgcccagcggtagtacaattcaaagtagtaggtaccaatggt
222	259	TGTAATCAGCGAGAGCGAGAATGAGAGCATTGTGGAGAAATTCATAAGTGCCTTCAAGAATGGATGGAATCAGGAGTATGAGGACGAGGAGGAGTTCTATAATTAAtatataaactcatttacttatgtaggaataaagagtatcatctttcaaacgcccagcggtagtacaattcaaagtagtaggtaccaatggtagt
225	262	AATCAGCGAGAGCGAGAATGAGAGCATTGTGGAGAAATTCATAAGTGCCTTCAAGAATGGATGGAATCAGGAGTATGAGGACGAGGAGGAGTTCTATAACTAAtatataaactcatttacttatgtaggaataaagagtatcatctttcaaacgcccagcggtagtacaattcaaagtagtaggtaccaatggtagtact
0	40	aataaaagtatcaacaaaaaattgttaatatacctctatactttaacgtcaaggagaaaaaaccccggattctagaactagtggatcccccgggaaaaaaGATTACACTGTTAAATTGTCTGGTACAGATTCTAATTCAATCACTCAATTGATCATCAGAGTTAATAATGATGGTAATGAATACGTTATTTCTGAATCAG
3	43	aaaagtatcaacaaaaaattgttaatatacctctatactttaacgtcaaggagaaaaaaccccggattctagaactagtggatcccccgggaaaaaaATGTACACTGTTAAATTGTCTGGTACAGATTCTAATTCAATCACTCAATTGATCATCAGAGTTAATAATGATGGTAATGAATACGTTATTTCTGAATCAGAAA
6	46	agtatcaacaaaaaattgttaatatacctctatactttaacgtcaaggagaaaaaaccccggattctagaactagtggatcccccgggaaaaaaATGAACACTGTTAAATTGTCTGGTACAGATTCTAATTCAATCACTCAATTGATCATCAGAGTTAATAATGATGGTAATGAATACGTTATTTCTGAATCAGAAAACG
9	49	atcaacaaaaaattgttaatatacctctatactttaacgtcaaggagaaaaaaccccggattctagaactagtggatcccccgggaaaaaaATGAACATCGTTAAATTGTCTGGTACAGATTCTAATTCAATCACTCAATTGATCATCAGAGTTAATAATGATGGTAATGAATACGTTATTTCTGAATCAGAAAACGAAT
12	52	aacaaaaaattgttaatatacctctatactttaacgtcaaggagaaaaaaccccggattctagaactagtggatcccccgggaaaaaaATGAACATCAACAAATTGTCTGGTACAGATTCTAATTCAATCACTCAATTGATCATCAGAGTTAATAATGATGGTAATGAATACGTTATTTCTGAATCAGAAAACGAATCTA
15	55	aaaaaattgttaatatacctctatactttaacgtcaaggagaaaaaaccccggattctagaactagtggatcccccgggaaaaaaATGAACATCAACGACTTGTCTGGTACAGATTCTAATTCAATCACTCAATTGATCATCAGAGTTAATAATGATGGTAATGAATACGTTATTTCTGAATCAGAAAACGAATCTATCG
18	58	aaattgttaatatacctctatactttaacgtcaaggagaaaaaaccccggattctagaactagtggatcccccgggaaaaaaATGAACATCAACGACCTCTCTGGTACAGATTCTAATTCAATCACTCAATTGATCATCAGAGTTAATAATGATGGTAATGAATACGTTATTTCTGAATCAGAAAACGAATCTATCGTTG
21	61	ttgttaatatacctctatactttaacgtcaaggagaaaaaaccccggattctagaactagtggatcccccgggaaaaaaATGAACATCAACGACCTCATCGGTACAGATTCTAATTCAATCACTCAATTGATCATCAGAGTTAATAATGATGGTAATGAATACGTTATTTCTGAATCAGAAAACGAATCTATCGTTGAAA
24	64	ttaatatacctctatactttaacgtcaaggagaaaaaaccccggattctagaactagtggatcccccgggaaaaaaATGAACATCAACGACCTCATCCGCACAGATTCTAATTCAATCACTCAATTGATCATCAGAGTTAATAATGATGGTAATGAATACGTTATTTCTGAATCAGAAAACGAATCTATCGTTGAAAAGT
27	67	atatacctctatactttaacgtcaaggagaaaaaaccccggattctagaactagtggatcccccgggaaaaaaATGAACATCAACGACCTCATCCGCGAGGATTCTAATTCAATCACTCAATTGATCATCAGAGTTAATAATGATGGTAATGAATACGTTATTTCTGAATCAGAAAACGAATCTATCGTTGAAAAGTTTA
30	70	tacctctatactttaacgtcaaggagaaaaaaccccggattctagaactagtggatcccccgggaaaaaaATGAACATCAACGACCTCATCCGCGAGATATCTAATTCAATCACTCAATTGATCATCAGAGTTAATAATGATGGTAATGAATACGTTATTTCTGAATCAGAAAACGAATCTATCGTTGAAAAGTTTATTT
33	73	ctctatactttaacgtcaaggagaaaaaaccccggattctagaactagtggatcccccgggaaaaaaATGAACATCAACGACCTCATCCGCGAGATAAAGAATTCAATCACTCAATTGATCATCAGAGTTAATAATGATGGTAATGAATACGTTATTTCTGAATCAGAAAACGAATCTATCGTTGAAAAGTTTATTTCAG
36	76	tatactttaacgtcaaggagaaaaaaccccggattctagaactagtggatcccccgggaaaaaaATGAACATCAACGACCTCATCCGCGAGATAAAGAACTCAATCACTCAATTGATCATCAGAGTTAATAATGATGGTAATGAATACGTTATTTCTGAATCAGAAAACGAATCTATCGTTGAAAAGTTTATTTCAGCTT
39	79	actttaacgtcaaggagaaaaaaccccggattctagaactagtggatcccccgggaaaaaaATGAACATCAACGACCTCATCCGCGAGATAAAGAACAAAATCACTCAATTGATCATCAGAGTTAATAATGATGGTAATGAATACGTTATTTCTGAATCAGAAAACGAATCTATCGTTGAAAAGTTTATTTCAGCTTTTA
42	82	ttaacgtcaaggagaaaaaaccccggattctagaactagtggatcccccgggaaaaaaATGAACATCAACGACCTCATCCGCGAGATAAAGAACAAAGACACTCAATTGATCATCAGAGTTAATAATGATGGTAATGAATACGTTATTTCTGAATCAGAAAACGAATCTATCGTTGAAAAGTTTATTTCAGCTTTTAAAA
45	85	acgtcaaggagaaaaaaccccggattctagaactagtggatcccccgggaaaaaaATGAACATCAACGACCTCATCCGCGAGATAAAGAACAAAGACTATCAATTGATCATCAGAGTTAATAATGATGGTAATGAATACGTTATTTCTGAATCAGAAAACGAATCTATCGTTGAAAAGTTTATTTCAGCTTTTAAAAACG
48	88	tcaaggagaaaaaaccccggattctagaactagtggatcccccgggaaaaaaATGAACATCAACGACCTCATCCGCGAGATAAAGAACAAAGACTATACCTTGATCATCAGAGTTAATAATGATGGTAATGAATACGTTATTTCTGAATCAGAAAACGAATCTATCGTTGAAAAGTTTATTTCAGCTTTTAAAAACGGTT
51	91	aggagaaaaaaccccggattctagaactagtggatcccccgggaaaaaaATGAACATCAACGACCTCATCCGCGAGATAAAGAACAAAGACTATACCGTGATCATCAGAGTTAATAATGATGGTAATGAATACGTTATTTCTGAATCAGAAAACGAATCTATCGTTGAAAAGTTTATTTCAGCTTTTAAAAACGGTTGGA
54	94	agaaaaaaccccggattctagaactagtggatcccccgggaaaaaaATGAACATCAACGACCTCATCCGCGAGATAAAGAACAAAGACTATACCGTGAAGATCAGAGTTAATAATGATGGTAATGAATACGTTATTTCTGAATCAGAAAACGAATCTATCGTTGAAAAGTTTATTTCAGCTTTTAAAAACGGTTGGAACC
57	97	aaaaaccccggattctagaactagtggatcccccgggaaaaaaATGAACATCAACGACCTCATCCGCGAGATAAAGAACAAAGACTATACCGTGAAGCTAAGAGTTAATAATGATGGTAATGAATACGTTATTTCTGAATCAGAAAACGAATCTATCGTTGAAAAGTTTATTTCAGCTTTTAAAAACGGTTGGAACCAAG
60	100	aaccccggattctagaactagtggatcccccgggaaaaaaATGAACATCAACGACCTCATCCGCGAGATAAAGAACAAAGACTATACCGTGAAGCTAAGCGTTAATAATGATGGTAATGAATACGTTATTTCTGAATCAGAAAACGAATCTATCGTTGAAAAGTTTATTTCAGCTTTTAAAAACGGTTGGAACCAAGAAT
63	103	cccggattctagaactagtggatcccccgggaaaaaaATGAACATCAACGACCTCATCCGCGAGATAAAGAACAAAGACTATACCGTGAAGCTAAGCGGGAATAATGATGGTAATGAATACGTTATTTCTGAATCAGAAAACGAATCTATCGTTGAAAAGTTTATTTCAGCTTTTAAAAACGGTTGGAACCAAGAATACG
66	106	ggattctagaactagtggatcccccgggaaaaaaATGAACATCAACGACCTCATCCGCGAGATAAAGAACAAAGACTATACCGTGAAGCTAAGCGGGACTAATGATGGTAATGAATACGTTATTTCTGAATCAGAAAACGAATCTATCGTTGAAAAGTTTATTTCAGCTTTTAAAAACGGTTGGAACCAAGAATACGAAG
69	109	ttctagaactagtggatcccccgggaaaaaaATGAACATCAACGACCTCATCCGCGAGATAAAGAACAAAGACTATACCGTGAAGCTAAGCGGGACTGACGATGGTAATGAATACGTTATTTCTGAATCAGAAAACGAATCTATCGTTGAAAAGTTTATTTCAGCTTTTAAAAACGGTTGGAACCAAGAATACGAAGATG
72	112	tagaactagtggatcccccgggaaaaaaATGAACATCAACGACCTCATCCGCGAGATAAAGAACAAAGACTATACCGTGAAGCTAAGCGGGACTGACAGCGGTAATGAATACGTTATTTCTGAATCAGAAAACGAATCTATCGTTGAAAAGTTTATTTCAGCTTTTAAAAACGGTTGGAACCAAGAATACGAAGATGAAG
75	115	aactagtggatcccccgggaaaaaaATGAACATCAACGACCTCATCCGCGAGATAAAGAACAAAGACTATACCGTGAAGCTAAGCGGGACTGACAGCAACAATGAATACGTTATTTCTGAATCAGAAAACGAATCTATCGTTGAAAAGTTTATTTCAGCTTTTAAAAACGGTTGGAACCAAGAATACGAAGATGAAGAAG
78	118	tagtggatcccccgggaaaaaaATGAACATCAACGACCTCATCCGCGAGATAAAGAACAAAGACTATACCGTGAAGCTAAGCGGGACTGACAGCAACAGTGAATACGTTATTTCTGAATCAGAAAACGAATCTATCGTTGAAAAGTTTATTTCAGCTTTTAAAAACGGTTGGAACCAAGAATACGAAGATGAAGAAGAAT
81	121	tggatcccccgggaaaaaaATGAACATCAACGACCTCATCCGCGAGATAAAGAACAAAGACTATACCGTGAAGCTAAGCGGGACTGACAGCAACAGTATTTACGTTATTTCTGAATCAGAAAACGAATCTATCGTTGAAAAGTTTATTTCAGCTTTTAAAAACGGTTGGAACCAAGAATACGAAGATGAAGAAGAATTTT
84	124	atcccccgggaaaaaaATGAACATCAACGACCTCATCCGCGAGATAAAGAACAAAGACTATACCGTGAAGCTAAGCGGGACTGACAGCAACAGTATTACAGTTATTTCTGAATCAGAAAACGAATCTATCGTTGAAAAGTTTATTTCAGCTTTTAAAAACGGTTGGAACCAAGAATACGAAGATGAAGAAGAATTTTACA
87	127	ccccgggaaaaaaATGAACATCAACGACCTCATCCGCGAGATAAAGAACAAAGACTATACCGTGAAGCTAAGCGGGACTGACAGCAACAGTATTACACAGATTTCTGAATCAGAAAACGAATCTATCGTTGAAAAGTTTATTTCAGCTTTTAAAAACGGTTGGAACCAAGAATACGAAGATGAAGAAGAATTTTACAATG
90	130	cgggaaaaaaATGAACATCAACGACCTCATCCGCGAGATAAAGAACAAAGACTATACCGTGAAGCTAAGCGGGACTGACAGCAACAGTATTACACAGCTATCTGAATCAGAAAACGAATCTATCGTTGAAAAGTTTATTTCAGCTTTTAAAAACGGTTGGAACCAAGAATACGAAGATGAAGAAGAATTTTACAATGATA
93	133	gaaaaaaATGAACATCAACGACCTCATCCGCGAGATAAAGAACAAAGACTATACCGTGAAGCTAAGCGGGACTGACAGCAACAGTATTACACAGCTAATTGAATCAGAAAACGAATCTATCGTTGAAAAGTTTATTTCAGCTTTTAAAAACGGTTGGAACCAAGAATACGAAGATGAAGAAGAATTTTACAATGATATGC
96	136	aaaaATGAACATCAACGACCTCATCCGCGAGATAAAGAACAAAGACTATACCGTGAAGCTAAGCGGGACTGACAGCAACAGTATTACACAGCTAATTATTTCAGAAAACGAATCTATCGTTGAAAAGTTTATTTCAGCTTTTAAAAACGGTTGGAACCAAGAATACGAAGATGAAGAAGAATTTTACAATGATATGCAAA
99	139	aATGAACATCAACGACCTCATCCGCGAGATAAAGAACAAAGACTATACCGTGAAGCTAAGCGGGACTGACAGCAACAGTATTACACAGCTAATTATTCGTGAAAACGAATCTATCGTTGAAAAGTTTATTTCAGCTTTTAAAAACGGTTGGAACCAAGAATACGAAGATGAAGAAGAATTTTACAATGATATGCAAACTA
102	142	GAACATCAACGACCTCATCCGCGAGATAAAGAACAAAGACTATACCGTGAAGCTAAGCGGGACTGACAGCAACAGTATTACACAGCTAATTATTCGTGTCAACGAATCTATCGTTGAAAAGTTTATTTCAGCTTTTAAAAACGGTTGGAACCAAGAATACGAAGATGAAGAAGAATTTTACAATGATATGCAAACTATTA
108	148	CAACGACCTCATCCGCGAGATAAAGAACAAAGACTATACCGTGAAGCTAAGCGGGACTGACAGCAACAGTATTACACAGCTAATTATTCGTGTCAACAACTCTATCGTTGAAAAGTTTATTTCAGCTTTTAAAAACGGTTGGAACCAAGAATACGAAGATGAAGAAGAATTTTACAATGATATGCAAACTATTACATTGA
111	151	CGACCTCATCCGCGAGATAAAGAACAAAGACTATACCGTGAAGCTAAGCGGGACTGACAGCAACAGTATTACACAGCTAATTATTCGTGTCAACAACGACATCGTTGAAAAGTTTATTTCAGCTTTTAAAAACGGTTGGAACCAAGAATACGAAGATGAAGAAGAATTTTACAATGATATGCAAACTATTACATTGAAAT
114	154	CCTCATCCGCGAGATAAAGAACAAAGACTATACCGTGAAGCTAAGCGGGACTGACAGCAACAGTATTACACAGCTAATTATTCGTGTCAACAACGACGGAGTTGAAAAGTTTATTTCAGCTTTTAAAAACGGTTGGAACCAAGAATACGAAGATGAAGAAGAATTTTACAATGATATGCAAACTATTACATTGAAATCAG
117	157	CATCCGCGAGATAAAGAACAAAGACTATACCGTGAAGCTAAGCGGGACTGACAGCAACAGTATTACACAGCTAATTATTCGTGTCAACAACGACGGAAACGAAAAGTTTATTTCAGCTTTTAAAAACGGTTGGAACCAAGAATACGAAGATGAAGAAGAATTTTACAATGATATGCAAACTATTACATTGAAATCAGAAT
120	160	CCGCGAGATAAAGAACAAAGACTATACCGTGAAGCTAAGCGGGACTGACAGCAACAGTATTACACAGCTAATTATTCGTGTCAACAACGACGGAAACGAGAAGTTTATTTCAGCTTTTAAAAACGGTTGGAACCAAGAATACGAAGATGAAGAAGAATTTTACAATGATATGCAAACTATTACATTGAAATCAGAATTAA
123	163	CGAGATAAAGAACAAAGACTATACCGTGAAGCTAAGCGGGACTGACAGCAACAGTATTACACAGCTAATTATTCGTGTCAACAACGACGGAAACGAGTATTTTATTTCAGCTTTTAAAAACGGTTGGAACCAAGAATACGAAGATGAAGAAGAATTTTACAATGATATGCAAACTATTACATTGAAATCAGAATTAAATT
126	166	GATAAAGAACAAAGACTATACCGTGAAGCTAAGCGGGACTGACAGCAACAGTATTACACAGCTAATTATTCGTGTCAACAACGACGGAAACGAGTATGTAATTTCAGCTTTTAAAAACGGTTGGAACCAAGAATACGAAGATGAAGAAGAATTTTACAATGATATGCAAACTATTACATTGAAATCAGAATTAAATTAAt
129	169	AAAGAACAAAGACTATACCGTGAAGCTAAGCGGGACTGACAGCAACAGTATTACACAGCTAATTATTCGTGTCAACAACGACGGAAACGAGTATGTAATCTCAGCTTTTAAAAACGGTTGGAACCAAGAATACGAAGATGAAGAAGAATTTTACAATGATATGCAAACTATTACATTGAAATCAGAATTAAATTAAtata
132	172	GAACAAAGACTATACCGTGAAGCTAAGCGGGACTGACAGCAACAGTATTACACAGCTAATTATTCGTGTCAACAACGACGGAAACGAGTATGTAATCAGCGCTTTTAAAAACGGTTGGAACCAAGAATACGAAGATGAAGAAGAATTTTACAATGATATGCAAACTATTACATTGAAATCAGAATTAAATTAAtatataa
135	175	CAAAGACTATACCGTGAAGCTAAGCGGGACTGACAGCAACAGTATTACACAGCTAATTATTCGTGTCAACAACGACGGAAACGAGTATGTAATCAGCGAGTTTAAAAACGGTTGGAACCAAGAATACGAAGATGAAGAAGAATTTTACAATGATATGCAAACTATTACATTGAAATCAGAATTAAATTAAtatataaact
138	178	AGACTATACCGTGAAGCTAAGCGGGACTGACAGCAACAGTATTACACAGCTAATTATTCGTGTCAACAACGACGGAAACGAGTATGTAATCAGCGAGAGCAAAAACGGTTGGAACCAAGAATACGAAGATGAAGAAGAATTTTACAATGATATGCAAACTATTACATTGAAATCAGAATTAAATTAAtatataaactcat
141	181	CTATACCGTGAAGCTAAGCGGGACTGACAGCAACAGTATTACACAGCTAATTATTCGTGTCAACAACGACGGAAACGAGTATGTAATCAGCGAGAGCGAGAACGGTTGGAACCAAGAATACGAAGATGAAGAAGAATTTTACAATGATATGCAAACTATTACATTGAAATCAGAATTAAATTAAtatataaactcattta
144	184	TACCGTGAAGCTAAGCGGGACTGACAGCAACAGTATTACACAGCTAATTATTCGTGTCAACAACGACGGAAACGAGTATGTAATCAGCGAGAGCGAGAATGGTTGGAACCAAGAATACGAAGATGAAGAAGAATTTTACAATGATATGCAAACTATTACATTGAAATCAGAATTAAATTAAtatataaactcatttactt
147	187	CGTGAAGCTAAGCGGGACTGACAGCAACAGTATTACACAGCTAATTATTCGTGTCAACAACGACGGAAACGAGTATGTAATCAGCGAGAGCGAGAATGAGTGGAACCAAGAATACGAAGATGAAGAAGAATTTTACAATGATATGCAAACTATTACATTGAAATCAGAATTAAATTAAtatataaactcatttacttatg
150	190	GAAGCTAAGCGGGACTGACAGCAACAGTATTACACAGCTAATTATTCGTGTCAACAACGACGGAAACGAGTATGTAATCAGCGAGAGCGAGAATGAGAGCAACCAAGAATACGAAGATGAAGAAGAATTTTACAATGATATGCAAACTATTACATTGAAATCAGAATTAAATTAAtatataaactcatttacttatgtag
153	193	GCTAAGCGGGACTGACAGCAACAGTATTACACAGCTAATTATTCGTGTCAACAACGACGGAAACGAGTATGTAATCAGCGAGAGCGAGAATGAGAGCATTCAAGAATACGAAGATGAAGAAGAATTTTACAATGATATGCAAACTATTACATTGAAATCAGAATTAAATTAAtatataaactcatttacttatgtaggaa
156	196	AAGCGGGACTGACAGCAACAGTATTACACAGCTAATTATTCGTGTCAACAACGACGGAAACGAGTATGTAATCAGCGAGAGCGAGAATGAGAGCATTGTGGAATACGAAGATGAAGAAGAATTTTACAATGATATGCAAACTATTACATTGAAATCAGAATTAAATTAAtatataaactcatttacttatgtaggaataa
159	199	CGGGACTGACAGCAACAGTATTACACAGCTAATTATTCGTGTCAACAACGACGGAAACGAGTATGTAATCAGCGAGAGCGAGAATGAGAGCATTGTGGAGTACGAAGATGAAGAAGAATTTTACAATGATATGCAAACTATTACATTGAAATCAGAATTAAATTAAtatataaactcatttacttatgtaggaataaaga
162	202	GACTGACAGCAACAGTATTACACAGCTAATTATTCGTGTCAACAACGACGGAAACGAGTATGTAATCAGCGAGAGCGAGAATGAGAGCATTGTGGAGAAAGAAGATGAAGAAGAATTTTACAATGATATGCAAACTATTACATTGAAATCAGAATTAAATTAAtatataaactcatttacttatgtaggaataaagagta
165	205	TGACAGCAACAGTATTACACAGCTAATTATTCGTGTCAACAACGACGGAAACGAGTATGTAATCAGCGAGAGCGAGAATGAGAGCATTGTGGAGAAATTCGATGAAGAAGAATTTTACAATGATATGCAAACTATTACATTGAAATCAGAATTAAATTAAtatataaactcatttacttatgtaggaataaagagtatca
168	208	CAGCAACAGTATTACACAGCTAATTATTCGTGTCAACAACGACGGAAACGAGTATGTAATCAGCGAGAGCGAGAATGAGAGCATTGTGGAGAAATTCATAGAAGAAGAATTTTACAATGATATGCAAACTATTACATTGAAATCAGAATTAAATTAAtatataaactcatttacttatgtaggaataaagagtatcatct
171	211	CAACAGTATTACACAGCTAATTATTCGTGTCAACAACGACGGAAACGAGTATGTAATCAGCGAGAGCGAGAATGAGAGCATTGTGGAGAAATTCATAAGTGAAGAATTTTACAATGATATGCAAACTATTACATTGAAATCAGAATTAAATTAAtatataaactcatttacttatgtaggaataaagagtatcatctttc
174	214	CAGTATTACACAGCTAATTATTCGTGTCAACAACGACGGAAACGAGTATGTAATCAGCGAGAGCGAGAATGAGAGCATTGTGGAGAAATTCATAAGTGCCGAATTTTACAATGATATGCAAACTATTACATTGAAATCAGAATTAAATTAAtatataaactcatttacttatgtaggaataaagagtatcatctttcaaa
177	217	TATTACACAGCTAATTATTCGTGTCAACAACGACGGAAACGAGTATGTAATCAGCGAGAGCGAGAATGAGAGCATTGTGGAGAAATTCATAAGTGCCTTCTTTTACAATGATATGCAAACTATTACATTGAAATCAGAATTAAATTAAtatataaactcatttacttatgtaggaataaagagtatcatctttcaaacgc
180	220	TACACAGCTAATTATTCGTGTCAACAACGACGGAAACGAGTATGTAATCAGCGAGAGCGAGAATGAGAGCATTGTGGAGAAATTCATAAGTGCCTTCAAGTACAATGATATGCAAACTATTACATTGAAATCAGAATTAAATTAAtatataaactcatttacttatgtaggaataaagagtatcatctttcaaacgccca
183	223	ACAGCTAATTATTCGTGTCAACAACGACGGAAACGAGTATGTAATCAGCGAGAGCGAGAATGAGAGCATTGTGGAGAAATTCATAAGTGCCTTCAAGAATAATGATATGCAAACTATTACATTGAAATCAGAATTAAATTAAtatataaactcatttacttatgtaggaataaagagtatcatctttcaaacgcccagcg
186	226	GCTAATTATTCGTGTCAACAACGACGGAAACGAGTATGTAATCAGCGAGAGCGAGAATGAGAGCATTGTGGAGAAATTCATAAGTGCCTTCAAGAATGGAGATATGCAAACTATTACATTGAAATCAGAATTAAATTAAtatataaactcatttacttatgtaggaataaagagtatcatctttcaaacgcccagcggta
189	229	AATTATTCGTGTCAACAACGACGGAAACGAGTATGTAATCAGCGAGAGCGAGAATGAGAGCATTGTGGAGAAATTCATAAGTGCCTTCAAGAATGGATGGATGCAAACTATTACATTGAAATCAGAATTAAATTAAtatataaactcatttacttatgtaggaataaagagtatcatctttcaaacgcccagcggtagta
192	232	TATTCGTGTCAACAACGACGGAAACGAGTATGTAATCAGCGAGAGCGAGAATGAGAGCATTGTGGAGAAATTCATAAGTGCCTTCAAGAATGGATGGAATCAAACTATTACATTGAAATCAGAATTAAATTAAtatataaactcatttacttatgtaggaataaagagtatcatctttcaaacgcccagcggtagtacaa
195	235	TCGTGTCAACAACGACGGAAACGAGTATGTAATCAGCGAGAGCGAGAATGAGAGCATTGTGGAGAAATTCATAAGTGCCTTCAAGAATGGATGGAATCAGACTATTACATTGAAATCAGAATTAAATTAAtatataaactcatttacttatgtaggaataaagagtatcatctttcaaacgcccagcggtagtacaattc
198	238	TGTCAACAACGACGGAAACGAGTATGTAATCAGCGAGAGCGAGAATGAGAGCATTGTGGAGAAATTCATAAGTGCCTTCAAGAATGGATGGAATCAGGAGATTACATTGAAATCAGAATTAAATTAAtatataaactcatttacttatgtaggaataaagagtatcatctttcaaacgcccagcggtagtacaattcaaa
201	241	CAACAACGACGGAAACGAGTATGTAATCAGCGAGAGCGAGAATGAGAGCATTGTGGAGAAATTCATAAGTGCCTTCAAGAATGGATGGAATCAGGAGTATACATTGAAATCAGAATTAAATTAAtatataaactcatttacttatgtaggaataaagagtatcatctttcaaacgcccagcggtagtacaattcaaagta
204	244	CAACGACGGAAACGAGTATGTAATCAGCGAGAGCGAGAATGAGAGCATTGTGGAGAAATTCATAAGTGCCTTCAAGAATGGATGGAATCAGGAGTATGAGTTGAAATCAGAATTAAATTAAtatataaactcatttacttatgtaggaataaagagtatcatctttcaaacgcccagcggtagtacaattcaaagtagta
207	247	CGACGGAAACGAGTATGTAATCAGCGAGAGCGAGAATGAGAGCATTGTGGAGAAATTCATAAGTGCCTTCAAGAATGGATGGAATCAGGAGTATGAGGACAAATCAGAATTAAATTAAtatataaactcatttacttatgtaggaataaagagtatcatctttcaaacgcccagcggtagtacaattcaaagtagtaggt
210	250	CGGAAACGAGTATGTAATCAGCGAGAGCGAGAATGAGAGCATTGTGGAGAAATTCATAAGTGCCTTCAAGAATGGATGGAATCAGGAGTATGAGGACGAGTCAGAATTAAATTAAtatataaactcatttacttatgtaggaataaagagtatcatctttcaaacgcccagcggtagtacaattcaaagtagtaggtacc
213	253	AAACGAGTATGTAATCAGCGAGAGCGAGAATGAGAGCATTGTGGAGAAATTCATAAGTGCCTTCAAGAATGGATGGAATCAGGAGTATGAGGACGAGGAGGAATTAAATTAAtatataaactcatttacttatgtaggaataaagagtatcatctttcaaacgcccagcggtagtacaattcaaagtagtaggtaccaat
216	256	CGAGTATGTAATCAGCGAGAGCGAGAATGAGAGCATTGTGGAGAAATTCATAAGTGCCTTCAAGAATGGATGGAATCAGGAGTATGAGGACGAGGAGGAGTTAAATTAAtatataaactcatttacttatgtaggaataaagagtatcatctttcaaacgcccagcggtagtacaattcaaagtagtaggtaccaatggt
219	259	GTATGTAATCAGCGAGAGCGAGAATGAGAGCATTGTGGAGAAATTCATAAGTGCCTTCAAGAATGGATGGAATCAGGAGTATGAGGACGAGGAGGAGTTCAATTAAtatataaactcatttacttatgtaggaataaagagtatcatctttcaaacgcccagcggtagtacaattcaaagtagtaggtaccaatggtagt
222	262	TGTAATCAGCGAGAGCGAGAATGAGAGCATTGTGGAGAAATTCATAAGTGCCTTCAAGAATGGATGGAATCAGGAGTATGAGGACGAGGAGGAGTTCTATTAAtatataaactcatttacttatgtaggaataaagagtatcatctttcaaacgcccagcggtagtacaattcaaagtagtaggtaccaatggtagtact
0	43	aataaaagtatcaacaaaaaattgttaatatacctctatactttaacgtcaaggagaaaaaaccccggattctagaactagtggatcccccgggaaaaaaTACACTGTTAAATTGTCTGGTACAGATTCTAATTCAATCACTCAATTGATCATCAGAGTTAATAATGATGGTAATGAATACGTTATTTCTGAATCAGAAA
3	46	aaaagtatcaacaaaaaattgttaatatacctctatactttaacgtcaaggagaaaaaaccccggattctagaactagtggatcccccgggaaaaaaATGACTGTTAAATTGTCTGGTACAGATTCTAATTCAATCACTCAATTGATCATCAGAGTTAATAATGATGGTAATGAATACGTTATTTCTGAATCAGAAAACG
6	49	agtatcaacaaaaaattgttaatatacctctatactttaacgtcaaggagaaaaaaccccggattctagaactagtggatcccccgggaaaaaaATGAACGTTAAATTGTCTGGTACAGATTCTAATTCAATCACTCAATTGATCATCAGAGTTAATAATGATGGTAATGAATACGTTATTTCTGAATCAGAAAACGAAT
9	52	atcaacaaaaaattgttaatatacctctatactttaacgtcaaggagaaaaaaccccggattctagaactagtggatcccccgggaaaaaaATGAACATCAAATTGTCTGGTACAGATTCTAATTCAATCACTCAATTGATCATCAGAGTTAATAATGATGGTAATGAATACGTTATTTCTGAATCAGAAAACGAATCTA
12	55	aacaaaaaattgttaatatacctctatactttaacgtcaaggagaaaaaaccccggattctagaactagtggatcccccgggaaaaaaATGAACATCAACTTGTCTGGTACAGATTCTAATTCAATCACTCAATTGATCATCAGAGTTAATAATGATGGTAATGAATACGTTATTTCTGAATCAGAAAACGAATCTATCG
15	58	aaaaaattgttaatatacctctatactttaacgtcaaggagaaaaaaccccggattctagaactagtggatcccccgggaaaaaaATGAACATCAACGACTCTGGTACAGATTCTAATTCAATCACTCAATTGATCATCAGAGTTAATAATGATGGTAATGAATACGTTATTTCTGAATCAGAAAACGAATCTATCGTTG
18	61	aaattgttaatatacctctatactttaacgtcaaggagaaaaaaccccggattctagaactagtggatcccccgggaaaaaaATGAACATCAACGACCTCGGTACAGATTCTAATTCAATCACTCAATTGATCATCAGAGTTAATAATGATGGTAATGAATACGTTATTTCTGAATCAGAAAACGAATCTATCGTTGAAA
21	64	ttgttaatatacctctatactttaacgtcaaggagaaaaaaccccggattctagaactagtggatcccccgggaaaaaaATGAACATCAACGACCTCATCACAGATTCTAATTCAATCACTCAATTGATCATCAGAGTTAATAATGATGGTAATGAATACGTTATTTCTGAATCAGAAAACGAATCTATCGTTGAAAAGT
24	67	ttaatatacctctatactttaacgtcaaggagaaaaaaccccggattctagaactagtggatcccccgggaaaaaaATGAACATCAACGACCTCATCCGCGATTCTAATTCAATCACTCAATTGATCATCAGAGTTAATAATGATGGTAATGAATACGTTATTTCTGAATCAGAAAACGAATCTATCGTTGAAAAGTTTA
27	70	atatacctctatactttaacgtcaaggagaaaaaaccccggattctagaactagtggatcccccgggaaaaaaATGAACATCAACGACCTCATCCGCGAGTCTAATTCAATCACTCAATTGATCATCAGAGTTAATAATGATGGTAATGAATACGTTATTTCTGAATCAGAAAACGAATCTATCGTTGAAAAGTTTATTT
30	73	tacctctatactttaacgtcaaggagaaaaaaccccggattctagaactagtggatcccccgggaaaaaaATGAACATCAACGACCTCATCCGCGAGATAAATTCAATCACTCAATTGATCATCAGAGTTAATAATGATGGTAATGAATACGTTATTTCTGAATCAGAAAACGAATCTATCGTTGAAAAGTTTATTTCAG
33	76	ctctatactttaacgtcaaggagaaaaaaccccggattctagaactagtggatcccccgggaaaaaaATGAACATCAACGACCTCATCCGCGAGATAAAGTCAATCACTCAATTGATCATCAGAGTTAATAATGATGGTAATGAATACGTTATTTCTGAATCAGAAAACGAATCTATCGTTGAAAAGTTTATTTCAGCTT
36	79	tatactttaacgtcaaggagaaaaaaccccggattctagaactagtggatcccccgggaaaaaaATGAACATCAACGACCTCATCCGCGAGATAAAGAACATCACTCAATTGATCATCAGAGTTAATAATGATGGTAATGAATACGTTATTTCTGAATCAGAAAACGAATCTATCGTTGAAAAGTTTATTTCAGCTTTTA
39	82	actttaacgtcaaggagaaaaaaccccggattctagaactagtggatcccccgggaaaaaaATGAACATCAACGACCTCATCCGCGAGATAAAGAACAAAACTCAATTGATCATCAGAGTTAATAATGATGGTAATGAATACGTTATTTCTGAATCAGAAAACGAATCTATCGTTGAAAAGTTTATTTCAGCTTTTAAAA
42	85	ttaacgtcaaggagaaaaaaccccggattctagaactagtggatcccccgggaaaaaaATGAACATCAACGACCTCATCCGCGAGATAAAGAACAAAGACCAATTGATCATCAGAGTTAATAATGATGGTAATGAATACGTTATTTCTGAATCAGAAAACGAATCTATCGTTGAAAAGTTTATTTCAGCTTTTAAAAACG
45	88	acgtcaaggagaaaaaaccccggattctagaactagtggatcccccgggaaaaaaATGAACATCAACGACCTCATCCGCGAGATAAAGAACAAAGACTATTTGATCATCAGAGTTAATAATGATGGTAATGAATACGTTATTTCTGAATCAGAAAACGAATCTATCGTTGAAAAGTTTATTTCAGCTTTTAAAAACGGTT
48	91	tcaaggagaaaaaaccccggattctagaactagtggatcccccgggaaaaaaATGAACATCAACGACCTCATCCGCGAGATAAAGAACAAAGACTATACCATCATCAGAGTTAATAATGATGGTAATGAATACGTTATTTCTGAATCAGAAAACGAATCTATCGTTGAAAAGTTTATTTCAGCTTTTAAAAACGGTTGGA
51	94	aggagaaaaaaccccggattctagaactagtggatcccccgggaaaaaaATGAACATCAACGACCTCATCCGCGAGATAAAGAACAAAGACTATACCGTGATCAGAGTTAATAATGATGGTAATGAATACGTTATTTCTGAATCAGAAAACGAATCTATCGTTGAAAAGTTTATTTCAGCTTTTAAAAACGGTTGGAACC
54	97	agaaaaaaccccggattctagaactagtggatcccccgggaaaaaaATGAACATCAACGACCTCATCCGCGAGATAAAGAACAAAGACTATACCGTGAAGAGAGTTAATAATGATGGTAATGAATACGTTATTTCTGAATCAGAAAACGAATCTATCGTTGAAAAGTTTATTTCAGCTTTTAAAAACGGTTGGAACCAAG
57	100	aaaaaccccggattctagaactagtggatcccccgggaaaaaaATGAACATCAACGACCTCATCCGCGAGATAAAGAACAAAGACTATACCGTGAAGCTAGTTAATAATGATGGTAATGAATACGTTATTTCTGAATCAGAAAACGAATCTATCGTTGAAAAGTTTATTTCAGCTTTTAAAAACGGTTGGAACCAAGAAT
60	103	aaccccggattctagaactagtggatcccccgggaaaaaaATGAACATCAACGACCTCATCCGCGAGATAAAGAACAAAGACTATACCGTGAAGCTAAGCAATAATGATGGTAATGAATACGTTATTTCTGAATCAGAAAACGAATCTATCGTTGAAAAGTTTATTTCAGCTTTTAAAAACGGTTGGAACCAAGAATACG
63	106	cccggattctagaactagtggatcccccgggaaaaaaATGAACATCAACGACCTCATCCGCGAGATAAAGAACAAAGACTATACCGTGAAGCTAAGCGGGAATGATGGTAATGAATACGTTATTTCTGAATCAGAAAACGAATCTATCGTTGAAAAGTTTATTTCAGCTTTTAAAAACGGTTGGAACCAAGAATACGAAG
66	109	ggattctagaactagtggatcccccgggaaaaaaATGAACATCAACGACCTCATCCGCGAGATAAAGAACAAAGACTATACCGTGAAGCTAAGCGGGACTGATGGTAATGAATACGTTATTTCTGAATCAGAAAACGAATCTATCGTTGAAAAGTTTATTTCAGCTTTTAAAAACGGTTGGAACCAAGAATACGAAGATG
69	112	ttctagaactagtggatcccccgggaaaaaaATGAACATCAACGACCTCATCCGCGAGATAAAGAACAAAGACTATACCGTGAAGCTAAGCGGGACTGACGGTAATGAATACGTTATTTCTGAATCAGAAAACGAATCTATCGTTGAAAAGTTTATTTCAGCTTTTAAAAACGGTTGGAACCAAGAATACGAAGATGAAG
72	115	tagaactagtggatcccccgggaaaaaaATGAACATCAACGACCTCATCCGCGAGATAAAGAACAAAGACTATACCGTGAAGCTAAGCGGGACTGACAGCAATGAATACGTTATTTCTGAATCAGAAAACGAATCTATCGTTGAAAAGTTTATTTCAGCTTTTAAAAACGGTTGGAACCAAGAATACGAAGATGAAGAAG
75	118	aactagtggatcccccgggaaaaaaATGAACATCAACGACCTCATCCGCGAGATAAAGAACAAAGACTATACCGTGAAGCTAAGCGGGACTGACAGCAACGAATACGTTATTTCTGAATCAGAAAACGAATCTATCGTTGAAAAGTTTATTTCAGCTTTTAAAAACGGTTGGAACCAAGAATACGAAGATGAAGAAGAAT
78	121	tagtggatcccccgggaaaaaaATGAACATCAACGACCTCATCCGCGAGATAAAGAACAAAGACTATACCGTGAAGCTAAGCGGGACTGACAGCAACAGTTACGTTATTTCTGAATCAGAAAACGAATCTATCGTTGAAAAGTTTATTTCAGCTTTTAAAAACGGTTGGAACCAAGAATACGAAGATGAAGAAGAATTTT
81	124	tggatcccccgggaaaaaaATGAACATCAACGACCTCATCCGCGAGATAAAGAACAAAGACTATACCGTGAAGCTAAGCGGGACTGACAGCAACAGTATTGTTATTTCTGAATCAGAAAACGAATCTATCGTTGAAAAGTTTATTTCAGCTTTTAAAAACGGTTGGAACCAAGAATACGAAGATGAAGAAGAATTTTACA
84	127	atcccccgggaaaaaaATGAACATCAACGACCTCATCCGCGAGATAAAGAACAAAGACTATACCGTGAAGCTAAGCGGGACTGACAGCAACAGTATTACAATTTCTGAATCAGAAAACGAATCTATCGTTGAAAAGTTTATTTCAGCTTTTAAAAACGGTTGGAACCAAGAATACGAAGATGAAGAAGAATTTTACAATG
87	130	ccccgggaaaaaaATGAACATCAACGACCTCATCCGCGAGATAAAGAACAAAGACTATACCGTGAAGCTAAGCGGGACTGACAGCAACAGTATTACACAGTCTGAATCAGAAAACGAATCTATCGTTGAAAAGTTTATTTCAGCTTTTAAAAACGGTTGGAACCAAGAATACGAAGATGAAGAAGAATTTTACAATGATA
90	133	cgggaaaaaaATGAACATCAACGACCTCATCCGCGAGATAAAGAACAAAGACTATACCGTGAAGCTAAGCGGGACTGACAGCAACAGTATTACACAGCTAGAATCAGAAAACGAATCTATCGTTGAAAAGTTTATTTCAGCTTTTAAAAACGGTTGGAACCAAGAATACGAAGATGAAGAAGAATTTTACAATGATATGC
93	136	gaaaaaaATGAACATCAACGACCTCATCCGCGAGATAAAGAACAAAGACTATACCGTGAAGCTAAGCGGGACTGACAGCAACAGTATTACACAGCTAATTTCAGAAAACGAATCTATCGTTGAAAAGTTTATTTCAGCTTTTAAAAACGGTTGGAACCAAGAATACGAAGATGAAGAAGAATTTTACAATGATATGCAAA
96	139	aaaaATGAACATCAACGACCTCATCCGCGAGATAAAGAACAAAGACTATACCGTGAAGCTAAGCGGGACTGACAGCAACAGTATTACACAGCTAATTATTGAAAACGAATCTATCGTTGAAAAGTTTATTTCAGCTTTTAAAAACGGTTGGAACCAAGAATACGAAGATGAAGAAGAATTTTACAATGATATGCAAACTA
99	142	aATGAACATCAACGACCTCATCCGCGAGATAAAGAACAAAGACTATACCGTGAAGCTAAGCGGGACTGACAGCAACAGTATTACACAGCTAATTATTCGTAACGAATCTATCGTTGAAAAGTTTATTTCAGCTTTTAAAAACGGTTGGAACCAAGAATACGAAGATGAAGAAGAATTTTACAATGATATGCAAACTATTA
102	145	GAACATCAACGACCTCATCCGCGAGATAAAGAACAAAGACTATACCGTGAAGCTAAGCGGGACTGACAGCAACAGTATTACACAGCTAATTATTCGTGTCGAATCTATCGTTGAAAAGTTTATTTCAGCTTTTAAAAACGGTTGGAACCAAGAATACGAAGATGAAGAAGAATTTTACAATGATATGCAAACTATTACAT
105	148	CATCAACGACCTCATCCGCGAGATAAAGAACAAAGACTATACCGTGAAGCTAAGCGGGACTGACAGCAACAGTATTACACAGCTAATTATTCGTGTCAACTCTATCGTTGAAAAGTTTATTTCAGCTTTTAAAAACGGTTGGAACCAAGAATACGAAGATGAAGAAGAATTTTACAATGATATGCAAACTATTACATTGA
108	151	CAACGACCTCATCCGCGAGATAAAGAACAAAGACTATACCGTGAAGCTAAGCGGGACTGACAGCAACAGTATTACACAGCTAATTATTCGTGTCAACAACATCGTTGAAAAGTTTATTTCAGCTTTTAAAAACGGTTGGAACCAAGAATACGAAGATGAAGAAGAATTTTACAATGATATGCAAACTATTACATTGAAAT
111	154	CGACCTCATCCGCGAGATAAAGAACAAAGACTATACCGTGAAGCTAAGCGGGACTGACAGCAACAGTATTACACAGCTAATTATTCGTGTCAACAACGACGTTGAAAAGTTTATTTCAGCTTTTAAAAACGGTTGGAACCAAGAATACGAAGATGAAGAAGAATTTTACAATGATATGCAAACTATTACATTGAAATCAG
114	157	CCTCATCCGCGAGATAAAGAACAAAGACTATACCGTGAAGCTAAGCGGGACTGACAGCAACAGTATTACACAGCTAATTATTCGTGTCAACAACGACGGAGAAAAGTTTATTTCAGCTTTTAAAAACGGTTGGAACCAAGAATACGAAGATGAAGAAGAATTTTACAATGATATGCAAACTATTACATTGAAATCAGAAT
117	160	CATCCGCGAGATAAAGAACAAAGACTATACCGTGAAGCTAAGCGGGACTGACAGCAACAGTATTACACAGCTAATTATTCGTGTCAACAACGACGGAAACAAGTTTATTTCAGCTTTTAAAAACGGTTGGAACCAAGAATACGAAGATGAAGAAGAATTTTACAATGATATGCAAACTATTACATTGAAATCAGAATTAA
120	163	CCGCGAGATAAAGAACAAAGACTATACCGTGAAGCTAAGCGGGACTGACAGCAACAGTATTACACAGCTAATTATTCGTGTCAACAACGACGGAAACGAGTTTATTTCAGCTTTTAAAAACGGTTGGAACCAAGAATACGAAGATGAAGAAGAATTTTACAATGATATGCAAACTATTACATTGAAATCAGAATTAAATT
123	166	CGAGATAAAGAACAAAGACTATACCGTGAAGCTAAGCGGGACTGACAGCAACAGTATTACACAGCTAATTATTCGTGTCAACAACGACGGAAACGAGTATATTTCAGCTTTTAAAAACGGTTGGAACCAAGAATACGAAGATGAAGAAGAATTTTACAATGATATGCAAACTATTACATTGAAATCAGAATTAAATTAAt
126	169	GATAAAGAACAAAGACTATACCGTGAAGCTAAGCGGGACTGACAGCAACAGTATTACACAGCTAATTATTCGTGTCAACAACGACGGAAACGAGTATGTATCAGCTTTTAAAAACGGTTGGAACCAAGAATACGAAGATGAAGAAGAATTTTACAATGATATGCAAACTATTACATTGAAATCAGAATTAAATTAAtata
129	172	AAAGAACAAAGACTATACCGTGAAGCTAAGCGGGACTGACAGCAACAGTATTACACAGCTAATTATTCGTGTCAACAACGACGGAAACGAGTATGTAATCGCTTTTAAAAACGGTTGGAACCAAGAATACGAAGATGAAGAAGAATTTTACAATGATATGCAAACTATTACATTGAAATCAGAATTAAATTAAtatataa
132	175	GAACAAAGACTATACCGTGAAGCTAAGCGGGACTGACAGCAACAGTATTACACAGCTAATTATTCGTGTCAACAACGACGGAAACGAGTATGTAATCAGCTTTAAAAACGGTTGGAACCAAGAATACGAAGATGAAGAAGAATTTTACAATGATATGCAAACTATTACATTGAAATCAGAATTAAATTAAtatataaact
135	178	CAAAGACTATACCGTGAAGCTAAGCGGGACTGACAGCAACAGTATTACACAGCTAATTATTCGTGTCAACAACGACGGAAACGAGTATGTAATCAGCGAGAAAAACGGTTGGAACCAAGAATACGAAGATGAAGAAGAATTTTACAATGATATGCAAACTATTACATTGAAATCAGAATTAAATTAAtatataaactcat
138	181	AGACTATACCGTGAAGCTAAGCGGGACTGACAGCAACAGTATTACACAGCTAATTATTCGTGTCAACAACGACGGAAACGAGTATGTAATCAGCGAGAGCAACGGTTGGAACCAAGAATACGAAGATGAAGAAGAATTTTACAATGATATGCAAACTATTACATTGAAATCAGAATTAAATTAAtatataaactcattta
141	184	CTATACCGTGAAGCTAAGCGGGACTGACAGCAACAGTATTACACAGCTAATTATTCGTGTCAACAACGACGGAAACGAGTATGTAATCAGCGAGAGCGAGGGTTGGAACCAAGAATACGAAGATGAAGAAGAATTTTACAATGATATGCAAACTATTACATTGAAATCAGAATTAAATTAAtatataaactcatttactt
144	187	TACCGTGAAGCTAAGCGGGACTGACAGCAACAGTATTACACAGCTAATTATTCGTGTCAACAACGACGGAAACGAGTATGTAATCAGCGAGAGCGAGAATTGGAACCAAGAATACGAAGATGAAGAAGAATTTTACAATGATATGCAAACTATTACATTGAAATCAGAATTAAATTAAtatataaactcatttacttatg
147	190	CGTGAAGCTAAGCGGGACTGACAGCAACAGTATTACACAGCTAATTATTCGTGTCAACAACGACGGAAACGAGTATGTAATCAGCGAGAGCGAGAATGAGAACCAAGAATACGAAGATGAAGAAGAATTTTACAATGATATGCAAACTATTACATTGAAATCAGAATTAAATTAAtatataaactcatttacttatgtag
150	193	GAAGCTAAGCGGGACTGACAGCAACAGTATTACACAGCTAATTATTCGTGTCAACAACGACGGAAACGAGTATGTAATCAGCGAGAGCGAGAATGAGAGCCAAGAATACGAAGATGAAGAAGAATTTTACAATGATATGCAAACTATTACATTGAAATCAGAATTAAATTAAtatataaactcatttacttatgtaggaa
153	196	GCTAAGCGGGACTGACAGCAACAGTATTACACAGCTAATTATTCGTGTCAACAACGACGGAAACGAGTATGTAATCAGCGAGAGCGAGAATGAGAGCATTGAATACGAAGATGAAGAAGAATTTTACAATGATATGCAAACTATTACATTGAAATCAGAATTAAATTAAtatataaactcatttacttatgtaggaataa
156	199	AAGCGGGACTGACAGCAACAGTATTACACAGCTAATTATTCGTGTCAACAACGACGGAAACGAGTATGTAATCAGCGAGAGCGAGAATGAGAGCATTGTGTACGAAGATGAAGAAGAATTTTACAATGATATGCAAACTATTACATTGAAATCAGAATTAAATTAAtatataaactcatttacttatgtaggaataaaga
159	202	CGGGACTGACAGCAACAGTATTACACAGCTAATTATTCGTGTCAACAACGACGGAAACGAGTATGTAATCAGCGAGAGCGAGAATGAGAGCATTGTGGAGGAAGATGAAGAAGAATTTTACAATGATATGCAAACTATTACATTGAAATCAGAATTAAATTAAtatataaactcatttacttatgtaggaataaagagta
162	205	GACTGACAGCAACAGTATTACACAGCTAATTATTCGTGTCAACAACGACGGAAACGAGTATGTAATCAGCGAGAGCGAGAATGAGAGCATTGTGGAGAAAGATGAAGAAGAATTTTACAATGATATGCAAACTATTACATTGAAATCAGAATTAAATTAAtatataaactcatttacttatgtaggaataaagagtatca
165	208	TGACAGCAACAGTATTACACAGCTAATTATTCGTGTCAACAACGACGGAAACGAGTATGTAATCAGCGAGAGCGAGAATGAGAGCATTGTGGAGAAATTCGAAGAAGAATTTTACAATGATATGCAAACTATTACATTGAAATCAGAATTAAATTAAtatataaactcatttacttatgtaggaataaagagtatcatct
168	211	CAGCAACAGTATTACACAGCTAATTATTCGTGTCAACAACGACGGAAACGAGTATGTAATCAGCGAGAGCGAGAATGAGAGCATTGTGGAGAAATTCATAGAAGAATTTTACAATGATATGCAAACTATTACATTGAAATCAGAATTAAATTAAtatataaactcatttacttatgtaggaataaagagtatcatctttc
171	214	CAACAGTATTACACAGCTAATTATTCGTGTCAACAACGACGGAAACGAGTATGTAATCAGCGAGAGCGAGAATGAGAGCATTGTGGAGAAATTCATAAGTGAATTTTACAATGATATGCAAACTATTACATTGAAATCAGAATTAAATTAAtatataaactcatttacttatgtaggaataaagagtatcatctttcaaa
174	217	CAGTATTACACAGCTAATTATTCGTGTCAACAACGACGGAAACGAGTATGTAATCAGCGAGAGCGAGAATGAGAGCATTGTGGAGAAATTCATAAGTGCCTTTTACAATGATATGCAAACTATTACATTGAAATCAGAATTAAATTAAtatataaactcatttacttatgtaggaataaagagtatcatctttcaaacgc
177	220	TATTACACAGCTAATTATTCGTGTCAACAACGACGGAAACGAGTATGTAATCAGCGAGAGCGAGAATGAGAGCATTGTGGAGAAATTCATAAGTGCCTTCTACAATGATATGCAAACTATTACATTGAAATCAGAATTAAATTAAtatataaactcatttacttatgtaggaataaagagtatcatctttcaaacgccca
183	226	ACAGCTAATTATTCGTGTCAACAACGACGGAAACGAGTATGTAATCAGCGAGAGCGAGAATGAGAGCATTGTGGAGAAATTCATAAGTGCCTTCAAGAATGATATGCAAACTATTACATTGAAATCAGAATTAAATTAAtatataaactcatttacttatgtaggaataaagagtatcatctttcaaacgcccagcggta
186	229	GCTAATTATTCGTGTCAACAACGACGGAAACGAGTATGTAATCAGCGAGAGCGAGAATGAGAGCATTGTGGAGAAATTCATAAGTGCCTTCAAGAATGGAATGCAAACTATTACATTGAAATCAGAATTAAATTAAtatataaactcatttacttatgtaggaataaagagtatcatctttcaaacgcccagcggtagta
189	232	AATTATTCGTGTCAACAACGACGGAAACGAGTATGTAATCAGCGAGAGCGAGAATGAGAGCATTGTGGAGAAATTCATAAGTGCCTTCAAGAATGGATGGCAAACTATTACATTGAAATCAGAATTAAATTAAtatataaactcatttacttatgtaggaataaagagtatcatctttcaaacgcccagcggtagtacaa
192	235	TATTCGTGTCAACAACGACGGAAACGAGTATGTAATCAGCGAGAGCGAGAATGAGAGCATTGTGGAGAAATTCATAAGTGCCTTCAAGAATGGATGGAATACTATTACATTGAAATCAGAATTAAATTAAtatataaactcatttacttatgtaggaataaagagtatcatctttcaaacgcccagcggtagtacaattc
195	238	TCGTGTCAACAACGACGGAAACGAGTATGTAATCAGCGAGAGCGAGAATGAGAGCATTGTGGAGAAATTCATAAGTGCCTTCAAGAATGGATGGAATCAGATTACATTGAAATCAGAATTAAATTAAtatataaactcatttacttatgtaggaataaagagtatcatctttcaaacgcccagcggtagtacaattcaaa
198	241	TGTCAACAACGACGGAAACGAGTATGTAATCAGCGAGAGCGAGAATGAGAGCATTGTGGAGAAATTCATAAGTGCCTTCAAGAATGGATGGAATCAGGAGACATTGAAATCAGAATTAAATTAAtatataaactcatttacttatgtaggaataaagagtatcatctttcaaacgcccagcggtagtacaattcaaagta
201	244	CAACAACGACGGAAACGAGTATGTAATCAGCGAGAGCGAGAATGAGAGCATTGTGGAGAAATTCATAAGTGCCTTCAAGAATGGATGGAATCAGGAGTATTTGAAATCAGAATTAAATTAAtatataaactcatttacttatgtaggaataaagagtatcatctttcaaacgcccagcggtagtacaattcaaagtagta
204	247	CAACGACGGAAACGAGTATGTAATCAGCGAGAGCGAGAATGAGAGCATTGTGGAGAAATTCATAAGTGCCTTCAAGAATGGATGGAATCAGGAGTATGAGAAATCAGAATTAAATTAAtatataaactcatttacttatgtaggaataaagagtatcatctttcaaacgcccagcggtagtacaattcaaagtagtaggt
207	250	CGACGGAAACGAGTATGTAATCAGCGAGAGCGAGAATGAGAGCATTGTGGAGAAATTCATAAGTGCCTTCAAGAATGGATGGAATCAGGAGTATGAGGACTCAGAATTAAATTAAtatataaactcatttacttatgtaggaataaagagtatcatctttcaaacgcccagcggtagtacaattcaaagtagtaggtacc
210	253	CGGAAACGAGTATGTAATCAGCGAGAGCGAGAATGAGAGCATTGTGGAGAAATTCATAAGTGCCTTCAAGAATGGATGGAATCAGGAGTATGAGGACGAGGAATTAAATTAAtatataaactcatttacttatgtaggaataaagagtatcatctttcaaacgcccagcggtagtacaattcaaagtagtaggtaccaat
213	256	AAACGAGTATGTAATCAGCGAGAGCGAGAATGAGAGCATTGTGGAGAAATTCATAAGTGCCTTCAAGAATGGATGGAATCAGGAGTATGAGGACGAGGAGTTAAATTAAtatataaactcatttacttatgtaggaataaagagtatcatctttcaaacgcccagcggtagtacaattcaaagtagtaggtaccaatggt
216	259	CGAGTATGTAATCAGCGAGAGCGAGAATGAGAGCATTGTGGAGAAATTCATAAGTGCCTTCAAGAATGGATGGAATCAGGAGTATGAGGACGAGGAGGAGAATTAAtatataaactcatttacttatgtaggaataaagagtatcatctttcaaacgcccagcggtagtacaattcaaagtagtaggtaccaatggtagt
219	262	GTATGTAATCAGCGAGAGCGAGAATGAGAGCATTGTGGAGAAATTCATAAGTGCCTTCAAGAATGGATGGAATCAGGAGTATGAGGACGAGGAGGAGTTCTAAtatataaactcatttacttatgtaggaataaagagtatcatctttcaaacgcccagcggtagtacaattcaaagtagtaggtaccaatggtagtact
0	46	aataaaagtatcaacaaaaaattgttaatatacctctatactttaacgtcaaggagaaaaaaccccggattctagaactagtggatcccccgggaaaaaaACTGTTAAATTGTCTGGTACAGATTCTAATTCAATCACTCAATTGATCATCAGAGTTAATAATGATGGTAATGAATACGTTATTTCTGAATCAGAAAACG
3	49	aaaagtatcaacaaaaaattgttaatatacctctatactttaacgtcaaggagaaaaaaccccggattctagaactagtggatcccccgggaaaaaaATGGTTAAATTGTCTGGTACAGATTCTAATTCAATCACTCAATTGATCATCAGAGTTAATAATGATGGTAATGAATACGTTATTTCTGAATCAGAAAACGAAT
6	52	agtatcaacaaaaaattgttaatatacctctatactttaacgtcaaggagaaaaaaccccggattctagaactagtggatcccccgggaaaaaaATGAACAAATTGTCTGGTACAGATTCTAATTCAATCACTCAATTGATCATCAGAGTTAATAATGATGGTAATGAATACGTTATTTCTGAATCAGAAAACGAATCTA
9	55	atcaacaaaaaattgttaatatacctctatactttaacgtcaaggagaaaaaaccccggattctagaactagtggatcccccgggaaaaaaATGAACATCTTGTCTGGTACAGATTCTAATTCAATCACTCAATTGATCATCAGAGTTAATAATGATGGTAATGAATACGTTATTTCTGAATCAGAAAACGAATCTATCG
12	58	aacaaaaaattgttaatatacctctatactttaacgtcaaggagaaaaaaccccggattctagaactagtggatcccccgggaaaaaaATGAACATCAACTCTGGTACAGATTCTAATTCAATCACTCAATTGATCATCAGAGTTAATAATGATGGTAATGAATACGTTATTTCTGAATCAGAAAACGAATCTATCGTTG
15	61	aaaaaattgttaatatacctctatactttaacgtcaaggagaaaaaaccccggattctagaactagtggatcccccgggaaaaaaATGAACATCAACGACGGTACAGATTCTAATTCAATCACTCAATTGATCATCAGAGTTAATAATGATGGTAATGAATACGTTATTTCTGAATCAGAAAACGAATCTATCGTTGAAA
18	64	aaattgttaatatacctctatactttaacgtcaaggagaaaaaaccccggattctagaactagtggatcccccgggaaaaaaATGAACATCAACGACCTCACAGATTCTAATTCAATCACTCAATTGATCATCAGAGTTAATAATGATGGTAATGAATACGTTATTTCTGAATCAGAAAACGAATCTATCGTTGAAAAGT
21	67	ttgttaatatacctctatactttaacgtcaaggagaaaaaaccccggattctagaactagtggatcccccgggaaaaaaATGAACATCAACGACCTCATCGATTCTAATTCAATCACTCAATTGATCATCAGAGTTAATAATGATGGTAATGAATACGTTATTTCTGAATCAGAAAACGAATCTATCGTTGAAAAGTTTA
24	70	ttaatatacctctatactttaacgtcaaggagaaaaaaccccggattctagaactagtggatcccccgggaaaaaaATGAACATCAACGACCTCATCCGCTCTAATTCAATCACTCAATTGATCATCAGAGTTAATAATGATGGTAATGAATACGTTATTTCTGAATCAGAAAACGAATCTATCGTTGAAAAGTTTATTT
27	73	atatacctctatactttaacgtcaaggagaaaaaaccccggattctagaactagtggatcccccgggaaaaaaATGAACATCAACGACCTCATCCGCGAGAATTCAATCACTCAATTGATCATCAGAGTTAATAATGATGGTAATGAATACGTTATTTCTGAATCAGAAAACGAATCTATCGTTGAAAAGTTTATTTCAG
30	76	tacctctatactttaacgtcaaggagaaaaaaccccggattctagaactagtggatcccccgggaaaaaaATGAACATCAACGACCTCATCCGCGAGATATCAATCACTCAATTGATCATCAGAGTTAATAATGATGGTAATGAATACGTTATTTCTGAATCAGAAAACGAATCTATCGTTGAAAAGTTTATTTCAGCTT
33	79	ctctatactttaacgtcaaggagaaaaaaccccggattctagaactagtggatcccccgggaaaaaaATGAACATCAACGACCTCATCCGCGAGATAAAGATCACTCAATTGATCATCAGAGTTAATAATGATGGTAATGAATACGTTATTTCTGAATCAGAAAACGAATCTATCGTTGAAAAGTTTATTTCAGCTTTTA
36	82	tatactttaacgtcaaggagaaaaaaccccggattctagaactagtggatcccccgggaaaaaaATGAACATCAACGACCTCATCCGCGAGATAAAGAACACTCAATTGATCATCAGAGTTAATAATGATGGTAATGAATACGTTATTTCTGAATCAGAAAACGAATCTATCGTTGAAAAGTTTATTTCAGCTTTTAAAA
39	85	actttaacgtcaaggagaaaaaaccccggattctagaactagtggatcccccgggaaaaaaATGAACATCAACGACCTCATCCGCGAGATAAAGAACAAACAATTGATCATCAGAGTTAATAATGATGGTAATGAATACGTTATTTCTGAATCAGAAAACGAATCTATCGTTGAAAAGTTTATTTCAGCTTTTAAAAACG
42	88	ttaacgtcaaggagaaaaaaccccggattctagaactagtggatcccccgggaaaaaaATGAACATCAACGACCTCATCCGCGAGATAAAGAACAAAGACTTGATCATCAGAGTTAATAATGATGGTAATGAATACGTTATTTCTGAATCAGAAAACGAATCTATCGTTGAAAAGTTTATTTCAGCTTTTAAAAACGGTT
45	91	acgtcaaggagaaaaaaccccggattctagaactagtggatcccccgggaaaaaaATGAACATCAACGACCTCATCCGCGAGATAAAGAACAAAGACTATATCATCAGAGTTAATAATGATGGTAATGAATACGTTATTTCTGAATCAGAAAACGAATCTATCGTTGAAAAGTTTATTTCAGCTTTTAAAAACGGTTGGA
48	94	tcaaggagaaaaaaccccggattctagaactagtggatcccccgggaaaaaaATGAACATCAACGACCTCATCCGCGAGATAAAGAACAAAGACTATACCATCAGAGTTAATAATGATGGTAATGAATACGTTATTTCTGAATCAGAAAACGAATCTATCGTTGAAAAGTTTATTTCAGCTTTTAAAAACGGTTGGAACC
51	97	aggagaaaaaaccccggattctagaactagtggatcccccgggaaaaaaATGAACATCAACGACCTCATCCGCGAGATAAAGAACAAAGACTATACCGTGAGAGTTAATAATGATGGTAATGAATACGTTATTTCTGAATCAGAAAACGAATCTATCGTTGAAAAGTTTATTTCAGCTTTTAAAAACGGTTGGAACCAAG
54	100	agaaaaaaccccggattctagaactagtggatcccccgggaaaaaaATGAACATCAACGACCTCATCCGCGAGATAAAGAACAAAGACTATACCGTGAAGGTTAATAATGATGGTAATGAATACGTTATTTCTGAATCAGAAAACGAATCTATCGTTGAAAAGTTTATTTCAGCTTTTAAAAACGGTTGGAACCAAGAAT
57	103	aaaaaccccggattctagaactagtggatcccccgggaaaaaaATGAACATCAACGACCTCATCCGCGAGATAAAGAACAAAGACTATACCGTGAAGCTAAATAATGATGGTAATGAATACGTTATTTCTGAATCAGAAAACGAATCTATCGTTGAAAAGTTTATTTCAGCTTTTAAAAACGGTTGGAACCAAGAATACG
60	106	aaccccggattctagaactagtggatcccccgggaaaaaaATGAACATCAACGACCTCATCCGCGAGATAAAGAACAAAGACTATACCGTGAAGCTAAGCAATGATGGTAATGAATACGTTATTTCTGAATCAGAAAACGAATCTATCGTTGAAAAGTTTATTTCAGCTTTTAAAAACGGTTGGAACCAAGAATACGAAG
63	109	cccggattctagaactagtggatcccccgggaaaaaaATGAACATCAACGACCTCATCCGCGAGATAAAGAACAAAGACTATACCGTGAAGCTAAGCGGGGATGGTAATGAATACGTTATTTCTGAATCAGAAAACGAATCTATCGTTGAAAAGTTTATTTCAGCTTTTAAAAACGGTTGGAACCAAGAATACGAAGATG
66	112	ggattctagaactagtggatcccccgggaaaaaaATGAACATCAACGACCTCATCCGCGAGATAAAGAACAAAGACTATACCGTGAAGCTAAGCGGGACTGGTAATGAATACGTTATTTCTGAATCAGAAAACGAATCTATCGTTGAAAAGTTTATTTCAGCTTTTAAAAACGGTTGGAACCAAGAATACGAAGATGAAG
69	115	ttctagaactagtggatcccccgggaaaaaaATGAACATCAACGACCTCATCCGCGAGATAAAGAACAAAGACTATACCGTGAAGCTAAGCGGGACTGACAATGAATACGTTATTTCTGAATCAGAAAACGAATCTATCGTTGAAAAGTTTATTTCAGCTTTTAAAAACGGTTGGAACCAAGAATACGAAGATGAAGAAG
72	118	tagaactagtggatcccccgggaaaaaaATGAACATCAACGACCTCATCCGCGAGATAAAGAACAAAGACTATACCGTGAAGCTAAGCGGGACTGACAGCGAATACGTTATTTCTGAATCAGAAAACGAATCTATCGTTGAAAAGTTTATTTCAGCTTTTAAAAACGGTTGGAACCAAGAATACGAAGATGAAGAAGAAT
75	121	aactagtggatcccccgggaaaaaaATGAACATCAACGACCTCATCCGCGAGATAAAGAACAAAGACTATACCGTGAAGCTAAGCGGGACTGACAGCAACTACGTTATTTCTGAATCAGAAAACGAATCTATCGTTGAAAAGTTTATTTCAGCTTTTAAAAACGGTTGGAACCAAGAATACGAAGATGAAGAAGAATTTT
78	124	tagtggatcccccgggaaaaaaATGAACATCAACGACCTCATCCGCGAGATAAAGAACAAAGACTATACCGTGAAGCTAAGCGGGACTGACAGCAACAGTGTTATTTCTGAATCAGAAAACGAATCTATCGTTGAAAAGTTTATTTCAGCTTTTAAAAACGGTTGGAACCAAGAATACGAAGATGAAGAAGAATTTTACA
81	127	tggatcccccgggaaaaaaATGAACATCAACGACCTCATCCGCGAGATAAAGAACAAAGACTATACCGTGAAGCTAAGCGGGACTGACAGCAACAGTATTATTTCTGAATCAGAAAACGAATCTATCGTTGAAAAGTTTATTTCAGCTTTTAAAAACGGTTGGAACCAAGAATACGAAGATGAAGAAGAATTTTACAATG
84	130	atcccccgggaaaaaaATGAACATCAACGACCTCATCCGCGAGATAAAGAACAAAGACTATACCGTGAAGCTAAGCGGGACTGACAGCAACAGTATTACATCTGAATCAGAAAACGAATCTATCGTTGAAAAGTTTATTTCAGCTTTTAAAAACGGTTGGAACCAAGAATACGAAGATGAAGAAGAATTTTACAATGATA
87	133	ccccgggaaaaaaATGAACATCAACGACCTCATCCGCGAGATAAAGAACAAAGACTATACCGTGAAGCTAAGCGGGACTGACAGCAACAGTATTACACAGGAATCAGAAAACGAATCTATCGTTGAAAAGTTTATTTCAGCTTTTAAAAACGGTTGGAACCAAGAATACGAAGATGAAGAAGAATTTTACAATGATATGC
90	136	cgggaaaaaaATGAACATCAACGACCTCATCCGCGAGATAAAGAACAAAGACTATACCGTGAAGCTAAGCGGGACTGACAGCAACAGTATTACACAGCTATCAGAAAACGAATCTATCGTTGAAAAGTTTATTTCAGCTTTTAAAAACGGTTGGAACCAAGAATACGAAGATGAAGAAGAATTTTACAATGATATGCAAA
93	139	gaaaaaaATGAACATCAACGACCTCATCCGCGAGATAAAGAACAAAGACTATACCGTGAAGCTAAGCGGGACTGACAGCAACAGTATTACACAGCTAATTGAAAACGAATCTATCGTTGAAAAGTTTATTTCAGCTTTTAAAAACGGTTGGAACCAAGAATACGAAGATGAAGAAGAATTTTACAATGATATGCAAACTA
96	142	aaaaATGAACATCAACGACCTCATCCGCGAGATAAAGAACAAAGACTATACCGTGAAGCTAAGCGGGACTGACAGCAACAGTATTACACAGCTAATTATTAACGAATCTATCGTTGAAAAGTTTATTTCAGCTTTTAAAAACGGTTGGAACCAAGAATACGAAGATGAAGAAGAATTTTACAATGATATGCAAACTATTA
99	145	aATGAACATCAACGACCTCATCCGCGAGATAAAGAACAAAGACTATACCGTGAAGCTAAGCGGGACTGACAGCAACAGTATTACACAGCTAATTATTCGTGAATCTATCGTTGAAAAGTTTATTTCAGCTTTTAAAAACGGTTGGAACCAAGAATACGAAGATGAAGAAGAATTTTACAATGATATGCAAACTATTACAT
102	148	GAACATCAACGACCTCATCCGCGAGATAAAGAACAAAGACTATACCGTGAAGCTAAGCGGGACTGACAGCAACAGTATTACACAGCTAATTATTCGTGTCTCTATCGTTGAAAAGTTTATTTCAGCTTTTAAAAACGGTTGGAACCAAGAATACGAAGATGAAGAAGAATTTTACAATGATATGCAAACTATTACATTGA
105	151	CATCAACGACCTCATCCGCGAGATAAAGAACAAAGACTATACCGTGAAGCTAAGCGGGACTGACAGCAACAGTATTACACAGCTAATTATTCGTGTCAACATCGTTGAAAAGTTTATTTCAGCTTTTAAAAACGGTTGGAACCAAGAATACGAAGATGAAGAAGAATTTTACAATGATATGCAAACTATTACATTGAAAT
108	154	CAACGACCTCATCCGCGAGATAAAGAACAAAGACTATACCGTGAAGCTAAGCGGGACTGACAGCAACAGTATTACACAGCTAATTATTCGTGTCAACAACGTTGAAAAGTTTATTTCAGCTTTTAAAAACGGTTGGAACCAAGAATACGAAGATGAAGAAGAATTTTACAATGATATGCAAACTATTACATTGAAATCAG
111	157	CGACCTCATCCGCGAGATAAAGAACAAAGACTATACCGTGAAGCTAAGCGGGACTGACAGCAACAGTATTACACAGCTAATTATTCGTGTCAACAACGACGAAAAGTTTATTTCAGCTTTTAAAAACGGTTGGAACCAAGAATACGAAGATGAAGAAGAATTTTACAATGATATGCAAACTATTACATTGAAATCAGAAT
114	160	CCTCATCCGCGAGATAAAGAACAAAGACTATACCGTGAAGCTAAGCGGGACTGACAGCAACAGTATTACACAGCTAATTATTCGTGTCAACAACGACGGAAAGTTTATTTCAGCTTTTAAAAACGGTTGGAACCAAGAATACGAAGATGAAGAAGAATTTTACAATGATATGCAAACTATTACATTGAAATCAGAATTAA
117	163	CATCCGCGAGATAAAGAACAAAGACTATACCGTGAAGCTAAGCGGGACTGACAGCAACAGTATTACACAGCTAATTATTCGTGTCAACAACGACGGAAACTTTATTTCAGCTTTTAAAAACGGTTGGAACCAAGAATACGAAGATGAAGAAGAATTTTACAATGATATGCAAACTATTACATTGAAATCAGAATTAAATT
120	166	CCGCGAGATAAAGAACAAAGACTATACCGTGAAGCTAAGCGGGACTGACAGCAACAGTATTACACAGCTAATTATTCGTGTCAACAACGACGGAAACGAGATTTCAGCTTTTAAAAACGGTTGGAACCAAGAATACGAAGATGAAGAAGAATTTTACAATGATATGCAAACTATTACATTGAAATCAGAATTAAATTAAt
123	169	CGAGATAAAGAACAAAGACTATACCGTGAAGCTAAGCGGGACTGACAGCAACAGTATTACACAGCTAATTATTCGTGTCAACAACGACGGAAACGAGTATTCAGCTTTTAAAAACGGTTGGAACCAAGAATACGAAGATGAAGAAGAATTTTACAATGATATGCAAACTATTACATTGAAATCAGAATTAAATTAAtata
126	172	GATAAAGAACAAAGACTATACCGTGAAGCTAAGCGGGACTGACAGCAACAGTATTACACAGCTAATTATTCGTGTCAACAACGACGGAAACGAGTATGTAGCTTTTAAAAACGGTTGGAACCAAGAATACGAAGATGAAGAAGAATTTTACAATGATATGCAAACTATTACATTGAAATCAGAATTAAATTAAtatataa
129	175	AAAGAACAAAGACTATACCGTGAAGCTAAGCGGGACTGACAGCAACAGTATTACACAGCTAATTATTCGTGTCAACAACGACGGAAACGAGTATGTAATCTTTAAAAACGGTTGGAACCAAGAATACGAAGATGAAGAAGAATTTTACAATGATATGCAAACTATTACATTGAAATCAGAATTAAATTAAtatataaact
132	178	GAACAAAGACTATACCGTGAAGCTAAGCGGGACTGACAGCAACAGTATTACACAGCTAATTATTCGTGTCAACAACGACGGAAACGAGTATGTAATCAGCAAAAACGGTTGGAACCAAGAATACGAAGATGAAGAAGAATTTTACAATGATATGCAAACTATTACATTGAAATCAGAATTAAATTAAtatataaactcat
135	181	CAAAGACTATACCGTGAAGCTAAGCGGGACTGACAGCAACAGTATTACACAGCTAATTATTCGTGTCAACAACGACGGAAACGAGTATGTAATCAGCGAGAACGGTTGGAACCAAGAATACGAAGATGAAGAAGAATTTTACAATGATATGCAAACTATTACATTGAAATCAGAATTAAATTAAtatataaactcattta
138	184	AGACTATACCGTGAAGCTAAGCGGGACTGACAGCAACAGTATTACACAGCTAATTATTCGTGTCAACAACGACGGAAACGAGTATGTAATCAGCGAGAGCGGTTGGAACCAAGAATACGAAGATGAAGAAGAATTTTACAATGATATGCAAACTATTACATTGAAATCAGAATTAAATTAAtatataaactcatttactt
141	187	CTATACCGTGAAGCTAAGCGGGACTGACAGCAACAGTATTACACAGCTAATTATTCGTGTCAACAACGACGGAAACGAGTATGTAATCAGCGAGAGCGAGTGGAACCAAGAATACGAAGATGAAGAAGAATTTTACAATGATATGCAAACTATTACATTGAAATCAGAATTAAATTAAtatataaactcatttacttatg
144	190	TACCGTGAAGCTAAGCGGGACTGACAGCAACAGTATTACACAGCTAATTATTCGTGTCAACAACGACGGAAACGAGTATGTAATCAGCGAGAGCGAGAATAACCAAGAATACGAAGATGAAGAAGAATTTTACAATGATATGCAAACTATTACATTGAAATCAGAATTAAATTAAtatataaactcatttacttatgtag
147	193	CGTGAAGCTAAGCGGGACTGACAGCAACAGTATTACACAGCTAATTATTCGTGTCAACAACGACGGAAACGAGTATGTAATCAGCGAGAGCGAGAATGAGCAAGAATACGAAGATGAAGAAGAATTTTACAATGATATGCAAACTATTACATTGAAATCAGAATTAAATTAAtatataaactcatttacttatgtaggaa
150	196	GAAGCTAAGCGGGACTGACAGCAACAGTATTACACAGCTAATTATTCGTGTCAACAACGACGGAAACGAGTATGTAATCAGCGAGAGCGAGAATGAGAGCGAATACGAAGATGAAGAAGAATTTTACAATGATATGCAAACTATTACATTGAAATCAGAATTAAATTAAtatataaactcatttacttatgtaggaataa
153	199	GCTAAGCGGGACTGACAGCAACAGTATTACACAGCTAATTATTCGTGTCAACAACGACGGAAACGAGTATGTAATCAGCGAGAGCGAGAATGAGAGCATTTACGAAGATGAAGAAGAATTTTACAATGATATGCAAACTATTACATTGAAATCAGAATTAAATTAAtatataaactcatttacttatgtaggaataaaga
156	202	AAGCGGGACTGACAGCAACAGTATTACACAGCTAATTATTCGTGTCAACAACGACGGAAACGAGTATGTAATCAGCGAGAGCGAGAATGAGAGCATTGTGGAAGATGAAGAAGAATTTTACAATGATATGCAAACTATTACATTGAAATCAGAATTAAATTAAtatataaactcatttacttatgtaggaataaagagta
159	205	CGGGACTGACAGCAACAGTATTACACAGCTAATTATTCGTGTCAACAACGACGGAAACGAGTATGTAATCAGCGAGAGCGAGAATGAGAGCATTGTGGAGGATGAAGAAGAATTTTACAATGATATGCAAACTATTACATTGAAATCAGAATTAAATTAAtatataaactcatttacttatgtaggaataaagagtatca
162	208	GACTGACAGCAACAGTATTACACAGCTAATTATTCGTGTCAACAACGACGGAAACGAGTATGTAATCAGCGAGAGCGAGAATGAGAGCATTGTGGAGAAAGAAGAAGAATTTTACAATGATATGCAAACTATTACATTGAAATCAGAATTAAATTAAtatataaactcatttacttatgtaggaataaagagtatcatct
165	211	TGACAGCAACAGTATTACACAGCTAATTATTCGTGTCAACAACGACGGAAACGAGTATGTAATCAGCGAGAGCGAGAATGAGAGCATTGTGGAGAAATTCGAAGAATTTTACAATGATATGCAAACTATTACATTGAAATCAGAATTAAATTAAtatataaactcatttacttatgtaggaataaagagtatcatctttc
168	214	CAGCAACAGTATTACACAGCTAATTATTCGTGTCAACAACGACGGAAACGAGTATGTAATCAGCGAGAGCGAGAATGAGAGCATTGTGGAGAAATTCATAGAATTTTACAATGATATGCAAACTATTACATTGAAATCAGAATTAAATTAAtatataaactcatttacttatgtaggaataaagagtatcatctttcaaa
171	217	CAACAGTATTACACAGCTAATTATTCGTGTCAACAACGACGGAAACGAGTATGTAATCAGCGAGAGCGAGAATGAGAGCATTGTGGAGAAATTCATAAGTTTTTACAATGATATGCAAACTATTACATTGAAATCAGAATTAAATTAAtatataaactcatttacttatgtaggaataaagagtatcatctttcaaacgc
174	220	CAGTATTACACAGCTAATTATTCGTGTCAACAACGACGGAAACGAGTATGTAATCAGCGAGAGCGAGAATGAGAGCATTGTGGAGAAATTCATAAGTGCCTACAATGATATGCAAACTATTACATTGAAATCAGAATTAAATTAAtatataaactcatttacttatgtaggaataaagagtatcatctttcaaacgccca
177	223	TATTACACAGCTAATTATTCGTGTCAACAACGACGGAAACGAGTATGTAATCAGCGAGAGCGAGAATGAGAGCATTGTGGAGAAATTCATAAGTGCCTTCAATGATATGCAAACTATTACATTGAAATCAGAATTAAATTAAtatataaactcatttacttatgtaggaataaagagtatcatctttcaaacgcccagcg
180	226	TACACAGCTAATTATTCGTGTCAACAACGACGGAAACGAGTATGTAATCAGCGAGAGCGAGAATGAGAGCATTGTGGAGAAATTCATAAGTGCCTTCAAGGATATGCAAACTATTACATTGAAATCAGAATTAAATTAAtatataaactcatttacttatgtaggaataaagagtatcatctttcaaacgcccagcggta
183	229	ACAGCTAATTATTCGTGTCAACAACGACGGAAACGAGTATGTAATCAGCGAGAGCGAGAATGAGAGCATTGTGGAGAAATTCATAAGTGCCTTCAAGAATATGCAAACTATTACATTGAAATCAGAATTAAATTAAtatataaactcatttacttatgtaggaataaagagtatcatctttcaaacgcccagcggtagta
186	232	GCTAATTATTCGTGTCAACAACGACGGAAACGAGTATGTAATCAGCGAGAGCGAGAATGAGAGCATTGTGGAGAAATTCATAAGTGCCTTCAAGAATGGACAAACTATTACATTGAAATCAGAATTAAATTAAtatataaactcatttacttatgtaggaataaagagtatcatctttcaaacgcccagcggtagtacaa
189	235	AATTATTCGTGTCAACAACGACGGAAACGAGTATGTAATCAGCGAGAGCGAGAATGAGAGCATTGTGGAGAAATTCATAAGTGCCTTCAAGAATGGATGGACTATTACATTGAAATCAGAATTAAATTAAtatataaactcatttacttatgtaggaataaagagtatcatctttcaaacgcccagcggtagtacaattc
192	238	TATTCGTGTCAACAACGACGGAAACGAGTATGTAATCAGCGAGAGCGAGAATGAGAGCATTGTGGAGAAATTCATAAGTGCCTTCAAGAATGGATGGAATATTACATTGAAATCAGAATTAAATTAAtatataaactcatttacttatgtaggaataaagagtatcatctttcaaacgcccagcggtagtacaattcaaa
195	241	TCGTGTCAACAACGACGGAAACGAGTATGTAATCAGCGAGAGCGAGAATGAGAGCATTGTGGAGAAATTCATAAGTGCCTTCAAGAATGGATGGAATCAGACATTGAAATCAGAATTAAATTAAtatataaactcatttacttatgtaggaataaagagtatcatctttcaaacgcccagcggtagtacaattcaaagta
198	244	TGTCAACAACGACGGAAACGAGTATGTAATCAGCGAGAGCGAGAATGAGAGCATTGTGGAGAAATTCATAAGTGCCTTCAAGAATGGATGGAATCAGGAGTTGAAATCAGAATTAAATTAAtatataaactcatttacttatgtaggaataaagagtatcatctttcaaacgcccagcggtagtacaattcaaagtagta
201	247	CAACAACGACGGAAACGAGTATGTAATCAGCGAGAGCGAGAATGAGAGCATTGTGGAGAAATTCATAAGTGCCTTCAAGAATGGATGGAATCAGGAGTATAAATCAGAATTAAATTAAtatataaactcatttacttatgtaggaataaagagtatcatctttcaaacgcccagcggtagtacaattcaaagtagtaggt
204	250	CAACGACGGAAACGAGTATGTAATCAGCGAGAGCGAGAATGAGAGCATTGTGGAGAAATTCATAAGTGCCTTCAAGAATGGATGGAATCAGGAGTATGAGTCAGAATTAAATTAAtatataaactcatttacttatgtaggaataaagagtatcatctttcaaacgcccagcggtagtacaattcaaagtagtaggtacc
207	253	CGACGGAAACGAGTATGTAATCAGCGAGAGCGAGAATGAGAGCATTGTGGAGAAATTCATAAGTGCCTTCAAGAATGGATGGAATCAGGAGTATGAGGACGAATTAAATTAAtatataaactcatttacttatgtaggaataaagagtatcatctttcaaacgcccagcggtagtacaattcaaagtagtaggtaccaat
210	256	CGGAAACGAGTATGTAATCAGCGAGAGCGAGAATGAGAGCATTGTGGAGAAATTCATAAGTGCCTTCAAGAATGGATGGAATCAGGAGTATGAGGACGAGTTAAATTAAtatataaactcatttacttatgtaggaataaagagtatcatctttcaaacgcccagcggtagtacaattcaaagtagtaggtaccaatggt
213	259	AAACGAGTATGTAATCAGCGAGAGCGAGAATGAGAGCATTGTGGAGAAATTCATAAGTGCCTTCAAGAATGGATGGAATCAGGAGTATGAGGACGAGGAGAATTAAtatataaactcatttacttatgtaggaataaagagtatcatctttcaaacgcccagcggtagtacaattcaaagtagtaggtaccaatggtagt
216	262	CGAGTATGTAATCAGCGAGAGCGAGAATGAGAGCATTGTGGAGAAATTCATAAGTGCCTTCAAGAATGGATGGAATCAGGAGTATGAGGACGAGGAGGAGTAAtatataaactcatttacttatgtaggaataaagagtatcatctttcaaacgcccagcggtagtacaattcaaagtagtaggtaccaatggtagtact
0	49	aataaaagtatcaacaaaaaattgttaatatacctctatactttaacgtcaaggagaaaaaaccccggattctagaactagtggatcccccgggaaaaaaGTTAAATTGTCTGGTACAGATTCTAATTCAATCACTCAATTGATCATCAGAGTTAATAATGATGGTAATGAATACGTTATTTCTGAATCAGAAAACGAAT
3	52	aaaagtatcaacaaaaaattgttaatatacctctatactttaacgtcaaggagaaaaaaccccggattctagaactagtggatcccccgggaaaaaaATGAAATTGTCTGGTACAGATTCTAATTCAATCACTCAATTGATCATCAGAGTTAATAATGATGGTAATGAATACGTTATTTCTGAATCAGAAAACGAATCTA
6	55	agtatcaacaaaaaattgttaatatacctctatactttaacgtcaaggagaaaaaaccccggattctagaactagtggatcccccgggaaaaaaATGAACTTGTCTGGTACAGATTCTAATTCAATCACTCAATTGATCATCAGAGTTAATAATGATGGTAATGAATACGTTATTTCTGAATCAGAAAACGAATCTATCG
9	58	atcaacaaaaaattgttaatatacctctatactttaacgtcaaggagaaaaaaccccggattctagaactagtggatcccccgggaaaaaaATGAACATCTCTGGTACAGATTCTAATTCAATCACTCAATTGATCATCAGAGTTAATAATGATGGTAATGAATACGTTATTTCTGAATCAGAAAACGAATCTATCGTTG
12	61	aacaaaaaattgttaatatacctctatactttaacgtcaaggagaaaaaaccccggattctagaactagtggatcccccgggaaaaaaATGAACATCAACGGTACAGATTCTAATTCAATCACTCAATTGATCATCAGAGTTAATAATGATGGTAATGAATACGTTATTTCTGAATCAGAAAACGAATCTATCGTTGAAA
15	64	aaaaaattgttaatatacctctatactttaacgtcaaggagaaaaaaccccggattctagaactagtggatcccccgggaaaaaaATGAACATCAACGACACAGATTCTAATTCAATCACTCAATTGATCATCAGAGTTAATAATGATGGTAATGAATACGTTATTTCTGAATCAGAAAACGAATCTATCGTTGAAAAGT
18	67	aaattgttaatatacctctatactttaacgtcaaggagaaaaaaccccggattctagaactagtggatcccccgggaaaaaaATGAACATCAACGACCTCGATTCTAATTCAATCACTCAATTGATCATCAGAGTTAATAATGATGGTAATGAATACGTTATTTCTGAATCAGAAAACGAATCTATCGTTGAAAAGTTTA
21	70	ttgttaatatacctctatactttaacgtcaaggagaaaaaaccccggattctagaactagtggatcccccgggaaaaaaATGAACATCAACGACCTCATCTCTAATTCAATCACTCAATTGATCATCAGAGTTAATAATGATGGTAATGAATACGTTATTTCTGAATCAGAAAACGAATCTATCGTTGAAAAGTTTATTT
24	73	ttaatatacctctatactttaacgtcaaggagaaaaaaccccggattctagaactagtggatcccccgggaaaaaaATGAACATCAACGACCTCATCCGCAATTCAATCACTCAATTGATCATCAGAGTTAATAATGATGGTAATGAATACGTTATTTCTGAATCAGAAAACGAATCTATCGTTGAAAAGTTTATTTCAG
27	76	atatacctctatactttaacgtcaaggagaaaaaaccccggattctagaactagtggatcccccgggaaaaaaATGAACATCAACGACCTCATCCGCGAGTCAATCACTCAATTGATCATCAGAGTTAATAATGATGGTAATGAATACGTTATTTCTGAATCAGAAAACGAATCTATCGTTGAAAAGTTTATTTCAGCTT
30	79	tacctctatactttaacgtcaaggagaaaaaaccccggattctagaactagtggatcccccgggaaaaaaATGAACATCAACGACCTCATCCGCGAGATAATCACTCAATTGATCATCAGAGTTAATAATGATGGTAATGAATACGTTATTTCTGAATCAGAAAACGAATCTATCGTTGAAAAGTTTATTTCAGCTTTTA
33	82	ctctatactttaacgtcaaggagaaaaaaccccggattctagaactagtggatcccccgggaaaaaaATGAACATCAACGACCTCATCCGCGAGATAAAGACTCAATTGATCATCAGAGTTAATAATGATGGTAATGAATACGTTATTTCTGAATCAGAAAACGAATCTATCGTTGAAAAGTTTATTTCAGCTTTTAAAA
36	85	tatactttaacgtcaaggagaaaaaaccccggattctagaactagtggatcccccgggaaaaaaATGAACATCAACGACCTCATCCGCGAGATAAAGAACCAATTGATCATCAGAGTTAATAATGATGGTAATGAATACGTTATTTCTGAATCAGAAAACGAATCTATCGTTGAAAAGTTTATTTCAGCTTTTAAAAACG
39	88	actttaacgtcaaggagaaaaaaccccggattctagaactagtggatcccccgggaaaaaaATGAACATCAACGACCTCATCCGCGAGATAAAGAACAAATTGATCATCAGAGTTAATAATGATGGTAATGAATACGTTATTTCTGAATCAGAAAACGAATCTATCGTTGAAAAGTTTATTTCAGCTTTTAAAAACGGTT
42	91	ttaacgtcaaggagaaaaaaccccggattctagaactagtggatcccccgggaaaaaaATGAACATCAACGACCTCATCCGCGAGATAAAGAACAAAGACATCATCAGAGTTAATAATGATGGTAATGAATACGTTATTTCTGAATCAGAAAACGAATCTATCGTTGAAAAGTTTATTTCAGCTTTTAAAAACGGTTGGA
45	94	acgtcaaggagaaaaaaccccggattctagaactagtggatcccccgggaaaaaaATGAACATCAACGACCTCATCCGCGAGATAAAGAACAAAGACTATATCAGAGTTAATAATGATGGTAATGAATACGTTATTTCTGAATCAGAAAACGAATCTATCGTTGAAAAGTTTATTTCAGCTTTTAAAAACGGTTGGAACC
48	97	tcaaggagaaaaaaccccggattctagaactagtggatcccccgggaaaaaaATGAACATCAACGACCTCATCCGCGAGATAAAGAACAAAGACTATACCAGAGTTAATAATGATGGTAATGAATACGTTATTTCTGAATCAGAAAACGAATCTATCGTTGAAAAGTTTATTTCAGCTTTTAAAAACGGTTGGAACCAAG
51	100	aggagaaaaaaccccggattctagaactagtggatcccccgggaaaaaaATGAACATCAACGACCTCATCCGCGAGATAAAGAACAAAGACTATACCGTGGTTAATAATGATGGTAATGAATACGTTATTTCTGAATCAGAAAACGAATCTATCGTTGAAAAGTTTATTTCAGCTTTTAAAAACGGTTGGAACCAAGAAT
54	103	agaaaaaaccccggattctagaactagtggatcccccgggaaaaaaATGAACATCAACGACCTCATCCGCGAGATAAAGAACAAAGACTATACCGTGAAGAATAATGATGGTAATGAATACGTTATTTCTGAATCAGAAAACGAATCTATCGTTGAAAAGTTTATTTCAGCTTTTAAAAACGGTTGGAACCAAGAATACG
57	106	aaaaaccccggattctagaactagtggatcccccgggaaaaaaATGAACATCAACGACCTCATCCGCGAGATAAAGAACAAAGACTATACCGTGAAGCTAAATGATGGTAATGAATACGTTATTTCTGAATCAGAAAACGAATCTATCGTTGAAAAGTTTATTTCAGCTTTTAAAAACGGTTGGAACCAAGAATACGAAG
60	109	aaccccggattctagaactagtggatcccccgggaaaaaaATGAACATCAACGACCTCATCCGCGAGATAAAGAACAAAGACTATACCGTGAAGCTAAGCGATGGTAATGAATACGTTATTTCTGAATCAGAAAACGAATCTATCGTTGAAAAGTTTATTTCAGCTTTTAAAAACGGTTGGAACCAAGAATACGAAGATG
63	112	cccggattctagaactagtggatcccccgggaaaaaaATGAACATCAACGACCTCATCCGCGAGATAAAGAACAAAGACTATACCGTGAAGCTAAGCGGGGGTAATGAATACGTTATTTCTGAATCAGAAAACGAATCTATCGTTGAAAAGTTTATTTCAGCTTTTAAAAACGGTTGGAACCAAGAATACGAAGATGAAG
66	115	ggattctagaactagtggatcccccgggaaaaaaATGAACATCAACGACCTCATCCGCGAGATAAAGAACAAAGACTATACCGTGAAGCTAAGCGGGACTAATGAATACGTTATTTCTGAATCAGAAAACGAATCTATCGTTGAAAAGTTTATTTCAGCTTTTAAAAACGGTTGGAACCAAGAATACGAAGATGAAGAAG
69	118	ttctagaactagtggatcccccgggaaaaaaATGAACATCAACGACCTCATCCGCGAGATAAAGAACAAAGACTATACCGTGAAGCTAAGCGGGACTGACGAATACGTTATTTCTGAATCAGAAAACGAATCTATCGTTGAAAAGTTTATTTCAGCTTTTAAAAACGGTTGGAACCAAGAATACGAAGATGAAGAAGAAT
72	121	tagaactagtggatcccccgggaaaaaaATGAACATCAACGACCTCATCCGCGAGATAAAGAACAAAGACTATACCGTGAAGCTAAGCGGGACTGACAGCTACGTTATTTCTGAATCAGAAAACGAATCTATCGTTGAAAAGTTTATTTCAGCTTTTAAAAACGGTTGGAACCAAGAATACGAAGATGAAGAAGAATTTT
75	124	aactagtggatcccccgggaaaaaaATGAACATCAACGACCTCATCCGCGAGATAAAGAACAAAGACTATACCGTGAAGCTAAGCGGGACTGACAGCAACGTTATTTCTGAATCAGAAAACGAATCTATCGTTGAAAAGTTTATTTCAGCTTTTAAAAACGGTTGGAACCAAGAATACGAAGATGAAGAAGAATTTTACA
81	130	tggatcccccgggaaaaaaATGAACATCAACGACCTCATCCGCGAGATAAAGAACAAAGACTATACCGTGAAGCTAAGCGGGACTGACAGCAACAGTATTTCTGAATCAGAAAACGAATCTATCGTTGAAAAGTTTATTTCAGCTTTTAAAAACGGTTGGAACCAAGAATACGAAGATGAAGAAGAATTTTACAATGATA
84	133	atcccccgggaaaaaaATGAACATCAACGACCTCATCCGCGAGATAAAGAACAAAGACTATACCGTGAAGCTAAGCGGGACTGACAGCAACAGTATTACAGAATCAGAAAACGAATCTATCGTTGAAAAGTTTATTTCAGCTTTTAAAAACGGTTGGAACCAAGAATACGAAGATGAAGAAGAATTTTACAATGATATGC
87	136	ccccgggaaaaaaATGAACATCAACGACCTCATCCGCGAGATAAAGAACAAAGACTATACCGTGAAGCTAAGCGGGACTGACAGCAACAGTATTACACAGTCAGAAAACGAATCTATCGTTGAAAAGTTTATTTCAGCTTTTAAAAACGGTTGGAACCAAGAATACGAAGATGAAGAAGAATTTTACAATGATATGCAAA
90	139	cgggaaaaaaATGAACATCAACGACCTCATCCGCGAGATAAAGAACAAAGACTATACCGTGAAGCTAAGCGGGACTGACAGCAACAGTATTACACAGCTAGAAAACGAATCTATCGTTGAAAAGTTTATTTCAGCTTTTAAAAACGGTTGGAACCAAGAATACGAAGATGAAGAAGAATTTTACAATGATATGCAAACTA
93	142	gaaaaaaATGAACATCAACGACCTCATCCGCGAGATAAAGAACAAAGACTATACCGTGAAGCTAAGCGGGACTGACAGCAACAGTATTACACAGCTAATTAACGAATCTATCGTTGAAAAGTTTATTTCAGCTTTTAAAAACGGTTGGAACCAAGAATACGAAGATGAAGAAGAATTTTACAATGATATGCAAACTATTA
96	145	aaaaATGAACATCAACGACCTCATCCGCGAGATAAAGAACAAAGACTATACCGTGAAGCTAAGCGGGACTGACAGCAACAGTATTACACAGCTAATTATTGAATCTATCGTTGAAAAGTTTATTTCAGCTTTTAAAAACGGTTGGAACCAAGAATACGAAGATGAAGAAGAATTTTACAATGATATGCAAACTATTACAT
99	148	aATGAACATCAACGACCTCATCCGCGAGATAAAGAACAAAGACTATACCGTGAAGCTAAGCGGGACTGACAGCAACAGTATTACACAGCTAATTATTCGTTCTATCGTTGAAAAGTTTATTTCAGCTTTTAAAAACGGTTGGAACCAAGAATACGAAGATGAAGAAGAATTTTACAATGATATGCAAACTATTACATTGA
102	151	GAACATCAACGACCTCATCCGCGAGATAAAGAACAAAGACTATACCGTGAAGCTAAGCGGGACTGACAGCAACAGTATTACACAGCTAATTATTCGTGTCATCGTTGAAAAGTTTATTTCAGCTTTTAAAAACGGTTGGAACCAAGAATACGAAGATGAAGAAGAATTTTACAATGATATGCAAACTATTACATTGAAAT
105	154	CATCAACGACCTCATCCGCGAGATAAAGAACAAAGACTATACCGTGAAGCTAAGCGGGACTGACAGCAACAGTATTACACAGCTAATTATTCGTGTCAACGTTGAAAAGTTTATTTCAGCTTTTAAAAACGGTTGGAACCAAGAATACGAAGATGAAGAAGAATTTTACAATGATATGCAAACTATTACATTGAAATCAG
108	157	CAACGACCTCATCCGCGAGATAAAGAACAAAGACTATACCGTGAAGCTAAGCGGGACTGACAGCAACAGTATTACACAGCTAATTATTCGTGTCAACAACGAAAAGTTTATTTCAGCTTTTAAAAACGGTTGGAACCAAGAATACGAAGATGAAGAAGAATTTTACAATGATATGCAAACTATTACATTGAAATCAGAAT
111	160	CGACCTCATCCGCGAGATAAAGAACAAAGACTATACCGTGAAGCTAAGCGGGACTGACAGCAACAGTATTACACAGCTAATTATTCGTGTCAACAACGACAAGTTTATTTCAGCTTTTAAAAACGGTTGGAACCAAGAATACGAAGATGAAGAAGAATTTTACAATGATATGCAAACTATTACATTGAAATCAGAATTAA
114	163	CCTCATCCGCGAGATAAAGAACAAAGACTATACCGTGAAGCTAAGCGGGACTGACAGCAACAGTATTACACAGCTAATTATTCGTGTCAACAACGACGGATTTATTTCAGCTTTTAAAAACGGTTGGAACCAAGAATACGAAGATGAAGAAGAATTTTACAATGATATGCAAACTATTACATTGAAATCAGAATTAAATT
117	166	CATCCGCGAGATAAAGAACAAAGACTATACCGTGAAGCTAAGCGGGACTGACAGCAACAGTATTACACAGCTAATTATTCGTGTCAACAACGACGGAAACATTTCAGCTTTTAAAAACGGTTGGAACCAAGAATACGAAGATGAAGAAGAATTTTACAATGATATGCAAACTATTACATTGAAATCAGAATTAAATTAAt
120	169	CCGCGAGATAAAGAACAAAGACTATACCGTGAAGCTAAGCGGGACTGACAGCAACAGTATTACACAGCTAATTATTCGTGTCAACAACGACGGAAACGAGTCAGCTTTTAAAAACGGTTGGAACCAAGAATACGAAGATGAAGAAGAATTTTACAATGATATGCAAACTATTACATTGAAATCAGAATTAAATTAAtata
123	172	CGAGATAAAGAACAAAGACTATACCGTGAAGCTAAGCGGGACTGACAGCAACAGTATTACACAGCTAATTATTCGTGTCAACAACGACGGAAACGAGTATGCTTTTAAAAACGGTTGGAACCAAGAATACGAAGATGAAGAAGAATTTTACAATGATATGCAAACTATTACATTGAAATCAGAATTAAATTAAtatataa
126	175	GATAAAGAACAAAGACTATACCGTGAAGCTAAGCGGGACTGACAGCAACAGTATTACACAGCTAATTATTCGTGTCAACAACGACGGAAACGAGTATGTATTTAAAAACGGTTGGAACCAAGAATACGAAGATGAAGAAGAATTTTACAATGATATGCAAACTATTACATTGAAATCAGAATTAAATTAAtatataaact
129	178	AAAGAACAAAGACTATACCGTGAAGCTAAGCGGGACTGACAGCAACAGTATTACACAGCTAATTATTCGTGTCAACAACGACGGAAACGAGTATGTAATCAAAAACGGTTGGAACCAAGAATACGAAGATGAAGAAGAATTTTACAATGATATGCAAACTATTACATTGAAATCAGAATTAAATTAAtatataaactcat
132	181	GAACAAAGACTATACCGTGAAGCTAAGCGGGACTGACAGCAACAGTATTACACAGCTAATTATTCGTGTCAACAACGACGGAAACGAGTATGTAATCAGCAACGGTTGGAACCAAGAATACGAAGATGAAGAAGAATTTTACAATGATATGCAAACTATTACATTGAAATCAGAATTAAATTAAtatataaactcattta
135	184	CAAAGACTATACCGTGAAGCTAAGCGGGACTGACAGCAACAGTATTACACAGCTAATTATTCGTGTCAACAACGACGGAAACGAGTATGTAATCAGCGAGGGTTGGAACCAAGAATACGAAGATGAAGAAGAATTTTACAATGATATGCAAACTATTACATTGAAATCAGAATTAAATTAAtatataaactcatttactt
138	187	AGACTATACCGTGAAGCTAAGCGGGACTGACAGCAACAGTATTACACAGCTAATTATTCGTGTCAACAACGACGGAAACGAGTATGTAATCAGCGAGAGCTGGAACCAAGAATACGAAGATGAAGAAGAATTTTACAATGATATGCAAACTATTACATTGAAATCAGAATTAAATTAAtatataaactcatttacttatg
141	190	CTATACCGTGAAGCTAAGCGGGACTGACAGCAACAGTATTACACAGCTAATTATTCGTGTCAACAACGACGGAAACGAGTATGTAATCAGCGAGAGCGAGAACCAAGAATACGAAGATGAAGAAGAATTTTACAATGATATGCAAACTATTACATTGAAATCAGAATTAAATTAAtatataaactcatttacttatgtag
144	193	TACCGTGAAGCTAAGCGGGACTGACAGCAACAGTATTACACAGCTAATTATTCGTGTCAACAACGACGGAAACGAGTATGTAATCAGCGAGAGCGAGAATCAAGAATACGAAGATGAAGAAGAATTTTACAATGATATGCAAACTATTACATTGAAATCAGAATTAAATTAAtatataaactcatttacttatgtaggaa
147	196	CGTGAAGCTAAGCGGGACTGACAGCAACAGTATTACACAGCTAATTATTCGTGTCAACAACGACGGAAACGAGTATGTAATCAGCGAGAGCGAGAATGAGGAATACGAAGATGAAGAAGAATTTTACAATGATATGCAAACTATTACATTGAAATCAGAATTAAATTAAtatataaactcatttacttatgtaggaataa
150	199	GAAGCTAAGCGGGACTGACAGCAACAGTATTACACAGCTAATTATTCGTGTCAACAACGACGGAAACGAGTATGTAATCAGCGAGAGCGAGAATGAGAGCTACGAAGATGAAGAAGAATTTTACAATGATATGCAAACTATTACATTGAAATCAGAATTAAATTAAtatataaactcatttacttatgtaggaataaaga
153	202	GCTAAGCGGGACTGACAGCAACAGTATTACACAGCTAATTATTCGTGTCAACAACGACGGAAACGAGTATGTAATCAGCGAGAGCGAGAATGAGAGCATTGAAGATGAAGAAGAATTTTACAATGATATGCAAACTATTACATTGAAATCAGAATTAAATTAAtatataaactcatttacttatgtaggaataaagagta
156	205	AAGCGGGACTGACAGCAACAGTATTACACAGCTAATTATTCGTGTCAACAACGACGGAAACGAGTATGTAATCAGCGAGAGCGAGAATGAGAGCATTGTGGATGAAGAAGAATTTTACAATGATATGCAAACTATTACATTGAAATCAGAATTAAATTAAtatataaactcatttacttatgtaggaataaagagtatca
159	208	CGGGACTGACAGCAACAGTATTACACAGCTAATTATTCGTGTCAACAACGACGGAAACGAGTATGTAATCAGCGAGAGCGAGAATGAGAGCATTGTGGAGGAAGAAGAATTTTACAATGATATGCAAACTATTACATTGAAATCAGAATTAAATTAAtatataaactcatttacttatgtaggaataaagagtatcatct
162	211	GACTGACAGCAACAGTATTACACAGCTAATTATTCGTGTCAACAACGACGGAAACGAGTATGTAATCAGCGAGAGCGAGAATGAGAGCATTGTGGAGAAAGAAGAATTTTACAATGATATGCAAACTATTACATTGAAATCAGAATTAAATTAAtatataaactcatttacttatgtaggaataaagagtatcatctttc
165	214	TGACAGCAACAGTATTACACAGCTAATTATTCGTGTCAACAACGACGGAAACGAGTATGTAATCAGCGAGAGCGAGAATGAGAGCATTGTGGAGAAATTCGAATTTTACAATGATATGCAAACTATTACATTGAAATCAGAATTAAATTAAtatataaactcatttacttatgtaggaataaagagtatcatctttcaaa
168	217	CAGCAACAGTATTACACAGCTAATTATTCGTGTCAACAACGACGGAAACGAGTATGTAATCAGCGAGAGCGAGAATGAGAGCATTGTGGAGAAATTCATATTTTACAATGATATGCAAACTATTACATTGAAATCAGAATTAAATTAAtatataaactcatttacttatgtaggaataaagagtatcatctttcaaacgc
171	220	CAACAGTATTACACAGCTAATTATTCGTGTCAACAACGACGGAAACGAGTATGTAATCAGCGAGAGCGAGAATGAGAGCATTGTGGAGAAATTCATAAGTTACAATGATATGCAAACTATTACATTGAAATCAGAATTAAATTAAtatataaactcatttacttatgtaggaataaagagtatcatctttcaaacgccca
174	223	CAGTATTACACAGCTAATTATTCGTGTCAACAACGACGGAAACGAGTATGTAATCAGCGAGAGCGAGAATGAGAGCATTGTGGAGAAATTCATAAGTGCCAATGATATGCAAACTATTACATTGAAATCAGAATTAAATTAAtatataaactcatttacttatgtaggaataaagagtatcatctttcaaacgcccagcg
177	226	TATTACACAGCTAATTATTCGTGTCAACAACGACGGAAACGAGTATGTAATCAGCGAGAGCGAGAATGAGAGCATTGTGGAGAAATTCATAAGTGCCTTCGATATGCAAACTATTACATTGAAATCAGAATTAAATTAAtatataaactcatttacttatgtaggaataaagagtatcatctttcaaacgcccagcggta
180	229	TACACAGCTAATTATTCGTGTCAACAACGACGGAAACGAGTATGTAATCAGCGAGAGCGAGAATGAGAGCATTGTGGAGAAATTCATAAGTGCCTTCAAGATGCAAACTATTACATTGAAATCAGAATTAAATTAAtatataaactcatttacttatgtaggaataaagagtatcatctttcaaacgcccagcggtagta
183	232	ACAGCTAATTATTCGTGTCAACAACGACGGAAACGAGTATGTAATCAGCGAGAGCGAGAATGAGAGCATTGTGGAGAAATTCATAAGTGCCTTCAAGAATCAAACTATTACATTGAAATCAGAATTAAATTAAtatataaactcatttacttatgtaggaataaagagtatcatctttcaaacgcccagcggtagtacaa
186	235	GCTAATTATTCGTGTCAACAACGACGGAAACGAGTATGTAATCAGCGAGAGCGAGAATGAGAGCATTGTGGAGAAATTCATAAGTGCCTTCAAGAATGGAACTATTACATTGAAATCAGAATTAAATTAAtatataaactcatttacttatgtaggaataaagagtatcatctttcaaacgcccagcggtagtacaattc
189	238	AATTATTCGTGTCAACAACGACGGAAACGAGTATGTAATCAGCGAGAGCGAGAATGAGAGCATTGTGGAGAAATTCATAAGTGCCTTCAAGAATGGATGGATTACATTGAAATCAGAATTAAATTAAtatataaactcatttacttatgtaggaataaagagtatcatctttcaaacgcccagcggtagtacaattcaaa
192	241	TATTCGTGTCAACAACGACGGAAACGAGTATGTAATCAGCGAGAGCGAGAATGAGAGCATTGTGGAGAAATTCATAAGTGCCTTCAAGAATGGATGGAATACATTGAAATCAGAATTAAATTAAtatataaactcatttacttatgtaggaataaagagtatcatctttcaaacgcccagcggtagtacaattcaaagta
195	244	TCGTGTCAACAACGACGGAAACGAGTATGTAATCAGCGAGAGCGAGAATGAGAGCATTGTGGAGAAATTCATAAGTGCCTTCAAGAATGGATGGAATCAGTTGAAATCAGAATTAAATTAAtatataaactcatttacttatgtaggaataaagagtatcatctttcaaacgcccagcggtagtacaattcaaagtagta
198	247	TGTCAACAACGACGGAAACGAGTATGTAATCAGCGAGAGCGAGAATGAGAGCATTGTGGAGAAATTCATAAGTGCCTTCAAGAATGGATGGAATCAGGAGAAATCAGAATTAAATTAAtatataaactcatttacttatgtaggaataaagagtatcatctttcaaacgcccagcggtagtacaattcaaagtagtaggt
201	250	CAACAACGACGGAAACGAGTATGTAATCAGCGAGAGCGAGAATGAGAGCATTGTGGAGAAATTCATAAGTGCCTTCAAGAATGGATGGAATCAGGAGTATTCAGAATTAAATTAAtatataaactcatttacttatgtaggaataaagagtatcatctttcaaacgcccagcggtagtacaattcaaagtagtaggtacc
204	253	CAACGACGGAAACGAGTATGTAATCAGCGAGAGCGAGAATGAGAGCATTGTGGAGAAATTCATAAGTGCCTTCAAGAATGGATGGAATCAGGAGTATGAGGAATTAAATTAAtatataaactcatttacttatgtaggaataaagagtatcatctttcaaacgcccagcggtagtacaattcaaagtagtaggtaccaat
207	256	CGACGGAAACGAGTATGTAATCAGCGAGAGCGAGAATGAGAGCATTGTGGAGAAATTCATAAGTGCCTTCAAGAATGGATGGAATCAGGAGTATGAGGACTTAAATTAAtatataaactcatttacttatgtaggaataaagagtatcatctttcaaacgcccagcggtagtacaattcaaagtagtaggtaccaatggt
210	259	CGGAAACGAGTATGTAATCAGCGAGAGCGAGAATGAGAGCATTGTGGAGAAATTCATAAGTGCCTTCAAGAATGGATGGAATCAGGAGTATGAGGACGAGAATTAAtatataaactcatttacttatgtaggaataaagagtatcatctttcaaacgcccagcggtagtacaattcaaagtagtaggtaccaatggtagt
213	262	AAACGAGTATGTAATCAGCGAGAGCGAGAATGAGAGCATTGTGGAGAAATTCATAAGTGCCTTCAAGAATGGATGGAATCAGGAGTATGAGGACGAGGAGTAAtatataaactcatttacttatgtaggaataaagagtatcatctttcaaacgcccagcggtagtacaattcaaagtagtaggtaccaatggtagtact
0	52	aataaaagtatcaacaaaaaattgttaatatacctctatactttaacgtcaaggagaaaaaaccccggattctagaactagtggatcccccgggaaaaaaAAATTGTCTGGTACAGATTCTAATTCAATCACTCAATTGATCATCAGAGTTAATAATGATGGTAATGAATACGTTATTTCTGAATCAGAAAACGAATCTA
3	55	aaaagtatcaacaaaaaattgttaatatacctctatactttaacgtcaaggagaaaaaaccccggattctagaactagtggatcccccgggaaaaaaATGTTGTCTGGTACAGATTCTAATTCAATCACTCAATTGATCATCAGAGTTAATAATGATGGTAATGAATACGTTATTTCTGAATCAGAAAACGAATCTATCG
6	58	agtatcaacaaaaaattgttaatatacctctatactttaacgtcaaggagaaaaaaccccggattctagaactagtggatcccccgggaaaaaaATGAACTCTGGTACAGATTCTAATTCAATCACTCAATTGATCATCAGAGTTAATAATGATGGTAATGAATACGTTATTTCTGAATCAGAAAACGAATCTATCGTTG
9	61	atcaacaaaaaattgttaatatacctctatactttaacgtcaaggagaaaaaaccccggattctagaactagtggatcccccgggaaaaaaATGAACATCGGTACAGATTCTAATTCAATCACTCAATTGATCATCAGAGTTAATAATGATGGTAATGAATACGTTATTTCTGAATCAGAAAACGAATCTATCGTTGAAA
12	64	aacaaaaaattgttaatatacctctatactttaacgtcaaggagaaaaaaccccggattctagaactagtggatcccccgggaaaaaaATGAACATCAACACAGATTCTAATTCAATCACTCAATTGATCATCAGAGTTAATAATGATGGTAATGAATACGTTATTTCTGAATCAGAAAACGAATCTATCGTTGAAAAGT
15	67	aaaaaattgttaatatacctctatactttaacgtcaaggagaaaaaaccccggattctagaactagtggatcccccgggaaaaaaATGAACATCAACGACGATTCTAATTCAATCACTCAATTGATCATCAGAGTTAATAATGATGGTAATGAATACGTTATTTCTGAATCAGAAAACGAATCTATCGTTGAAAAGTTTA
18	70	aaattgttaatatacctctatactttaacgtcaaggagaaaaaaccccggattctagaactagtggatcccccgggaaaaaaATGAACATCAACGACCTCTCTAATTCAATCACTCAATTGATCATCAGAGTTAATAATGATGGTAATGAATACGTTATTTCTGAATCAGAAAACGAATCTATCGTTGAAAAGTTTATTT
21	73	ttgttaatatacctctatactttaacgtcaaggagaaaaaaccccggattctagaactagtggatcccccgggaaaaaaATGAACATCAACGACCTCATCAATTCAATCACTCAATTGATCATCAGAGTTAATAATGATGGTAATGAATACGTTATTTCTGAATCAGAAAACGAATCTATCGTTGAAAAGTTTATTTCAG
24	76	ttaatatacctctatactttaacgtcaaggagaaaaaaccccggattctagaactagtggatcccccgggaaaaaaATGAACATCAACGACCTCATCCGCTCAATCACTCAATTGATCATCAGAGTTAATAATGATGGTAATGAATACGTTATTTCTGAATCAGAAAACGAATCTATCGTTGAAAAGTTTATTTCAGCTT
27	79	atatacctctatactttaacgtcaaggagaaaaaaccccggattctagaactagtggatcccccgggaaaaaaATGAACATCAACGACCTCATCCGCGAGATCACTCAATTGATCATCAGAGTTAATAATGATGGTAATGAATACGTTATTTCTGAATCAGAAAACGAATCTATCGTTGAAAAGTTTATTTCAGCTTTTA
30	82	tacctctatactttaacgtcaaggagaaaaaaccccggattctagaactagtggatcccccgggaaaaaaATGAACATCAACGACCTCATCCGCGAGATAACTCAATTGATCATCAGAGTTAATAATGATGGTAATGAATACGTTATTTCTGAATCAGAAAACGAATCTATCGTTGAAAAGTTTATTTCAGCTTTTAAAA
33	85	ctctatactttaacgtcaaggagaaaaaaccccggattctagaactagtggatcccccgggaaaaaaATGAACATCAACGACCTCATCCGCGAGATAAAGCAATTGATCATCAGAGTTAATAATGATGGTAATGAATACGTTATTTCTGAATCAGAAAACGAATCTATCGTTGAAAAGTTTATTTCAGCTTTTAAAAACG
36	88	tatactttaacgtcaaggagaaaaaaccccggattctagaactagtggatcccccgggaaaaaaATGAACATCAACGACCTCATCCGCGAGATAAAGAACTTGATCATCAGAGTTAATAATGATGGTAATGAATACGTTATTTCTGAATCAGAAAACGAATCTATCGTTGAAAAGTTTATTTCAGCTTTTAAAAACGGTT
39	91	actttaacgtcaaggagaaaaaaccccggattctagaactagtggatcccccgggaaaaaaATGAACATCAACGACCTCATCCGCGAGATAAAGAACAAAATCATCAGAGTTAATAATGATGGTAATGAATACGTTATTTCTGAATCAGAAAACGAATCTATCGTTGAAAAGTTTATTTCAGCTTTTAAAAACGGTTGGA
42	94	ttaacgtcaaggagaaaaaaccccggattctagaactagtggatcccccgggaaaaaaATGAACATCAACGACCTCATCCGCGAGATAAAGAACAAAGACATCAGAGTTAATAATGATGGTAATGAATACGTTATTTCTGAATCAGAAAACGAATCTATCGTTGAAAAGTTTATTTCAGCTTTTAAAAACGGTTGGAACC
45	97	acgtcaaggagaaaaaaccccggattctagaactagtggatcccccgggaaaaaaATGAACATCAACGACCTCATCCGCGAGATAAAGAACAAAGACTATAGAGTTAATAATGATGGTAATGAATACGTTATTTCTGAATCAGAAAACGAATCTATCGTTGAAAAGTTTATTTCAGCTTTTAAAAACGGTTGGAACCAAG
48	100	tcaaggagaaaaaaccccggattctagaactagtggatcccccgggaaaaaaATGAACATCAACGACCTCATCCGCGAGATAAAGAACAAAGACTATACCGTTAATAATGATGGTAATGAATACGTTATTTCTGAATCAGAAAACGAATCTATCGTTGAAAAGTTTATTTCAGCTTTTAAAAACGGTTGGAACCAAGAAT
51	103	aggagaaaaaaccccggattctagaactagtggatcccccgggaaaaaaATGAACATCAACGACCTCATCCGCGAGATAAAGAACAAAGACTATACCGTGAATAATGATGGTAATGAATACGTTATTTCTGAATCAGAAAACGAATCTATCGTTGAAAAGTTTATTTCAGCTTTTAAAAACGGTTGGAACCAAGAATACG
54	106	agaaaaaaccccggattctagaactagtggatcccccgggaaaaaaATGAACATCAACGACCTCATCCGCGAGATAAAGAACAAAGACTATACCGTGAAGAATGATGGTAATGAATACGTTATTTCTGAATCAGAAAACGAATCTATCGTTGAAAAGTTTATTTCAGCTTTTAAAAACGGTTGGAACCAAGAATACGAAG
57	109	aaaaaccccggattctagaactagtggatcccccgggaaaaaaATGAACATCAACGACCTCATCCGCGAGATAAAGAACAAAGACTATACCGTGAAGCTAGATGGTAATGAATACGTTATTTCTGAATCAGAAAACGAATCTATCGTTGAAAAGTTTATTTCAGCTTTTAAAAACGGTTGGAACCAAGAATACGAAGATG
60	112	aaccccggattctagaactagtggatcccccgggaaaaaaATGAACATCAACGACCTCATCCGCGAGATAAAGAACAAAGACTATACCGTGAAGCTAAGCGGTAATGAATACGTTATTTCTGAATCAGAAAACGAATCTATCGTTGAAAAGTTTATTTCAGCTTTTAAAAACGGTTGGAACCAAGAATACGAAGATGAAG
63	115	cccggattctagaactagtggatcccccgggaaaaaaATGAACATCAACGACCTCATCCGCGAGATAAAGAACAAAGACTATACCGTGAAGCTAAGCGGGAATGAATACGTTATTTCTGAATCAGAAAACGAATCTATCGTTGAAAAGTTTATTTCAGCTTTTAAAAACGGTTGGAACCAAGAATACGAAGATGAAGAAG
66	118	ggattctagaactagtggatcccccgggaaaaaaATGAACATCAACGACCTCATCCGCGAGATAAAGAACAAAGACTATACCGTGAAGCTAAGCGGGACTGAATACGTTATTTCTGAATCAGAAAACGAATCTATCGTTGAAAAGTTTATTTCAGCTTTTAAAAACGGTTGGAACCAAGAATACGAAGATGAAGAAGAAT
69	121	ttctagaactagtggatcccccgggaaaaaaATGAACATCAACGACCTCATCCGCGAGATAAAGAACAAAGACTATACCGTGAAGCTAAGCGGGACTGACTACGTTATTTCTGAATCAGAAAACGAATCTATCGTTGAAAAGTTTATTTCAGCTTTTAAAAACGGTTGGAACCAAGAATACGAAGATGAAGAAGAATTTT
72	124	tagaactagtggatcccccgggaaaaaaATGAACATCAACGACCTCATCCGCGAGATAAAGAACAAAGACTATACCGTGAAGCTAAGCGGGACTGACAGCGTTATTTCTGAATCAGAAAACGAATCTATCGTTGAAAAGTTTATTTCAGCTTTTAAAAACGGTTGGAACCAAGAATACGAAGATGAAGAAGAATTTTACA
75	127	aactagtggatcccccgggaaaaaaATGAACATCAACGACCTCATCCGCGAGATAAAGAACAAAGACTATACCGTGAAGCTAAGCGGGACTGACAGCAACATTTCTGAATCAGAAAACGAATCTATCGTTGAAAAGTTTATTTCAGCTTTTAAAAACGGTTGGAACCAAGAATACGAAGATGAAGAAGAATTTTACAATG
78	130	tagtggatcccccgggaaaaaaATGAACATCAACGACCTCATCCGCGAGATAAAGAACAAAGACTATACCGTGAAGCTAAGCGGGACTGACAGCAACAGTTCTGAATCAGAAAACGAATCTATCGTTGAAAAGTTTATTTCAGCTTTTAAAAACGGTTGGAACCAAGAATACGAAGATGAAGAAGAATTTTACAATGATA
81	133	tggatcccccgggaaaaaaATGAACATCAACGACCTCATCCGCGAGATAAAGAACAAAGACTATACCGTGAAGCTAAGCGGGACTGACAGCAACAGTATTGAATCAGAAAACGAATCTATCGTTGAAAAGTTTATTTCAGCTTTTAAAAACGGTTGGAACCAAGAATACGAAGATGAAGAAGAATTTTACAATGATATGC
84	136	atcccccgggaaaaaaATGAACATCAACGACCTCATCCGCGAGATAAAGAACAAAGACTATACCGTGAAGCTAAGCGGGACTGACAGCAACAGTATTACATCAGAAAACGAATCTATCGTTGAAAAGTTTATTTCAGCTTTTAAAAACGGTTGGAACCAAGAATACGAAGATGAAGAAGAATTTTACAATGATATGCAAA
87	139	ccccgggaaaaaaATGAACATCAACGACCTCATCCGCGAGATAAAGAACAAAGACTATACCGTGAAGCTAAGCGGGACTGACAGCAACAGTATTACACAGGAAAACGAATCTATCGTTGAAAAGTTTATTTCAGCTTTTAAAAACGGTTGGAACCAAGAATACGAAGATGAAGAAGAATTTTACAATGATATGCAAACTA
90	142	cgggaaaaaaATGAACATCAACGACCTCATCCGCGAGATAAAGAACAAAGACTATACCGTGAAGCTAAGCGGGACTGACAGCAACAGTATTACACAGCTAAACGAATCTATCGTTGAAAAGTTTATTTCAGCTTTTAAAAACGGTTGGAACCAAGAATACGAAGATGAAGAAGAATTTTACAATGATATGCAAACTATTA
93	145	gaaaaaaATGAACATCAACGACCTCATCCGCGAGATAAAGAACAAAGACTATACCGTGAAGCTAAGCGGGACTGACAGCAACAGTATTACACAGCTAATTGAATCTATCGTTGAAAAGTTTATTTCAGCTTTTAAAAACGGTTGGAACCAAGAATACGAAGATGAAGAAGAATTTTACAATGATATGCAAACTATTACAT
96	148	aaaaATGAACATCAACGACCTCATCCGCGAGATAAAGAACAAAGACTATACCGTGAAGCTAAGCGGGACTGACAGCAACAGTATTACACAGCTAATTATTTCTATCGTTGAAAAGTTTATTTCAGCTTTTAAAAACGGTTGGAACCAAGAATACGAAGATGAAGAAGAATTTTACAATGATATGCAAACTATTACATTGA
99	151	aATGAACATCAACGACCTCATCCGCGAGATAAAGAACAAAGACTATACCGTGAAGCTAAGCGGGACTGACAGCAACAGTATTACACAGCTAATTATTCGTATCGTTGAAAAGTTTATTTCAGCTTTTAAAAACGGTTGGAACCAAGAATACGAAGATGAAGAAGAATTTTACAATGATATGCAAACTATTACATTGAAAT
102	154	GAACATCAACGACCTCATCCGCGAGATAAAGAACAAAGACTATACCGTGAAGCTAAGCGGGACTGACAGCAACAGTATTACACAGCTAATTATTCGTGTCGTTGAAAAGTTTATTTCAGCTTTTAAAAACGGTTGGAACCAAGAATACGAAGATGAAGAAGAATTTTACAATGATATGCAAACTATTACATTGAAATCAG
105	157	CATCAACGACCTCATCCGCGAGATAAAGAACAAAGACTATACCGTGAAGCTAAGCGGGACTGACAGCAACAGTATTACACAGCTAATTATTCGTGTCAACGAAAAGTTTATTTCAGCTTTTAAAAACGGTTGGAACCAAGAATACGAAGATGAAGAAGAATTTTACAATGATATGCAAACTATTACATTGAAATCAGAAT
108	160	CAACGACCTCATCCGCGAGATAAAGAACAAAGACTATACCGTGAAGCTAAGCGGGACTGACAGCAACAGTATTACACAGCTAATTATTCGTGTCAACAACAAGTTTATTTCAGCTTTTAAAAACGGTTGGAACCAAGAATACGAAGATGAAGAAGAATTTTACAATGATATGCAAACTATTACATTGAAATCAGAATTAA
111	163	CGACCTCATCCGCGAGATAAAGAACAAAGACTATACCGTGAAGCTAAGCGGGACTGACAGCAACAGTATTACACAGCTAATTATTCGTGTCAACAACGACTTTATTTCAGCTTTTAAAAACGGTTGGAACCAAGAATACGAAGATGAAGAAGAATTTTACAATGATATGCAAACTATTACATTGAAATCAGAATTAAATT
114	166	CCTCATCCGCGAGATAAAGAACAAAGACTATACCGTGAAGCTAAGCGGGACTGACAGCAACAGTATTACACAGCTAATTATTCGTGTCAACAACGACGGAATTTCAGCTTTTAAAAACGGTTGGAACCAAGAATACGAAGATGAAGAAGAATTTTACAATGATATGCAAACTATTACATTGAAATCAGAATTAAATTAAt
117	169	CATCCGCGAGATAAAGAACAAAGACTATACCGTGAAGCTAAGCGGGACTGACAGCAACAGTATTACACAGCTAATTATTCGTGTCAACAACGACGGAAACTCAGCTTTTAAAAACGGTTGGAACCAAGAATACGAAGATGAAGAAGAATTTTACAATGATATGCAAACTATTACATTGAAATCAGAATTAAATTAAtata
120	172	CCGCGAGATAAAGAACAAAGACTATACCGTGAAGCTAAGCGGGACTGACAGCAACAGTATTACACAGCTAATTATTCGTGTCAACAACGACGGAAACGAGGCTTTTAAAAACGGTTGGAACCAAGAATACGAAGATGAAGAAGAATTTTACAATGATATGCAAACTATTACATTGAAATCAGAATTAAATTAAtatataa
123	175	CGAGATAAAGAACAAAGACTATACCGTGAAGCTAAGCGGGACTGACAGCAACAGTATTACACAGCTAATTATTCGTGTCAACAACGACGGAAACGAGTATTTTAAAAACGGTTGGAACCAAGAATACGAAGATGAAGAAGAATTTTACAATGATATGCAAACTATTACATTGAAATCAGAATTAAATTAAtatataaact
126	178	GATAAAGAACAAAGACTATACCGTGAAGCTAAGCGGGACTGACAGCAACAGTATTACACAGCTAATTATTCGTGTCAACAACGACGGAAACGAGTATGTAAAAAACGGTTGGAACCAAGAATACGAAGATGAAGAAGAATTTTACAATGATATGCAAACTATTACATTGAAATCAGAATTAAATTAAtatataaactcat
129	181	AAAGAACAAAGACTATACCGTGAAGCTAAGCGGGACTGACAGCAACAGTATTACACAGCTAATTATTCGTGTCAACAACGACGGAAACGAGTATGTAATCAACGGTTGGAACCAAGAATACGAAGATGAAGAAGAATTTTACAATGATATGCAAACTATTACATTGAAATCAGAATTAAATTAAtatataaactcattta
132	184	GAACAAAGACTATACCGTGAAGCTAAGCGGGACTGACAGCAACAGTATTACACAGCTAATTATTCGTGTCAACAACGACGGAAACGAGTATGTAATCAGCGGTTGGAACCAAGAATACGAAGATGAAGAAGAATTTTACAATGATATGCAAACTATTACATTGAAATCAGAATTAAATTAAtatataaactcatttactt
135	187	CAAAGACTATACCGTGAAGCTAAGCGGGACTGACAGCAACAGTATTACACAGCTAATTATTCGTGTCAACAACGACGGAAACGAGTATGTAATCAGCGAGTGGAACCAAGAATACGAAGATGAAGAAGAATTTTACAATGATATGCAAACTATTACATTGAAATCAGAATTAAATTAAtatataaactcatttacttatg
138	190	AGACTATACCGTGAAGCTAAGCGGGACTGACAGCAACAGTATTACACAGCTAATTATTCGTGTCAACAACGACGGAAACGAGTATGTAATCAGCGAGAGCAACCAAGAATACGAAGATGAAGAAGAATTTTACAATGATATGCAAACTATTACATTGAAATCAGAATTAAATTAAtatataaactcatttacttatgtag
141	193	CTATACCGTGAAGCTAAGCGGGACTGACAGCAACAGTATTACACAGCTAATTATTCGTGTCAACAACGACGGAAACGAGTATGTAATCAGCGAGAGCGAGCAAGAATACGAAGATGAAGAAGAATTTTACAATGATATGCAAACTATTACATTGAAATCAGAATTAAATTAAtatataaactcatttacttatgtaggaa
144	196	TACCGTGAAGCTAAGCGGGACTGACAGCAACAGTATTACACAGCTAATTATTCGTGTCAACAACGACGGAAACGAGTATGTAATCAGCGAGAGCGAGAATGAATACGAAGATGAAGAAGAATTTTACAATGATATGCAAACTATTACATTGAAATCAGAATTAAATTAAtatataaactcatttacttatgtaggaataa
147	199	CGTGAAGCTAAGCGGGACTGACAGCAACAGTATTACACAGCTAATTATTCGTGTCAACAACGACGGAAACGAGTATGTAATCAGCGAGAGCGAGAATGAGTACGAAGATGAAGAAGAATTTTACAATGATATGCAAACTATTACATTGAAATCAGAATTAAATTAAtatataaactcatttacttatgtaggaataaaga
150	202	GAAGCTAAGCGGGACTGACAGCAACAGTATTACACAGCTAATTATTCGTGTCAACAACGACGGAAACGAGTATGTAATCAGCGAGAGCGAGAATGAGAGCGAAGATGAAGAAGAATTTTACAATGATATGCAAACTATTACATTGAAATCAGAATTAAATTAAtatataaactcatttacttatgtaggaataaagagta
153	205	GCTAAGCGGGACTGACAGCAACAGTATTACACAGCTAATTATTCGTGTCAACAACGACGGAAACGAGTATGTAATCAGCGAGAGCGAGAATGAGAGCATTGATGAAGAAGAATTTTACAATGATATGCAAACTATTACATTGAAATCAGAATTAAATTAAtatataaactcatttacttatgtaggaataaagagtatca
156	208	AAGCGGGACTGACAGCAACAGTATTACACAGCTAATTATTCGTGTCAACAACGACGGAAACGAGTATGTAATCAGCGAGAGCGAGAATGAGAGCATTGTGGAAGAAGAATTTTACAATGATATGCAAACTATTACATTGAAATCAGAATTAAATTAAtatataaactcatttacttatgtaggaataaagagtatcatct
159	211	CGGGACTGACAGCAACAGTATTACACAGCTAATTATTCGTGTCAACAACGACGGAAACGAGTATGTAATCAGCGAGAGCGAGAATGAGAGCATTGTGGAGGAAGAATTTTACAATGATATGCAAACTATTACATTGAAATCAGAATTAAATTAAtatataaactcatttacttatgtaggaataaagagtatcatctttc
162	214	GACTGACAGCAACAGTATTACACAGCTAATTATTCGTGTCAACAACGACGGAAACGAGTATGTAATCAGCGAGAGCGAGAATGAGAGCATTGTGGAGAAAGAATTTTACAATGATATGCAAACTATTACATTGAAATCAGAATTAAATTAAtatataaactcatttacttatgtaggaataaagagtatcatctttcaaa
165	217	TGACAGCAACAGTATTACACAGCTAATTATTCGTGTCAACAACGACGGAAACGAGTATGTAATCAGCGAGAGCGAGAATGAGAGCATTGTGGAGAAATTCTTTTACAATGATATGCAAACTATTACATTGAAATCAGAATTAAATTAAtatataaactcatttacttatgtaggaataaagagtatcatctttcaaacgc
168	220	CAGCAACAGTATTACACAGCTAATTATTCGTGTCAACAACGACGGAAACGAGTATGTAATCAGCGAGAGCGAGAATGAGAGCATTGTGGAGAAATTCATATACAATGATATGCAAACTATTACATTGAAATCAGAATTAAATTAAtatataaactcatttacttatgtaggaataaagagtatcatctttcaaacgccca
171	223	CAACAGTATTACACAGCTAATTATTCGTGTCAACAACGACGGAAACGAGTATGTAATCAGCGAGAGCGAGAATGAGAGCATTGTGGAGAAATTCATAAGTAATGATATGCAAACTATTACATTGAAATCAGAATTAAATTAAtatataaactcatttacttatgtaggaataaagagtatcatctttcaaacgcccagcg
174	226	CAGTATTACACAGCTAATTATTCGTGTCAACAACGACGGAAACGAGTATGTAATCAGCGAGAGCGAGAATGAGAGCATTGTGGAGAAATTCATAAGTGCCGATATGCAAACTATTACATTGAAATCAGAATTAAATTAAtatataaactcatttacttatgtaggaataaagagtatcatctttcaaacgcccagcggta
177	229	TATTACACAGCTAATTATTCGTGTCAACAACGACGGAAACGAGTATGTAATCAGCGAGAGCGAGAATGAGAGCATTGTGGAGAAATTCATAAGTGCCTTCATGCAAACTATTACATTGAAATCAGAATTAAATTAAtatataaactcatttacttatgtaggaataaagagtatcatctttcaaacgcccagcggtagta
180	232	TACACAGCTAATTATTCGTGTCAACAACGACGGAAACGAGTATGTAATCAGCGAGAGCGAGAATGAGAGCATTGTGGAGAAATTCATAAGTGCCTTCAAGCAAACTATTACATTGAAATCAGAATTAAATTAAtatataaactcatttacttatgtaggaataaagagtatcatctttcaaacgcccagcggtagtacaa
183	235	ACAGCTAATTATTCGTGTCAACAACGACGGAAACGAGTATGTAATCAGCGAGAGCGAGAATGAGAGCATTGTGGAGAAATTCATAAGTGCCTTCAAGAATACTATTACATTGAAATCAGAATTAAATTAAtatataaactcatttacttatgtaggaataaagagtatcatctttcaaacgcccagcggtagtacaattc
186	238	GCTAATTATTCGTGTCAACAACGACGGAAACGAGTATGTAATCAGCGAGAGCGAGAATGAGAGCATTGTGGAGAAATTCATAAGTGCCTTCAAGAATGGAATTACATTGAAATCAGAATTAAATTAAtatataaactcatttacttatgtaggaataaagagtatcatctttcaaacgcccagcggtagtacaattcaaa
189	241	AATTATTCGTGTCAACAACGACGGAAACGAGTATGTAATCAGCGAGAGCGAGAATGAGAGCATTGTGGAGAAATTCATAAGTGCCTTCAAGAATGGATGGACATTGAAATCAGAATTAAATTAAtatataaactcatttacttatgtaggaataaagagtatcatctttcaaacgcccagcggtagtacaattcaaagta
192	244	TATTCGTGTCAACAACGACGGAAACGAGTATGTAATCAGCGAGAGCGAGAATGAGAGCATTGTGGAGAAATTCATAAGTGCCTTCAAGAATGGATGGAATTTGAAATCAGAATTAAATTAAtatataaactcatttacttatgtaggaataaagagtatcatctttcaaacgcccagcggtagtacaattcaaagtagta
195	247	TCGTGTCAACAACGACGGAAACGAGTATGTAATCAGCGAGAGCGAGAATGAGAGCATTGTGGAGAAATTCATAAGTGCCTTCAAGAATGGATGGAATCAGAAATCAGAATTAAATTAAtatataaactcatttacttatgtaggaataaagagtatcatctttcaaacgcccagcggtagtacaattcaaagtagtaggt
198	250	TGTCAACAACGACGGAAACGAGTATGTAATCAGCGAGAGCGAGAATGAGAGCATTGTGGAGAAATTCATAAGTGCCTTCAAGAATGGATGGAATCAGGAGTCAGAATTAAATTAAtatataaactcatttacttatgtaggaataaagagtatcatctttcaaacgcccagcggtagtacaattcaaagtagtaggtacc
201	253	CAACAACGACGGAAACGAGTATGTAATCAGCGAGAGCGAGAATGAGAGCATTGTGGAGAAATTCATAAGTGCCTTCAAGAATGGATGGAATCAGGAGTATGAATTAAATTAAtatataaactcatttacttatgtaggaataaagagtatcatctttcaaacgcccagcggtagtacaattcaaagtagtaggtaccaat
204	256	CAACGACGGAAACGAGTATGTAATCAGCGAGAGCGAGAATGAGAGCATTGTGGAGAAATTCATAAGTGCCTTCAAGAATGGATGGAATCAGGAGTATGAGTTAAATTAAtatataaactcatttacttatgtaggaataaagagtatcatctttcaaacgcccagcggtagtacaattcaaagtagtaggtaccaatggt
207	259	CGACGGAAACGAGTATGTAATCAGCGAGAGCGAGAATGAGAGCATTGTGGAGAAATTCATAAGTGCCTTCAAGAATGGATGGAATCAGGAGTATGAGGACAATTAAtatataaactcatttacttatgtaggaataaagagtatcatctttcaaacgcccagcggtagtacaattcaaagtagtaggtaccaatggtagt
210	262	CGGAAACGAGTATGTAATCAGCGAGAGCGAGAATGAGAGCATTGTGGAGAAATTCATAAGTGCCTTCAAGAATGGATGGAATCAGGAGTATGAGGACGAGTAAtatataaactcatttacttatgtaggaataaagagtatcatctttcaaacgcccagcggtagtacaattcaaagtagtaggtaccaatggtagtact
0	55	aataaaagtatcaacaaaaaattgttaatatacctctatactttaacgtcaaggagaaaaaaccccggattctagaactagtggatcccccgggaaaaaaTTGTCTGGTACAGATTCTAATTCAATCACTCAATTGATCATCAGAGTTAATAATGATGGTAATGAATACGTTATTTCTGAATCAGAAAACGAATCTATCG
3	58	aaaagtatcaacaaaaaattgttaatatacctctatactttaacgtcaaggagaaaaaaccccggattctagaactagtggatcccccgggaaaaaaATGTCTGGTACAGATTCTAATTCAATCACTCAATTGATCATCAGAGTTAATAATGATGGTAATGAATACGTTATTTCTGAATCAGAAAACGAATCTATCGTTG
6	61	agtatcaacaaaaaattgttaatatacctctatactttaacgtcaaggagaaaaaaccccggattctagaactagtggatcccccgggaaaaaaATGAACGGTACAGATTCTAATTCAATCACTCAATTGATCATCAGAGTTAATAATGATGGTAATGAATACGTTATTTCTGAATCAGAAAACGAATCTATCGTTGAAA
9	64	atcaacaaaaaattgttaatatacctctatactttaacgtcaaggagaaaaaaccccggattctagaactagtggatcccccgggaaaaaaATGAACATCACAGATTCTAATTCAATCACTCAATTGATCATCAGAGTTAATAATGATGGTAATGAATACGTTATTTCTGAATCAGAAAACGAATCTATCGTTGAAAAGT
12	67	aacaaaaaattgttaatatacctctatactttaacgtcaaggagaaaaaaccccggattctagaactagtggatcccccgggaaaaaaATGAACATCAACGATTCTAATTCAATCACTCAATTGATCATCAGAGTTAATAATGATGGTAATGAATACGTTATTTCTGAATCAGAAAACGAATCTATCGTTGAAAAGTTTA
15	70	aaaaaattgttaatatacctctatactttaacgtcaaggagaaaaaaccccggattctagaactagtggatcccccgggaaaaaaATGAACATCAACGACTCTAATTCAATCACTCAATTGATCATCAGAGTTAATAATGATGGTAATGAATACGTTATTTCTGAATCAGAAAACGAATCTATCGTTGAAAAGTTTATTT
18	73	aaattgttaatatacctctatactttaacgtcaaggagaaaaaaccccggattctagaactagtggatcccccgggaaaaaaATGAACATCAACGACCTCAATTCAATCACTCAATTGATCATCAGAGTTAATAATGATGGTAATGAATACGTTATTTCTGAATCAGAAAACGAATCTATCGTTGAAAAGTTTATTTCAG
21	76	ttgttaatatacctctatactttaacgtcaaggagaaaaaaccccggattctagaactagtggatcccccgggaaaaaaATGAACATCAACGACCTCATCTCAATCACTCAATTGATCATCAGAGTTAATAATGATGGTAATGAATACGTTATTTCTGAATCAGAAAACGAATCTATCGTTGAAAAGTTTATTTCAGCTT
24	79	ttaatatacctctatactttaacgtcaaggagaaaaaaccccggattctagaactagtggatcccccgggaaaaaaATGAACATCAACGACCTCATCCGCATCACTCAATTGATCATCAGAGTTAATAATGATGGTAATGAATACGTTATTTCTGAATCAGAAAACGAATCTATCGTTGAAAAGTTTATTTCAGCTTTTA
27	82	atatacctctatactttaacgtcaaggagaaaaaaccccggattctagaactagtggatcccccgggaaaaaaATGAACATCAACGACCTCATCCGCGAGACTCAATTGATCATCAGAGTTAATAATGATGGTAATGAATACGTTATTTCTGAATCAGAAAACGAATCTATCGTTGAAAAGTTTATTTCAGCTTTTAAAA
30	85	tacctctatactttaacgtcaaggagaaaaaaccccggattctagaactagtggatcccccgggaaaaaaATGAACATCAACGACCTCATCCGCGAGATACAATTGATCATCAGAGTTAATAATGATGGTAATGAATACGTTATTTCTGAATCAGAAAACGAATCTATCGTTGAAAAGTTTATTTCAGCTTTTAAAAACG
33	88	ctctatactttaacgtcaaggagaaaaaaccccggattctagaactagtggatcccccgggaaaaaaATGAACATCAACGACCTCATCCGCGAGATAAAGTTGATCATCAGAGTTAATAATGATGGTAATGAATACGTTATTTCTGAATCAGAAAACGAATCTATCGTTGAAAAGTTTATTTCAGCTTTTAAAAACGGTT
36	91	tatactttaacgtcaaggagaaaaaaccccggattctagaactagtggatcccccgggaaaaaaATGAACATCAACGACCTCATCCGCGAGATAAAGAACATCATCAGAGTTAATAATGATGGTAATGAATACGTTATTTCTGAATCAGAAAACGAATCTATCGTTGAAAAGTTTATTTCAGCTTTTAAAAACGGTTGGA
39	94	actttaacgtcaaggagaaaaaaccccggattctagaactagtggatcccccgggaaaaaaATGAACATCAACGACCTCATCCGCGAGATAAAGAACAAAATCAGAGTTAATAATGATGGTAATGAATACGTTATTTCTGAATCAGAAAACGAATCTATCGTTGAAAAGTTTATTTCAGCTTTTAAAAACGGTTGGAACC
42	97	ttaacgtcaaggagaaaaaaccccggattctagaactagtggatcccccgggaaaaaaATGAACATCAACGACCTCATCCGCGAGATAAAGAACAAAGACAGAGTTAATAATGATGGTAATGAATACGTTATTTCTGAATCAGAAAACGAATCTATCGTTGAAAAGTTTATTTCAGCTTTTAAAAACGGTTGGAACCAAG
45	100	acgtcaaggagaaaaaaccccggattctagaactagtggatcccccgggaaaaaaATGAACATCAACGACCTCATCCGCGAGATAAAGAACAAAGACTATGTTAATAATGATGGTAATGAATACGTTATTTCTGAATCAGAAAACGAATCTATCGTTGAAAAGTTTATTTCAGCTTTTAAAAACGGTTGGAACCAAGAAT
48	103	tcaaggagaaaaaaccccggattctagaactagtggatcccccgggaaaaaaATGAACATCAACGACCTCATCCGCGAGATAAAGAACAAAGACTATACCAATAATGATGGTAATGAATACGTTATTTCTGAATCAGAAAACGAATCTATCGTTGAAAAGTTTATTTCAGCTTTTAAAAACGGTTGGAACCAAGAATACG
51	106	aggagaaaaaaccccggattctagaactagtggatcccccgggaaaaaaATGAACATCAACGACCTCATCCGCGAGATAAAGAACAAAGACTATACCGTGAATGATGGTAATGAATACGTTATTTCTGAATCAGAAAACGAATCTATCGTTGAAAAGTTTATTTCAGCTTTTAAAAACGGTTGGAACCAAGAATACGAAG
54	109	agaaaaaaccccggattctagaactagtggatcccccgggaaaaaaATGAACATCAACGACCTCATCCGCGAGATAAAGAACAAAGACTATACCGTGAAGGATGGTAATGAATACGTTATTTCTGAATCAGAAAACGAATCTATCGTTGAAAAGTTTATTTCAGCTTTTAAAAACGGTTGGAACCAAGAATACGAAGATG
57	112	aaaaaccccggattctagaactagtggatcccccgggaaaaaaATGAACATCAACGACCTCATCCGCGAGATAAAGAACAAAGACTATACCGTGAAGCTAGGTAATGAATACGTTATTTCTGAATCAGAAAACGAATCTATCGTTGAAAAGTTTATTTCAGCTTTTAAAAACGGTTGGAACCAAGAATACGAAGATGAAG
60	115	aaccccggattctagaactagtggatcccccgggaaaaaaATGAACATCAACGACCTCATCCGCGAGATAAAGAACAAAGACTATACCGTGAAGCTAAGCAATGAATACGTTATTTCTGAATCAGAAAACGAATCTATCGTTGAAAAGTTTATTTCAGCTTTTAAAAACGGTTGGAACCAAGAATACGAAGATGAAGAAG
63	118	cccggattctagaactagtggatcccccgggaaaaaaATGAACATCAACGACCTCATCCGCGAGATAAAGAACAAAGACTATACCGTGAAGCTAAGCGGGGAATACGTTATTTCTGAATCAGAAAACGAATCTATCGTTGAAAAGTTTATTTCAGCTTTTAAAAACGGTTGGAACCAAGAATACGAAGATGAAGAAGAAT
66	121	ggattctagaactagtggatcccccgggaaaaaaATGAACATCAACGACCTCATCCGCGAGATAAAGAACAAAGACTATACCGTGAAGCTAAGCGGGACTTACGTTATTTCTGAATCAGAAAACGAATCTATCGTTGAAAAGTTTATTTCAGCTTTTAAAAACGGTTGGAACCAAGAATACGAAGATGAAGAAGAATTTT
69	124	ttctagaactagtggatcccccgggaaaaaaATGAACATCAACGACCTCATCCGCGAGATAAAGAACAAAGACTATACCGTGAAGCTAAGCGGGACTGACGTTATTTCTGAATCAGAAAACGAATCTATCGTTGAAAAGTTTATTTCAGCTTTTAAAAACGGTTGGAACCAAGAATACGAAGATGAAGAAGAATTTTACA
72	127	tagaactagtggatcccccgggaaaaaaATGAACATCAACGACCTCATCCGCGAGATAAAGAACAAAGACTATACCGTGAAGCTAAGCGGGACTGACAGCATTTCTGAATCAGAAAACGAATCTATCGTTGAAAAGTTTATTTCAGCTTTTAAAAACGGTTGGAACCAAGAATACGAAGATGAAGAAGAATTTTACAATG
75	130	aactagtggatcccccgggaaaaaaATGAACATCAACGACCTCATCCGCGAGATAAAGAACAAAGACTATACCGTGAAGCTAAGCGGGACTGACAGCAACTCTGAATCAGAAAACGAATCTATCGTTGAAAAGTTTATTTCAGCTTTTAAAAACGGTTGGAACCAAGAATACGAAGATGAAGAAGAATTTTACAATGATA
78	133	tagtggatcccccgggaaaaaaATGAACATCAACGACCTCATCCGCGAGATAAAGAACAAAGACTATACCGTGAAGCTAAGCGGGACTGACAGCAACAGTGAATCAGAAAACGAATCTATCGTTGAAAAGTTTATTTCAGCTTTTAAAAACGGTTGGAACCAAGAATACGAAGATGAAGAAGAATTTTACAATGATATGC
81	136	tggatcccccgggaaaaaaATGAACATCAACGACCTCATCCGCGAGATAAAGAACAAAGACTATACCGTGAAGCTAAGCGGGACTGACAGCAACAGTATTTCAGAAAACGAATCTATCGTTGAAAAGTTTATTTCAGCTTTTAAAAACGGTTGGAACCAAGAATACGAAGATGAAGAAGAATTTTACAATGATATGCAAA
84	139	atcccccgggaaaaaaATGAACATCAACGACCTCATCCGCGAGATAAAGAACAAAGACTATACCGTGAAGCTAAGCGGGACTGACAGCAACAGTATTACAGAAAACGAATCTATCGTTGAAAAGTTTATTTCAGCTTTTAAAAACGGTTGGAACCAAGAATACGAAGATGAAGAAGAATTTTACAATGATATGCAAACTA
87	142	ccccgggaaaaaaATGAACATCAACGACCTCATCCGCGAGATAAAGAACAAAGACTATACCGTGAAGCTAAGCGGGACTGACAGCAACAGTATTACACAGAACGAATCTATCGTTGAAAAGTTTATTTCAGCTTTTAAAAACGGTTGGAACCAAGAATACGAAGATGAAGAAGAATTTTACAATGATATGCAAACTATTA
90	145	cgggaaaaaaATGAACATCAACGACCTCATCCGCGAGATAAAGAACAAAGACTATACCGTGAAGCTAAGCGGGACTGACAGCAACAGTATTACACAGCTAGAATCTATCGTTGAAAAGTTTATTTCAGCTTTTAAAAACGGTTGGAACCAAGAATACGAAGATGAAGAAGAATTTTACAATGATATGCAAACTATTACAT
93	148	gaaaaaaATGAACATCAACGACCTCATCCGCGAGATAAAGAACAAAGACTATACCGTGAAGCTAAGCGGGACTGACAGCAACAGTATTACACAGCTAATTTCTATCGTTGAAAAGTTTATTTCAGCTTTTAAAAACGGTTGGAACCAAGAATACGAAGATGAAGAAGAATTTTACAATGATATGCAAACTATTACATTGA
96	151	aaaaATGAACATCAACGACCTCATCCGCGAGATAAAGAACAAAGACTATACCGTGAAGCTAAGCGGGACTGACAGCAACAGTATTACACAGCTAATTATTATCGTTGAAAAGTTTATTTCAGCTTTTAAAAACGGTTGGAACCAAGAATACGAAGATGAAGAAGAATTTTACAATGATATGCAAACTATTACATTGAAAT
99	154	aATGAACATCAACGACCTCATCCGCGAGATAAAGAACAAAGACTATACCGTGAAGCTAAGCGGGACTGACAGCAACAGTATTACACAGCTAATTATTCGTGTTGAAAAGTTTATTTCAGCTTTTAAAAACGGTTGGAACCAAGAATACGAAGATGAAGAAGAATTTTACAATGATATGCAAACTATTACATTGAAATCAG
102	157	GAACATCAACGACCTCATCCGCGAGATAAAGAACAAAGACTATACCGTGAAGCTAAGCGGGACTGACAGCAACAGTATTACACAGCTAATTATTCGTGTCGAAAAGTTTATTTCAGCTTTTAAAAACGGTTGGAACCAAGAATACGAAGATGAAGAAGAATTTTACAATGATATGCAAACTATTACATTGAAATCAGAAT
105	160	CATCAACGACCTCATCCGCGAGATAAAGAACAAAGACTATACCGTGAAGCTAAGCGGGACTGACAGCAACAGTATTACACAGCTAATTATTCGTGTCAACAAGTTTATTTCAGCTTTTAAAAACGGTTGGAACCAAGAATACGAAGATGAAGAAGAATTTTACAATGATATGCAAACTATTACATTGAAATCAGAATTAA
108	163	CAACGACCTCATCCGCGAGATAAAGAACAAAGACTATACCGTGAAGCTAAGCGGGACTGACAGCAACAGTATTACACAGCTAATTATTCGTGTCAACAACTTTATTTCAGCTTTTAAAAACGGTTGGAACCAAGAATACGAAGATGAAGAAGAATTTTACAATGATATGCAAACTATTACATTGAAATCAGAATTAAATT
111	166	CGACCTCATCCGCGAGATAAAGAACAAAGACTATACCGTGAAGCTAAGCGGGACTGACAGCAACAGTATTACACAGCTAATTATTCGTGTCAACAACGACATTTCAGCTTTTAAAAACGGTTGGAACCAAGAATACGAAGATGAAGAAGAATTTTACAATGATATGCAAACTATTACATTGAAATCAGAATTAAATTAAt
114	169	CCTCATCCGCGAGATAAAGAACAAAGACTATACCGTGAAGCTAAGCGGGACTGACAGCAACAGTATTACACAGCTAATTATTCGTGTCAACAACGACGGATCAGCTTTTAAAAACGGTTGGAACCAAGAATACGAAGATGAAGAAGAATTTTACAATGATATGCAAACTATTACATTGAAATCAGAATTAAATTAAtata
117	172	CATCCGCGAGATAAAGAACAAAGACTATACCGTGAAGCTAAGCGGGACTGACAGCAACAGTATTACACAGCTAATTATTCGTGTCAACAACGACGGAAACGCTTTTAAAAACGGTTGGAACCAAGAATACGAAGATGAAGAAGAATTTTACAATGATATGCAAACTATTACATTGAAATCAGAATTAAATTAAtatataa
120	175	CCGCGAGATAAAGAACAAAGACTATACCGTGAAGCTAAGCGGGACTGACAGCAACAGTATTACACAGCTAATTATTCGTGTCAACAACGACGGAAACGAGTTTAAAAACGGTTGGAACCAAGAATACGAAGATGAAGAAGAATTTTACAATGATATGCAAACTATTACATTGAAATCAGAATTAAATTAAtatataaact
123	178	CGAGATAAAGAACAAAGACTATACCGTGAAGCTAAGCGGGACTGACAGCAACAGTATTACACAGCTAATTATTCGTGTCAACAACGACGGAAACGAGTATAAAAACGGTTGGAACCAAGAATACGAAGATGAAGAAGAATTTTACAATGATATGCAAACTATTACATTGAAATCAGAATTAAATTAAtatataaactcat
126	181	GATAAAGAACAAAGACTATACCGTGAAGCTAAGCGGGACTGACAGCAACAGTATTACACAGCTAATTATTCGTGTCAACAACGACGGAAACGAGTATGTAAACGGTTGGAACCAAGAATACGAAGATGAAGAAGAATTTTACAATGATATGCAAACTATTACATTGAAATCAGAATTAAATTAAtatataaactcattta
129	184	AAAGAACAAAGACTATACCGTGAAGCTAAGCGGGACTGACAGCAACAGTATTACACAGCTAATTATTCGTGTCAACAACGACGGAAACGAGTATGTAATCGGTTGGAACCAAGAATACGAAGATGAAGAAGAATTTTACAATGATATGCAAACTATTACATTGAAATCAGAATTAAATTAAtatataaactcatttactt
132	187	GAACAAAGACTATACCGTGAAGCTAAGCGGGACTGACAGCAACAGTATTACACAGCTAATTATTCGTGTCAACAACGACGGAAACGAGTATGTAATCAGCTGGAACCAAGAATACGAAGATGAAGAAGAATTTTACAATGATATGCAAACTATTACATTGAAATCAGAATTAAATTAAtatataaactcatttacttatg
135	190	CAAAGACTATACCGTGAAGCTAAGCGGGACTGACAGCAACAGTATTACACAGCTAATTATTCGTGTCAACAACGACGGAAACGAGTATGTAATCAGCGAGAACCAAGAATACGAAGATGAAGAAGAATTTTACAATGATATGCAAACTATTACATTGAAATCAGAATTAAATTAAtatataaactcatttacttatgtag
138	193	AGACTATACCGTGAAGCTAAGCGGGACTGACAGCAACAGTATTACACAGCTAATTATTCGTGTCAACAACGACGGAAACGAGTATGTAATCAGCGAGAGCCAAGAATACGAAGATGAAGAAGAATTTTACAATGATATGCAAACTATTACATTGAAATCAGAATTAAATTAAtatataaactcatttacttatgtaggaa
141	196	CTATACCGTGAAGCTAAGCGGGACTGACAGCAACAGTATTACACAGCTAATTATTCGTGTCAACAACGACGGAAACGAGTATGTAATCAGCGAGAGCGAGGAATACGAAGATGAAGAAGAATTTTACAATGATATGCAAACTATTACATTGAAATCAGAATTAAATTAAtatataaactcatttacttatgtaggaataa
144	199	TACCGTGAAGCTAAGCGGGACTGACAGCAACAGTATTACACAGCTAATTATTCGTGTCAACAACGACGGAAACGAGTATGTAATCAGCGAGAGCGAGAATTACGAAGATGAAGAAGAATTTTACAATGATATGCAAACTATTACATTGAAATCAGAATTAAATTAAtatataaactcatttacttatgtaggaataaaga
147	202	CGTGAAGCTAAGCGGGACTGACAGCAACAGTATTACACAGCTAATTATTCGTGTCAACAACGACGGAAACGAGTATGTAATCAGCGAGAGCGAGAATGAGGAAGATGAAGAAGAATTTTACAATGATATGCAAACTATTACATTGAAATCAGAATTAAATTAAtatataaactcatttacttatgtaggaataaagagta
150	205	GAAGCTAAGCGGGACTGACAGCAACAGTATTACACAGCTAATTATTCGTGTCAACAACGACGGAAACGAGTATGTAATCAGCGAGAGCGAGAATGAGAGCGATGAAGAAGAATTTTACAATGATATGCAAACTATTACATTGAAATCAGAATTAAATTAAtatataaactcatttacttatgtaggaataaagagtatca
153	208	GCTAAGCGGGACTGACAGCAACAGTATTACACAGCTAATTATTCGTGTCAACAACGACGGAAACGAGTATGTAATCAGCGAGAGCGAGAATGAGAGCATTGAAGAAGAATTTTACAATGATATGCAAACTATTACATTGAAATCAGAATTAAATTAAtatataaactcatttacttatgtaggaataaagagtatcatct
156	211	AAGCGGGACTGACAGCAACAGTATTACACAGCTAATTATTCGTGTCAACAACGACGGAAACGAGTATGTAATCAGCGAGAGCGAGAATGAGAGCATTGTGGAAGAATTTTACAATGATATGCAAACTATTACATTGAAATCAGAATTAAATTAAtatataaactcatttacttatgtaggaataaagagtatcatctttc
159	214	CGGGACTGACAGCAACAGTATTACACAGCTAATTATTCGTGTCAACAACGACGGAAACGAGTATGTAATCAGCGAGAGCGAGAATGAGAGCATTGTGGAGGAATTTTACAATGATATGCAAACTATTACATTGAAATCAGAATTAAATTAAtatataaactcatttacttatgtaggaataaagagtatcatctttcaaa
162	217	GACTGACAGCAACAGTATTACACAGCTAATTATTCGTGTCAACAACGACGGAAACGAGTATGTAATCAGCGAGAGCGAGAATGAGAGCATTGTGGAGAAATTTTACAATGATATGCAAACTATTACATTGAAATCAGAATTAAATTAAtatataaactcatttacttatgtaggaataaagagtatcatctttcaaacgc
165	220	TGACAGCAACAGTATTACACAGCTAATTATTCGTGTCAACAACGACGGAAACGAGTATGTAATCAGCGAGAGCGAGAATGAGAGCATTGTGGAGAAATTCTACAATGATATGCAAACTATTACATTGAAATCAGAATTAAATTAAtatataaactcatttacttatgtaggaataaagagtatcatctttcaaacgccca
168	223	CAGCAACAGTATTACACAGCTAATTATTCGTGTCAACAACGACGGAAACGAGTATGTAATCAGCGAGAGCGAGAATGAGAGCATTGTGGAGAAATTCATAAATGATATGCAAACTATTACATTGAAATCAGAATTAAATTAAtatataaactcatttacttatgtaggaataaagagtatcatctttcaaacgcccagcg
171	226	CAACAGTATTACACAGCTAATTATTCGTGTCAACAACGACGGAAACGAGTATGTAATCAGCGAGAGCGAGAATGAGAGCATTGTGGAGAAATTCATAAGTGATATGCAAACTATTACATTGAAATCAGAATTAAATTAAtatataaactcatttacttatgtaggaataaagagtatcatctttcaaacgcccagcggta
174	229	CAGTATTACACAGCTAATTATTCGTGTCAACAACGACGGAAACGAGTATGTAATCAGCGAGAGCGAGAATGAGAGCATTGTGGAGAAATTCATAAGTGCCATGCAAACTATTACATTGAAATCAGAATTAAATTAAtatataaactcatttacttatgtaggaataaagagtatcatctttcaaacgcccagcggtagta
177	232	TATTACACAGCTAATTATTCGTGTCAACAACGACGGAAACGAGTATGTAATCAGCGAGAGCGAGAATGAGAGCATTGTGGAGAAATTCATAAGTGCCTTCCAAACTATTACATTGAAATCAGAATTAAATTAAtatataaactcatttacttatgtaggaataaagagtatcatctttcaaacgcccagcggtagtacaa
180	235	TACACAGCTAATTATTCGTGTCAACAACGACGGAAACGAGTATGTAATCAGCGAGAGCGAGAATGAGAGCATTGTGGAGAAATTCATAAGTGCCTTCAAGACTATTACATTGAAATCAGAATTAAATTAAtatataaactcatttacttatgtaggaataaagagtatcatctttcaaacgcccagcggtagtacaattc
183	238	ACAGCTAATTATTCGTGTCAACAACGACGGAAACGAGTATGTAATCAGCGAGAGCGAGAATGAGAGCATTGTGGAGAAATTCATAAGTGCCTTCAAGAATATTACATTGAAATCAGAATTAAATTAAtatataaactcatttacttatgtaggaataaagagtatcatctttcaaacgcccagcggtagtacaattcaaa
186	241	GCTAATTATTCGTGTCAACAACGACGGAAACGAGTATGTAATCAGCGAGAGCGAGAATGAGAGCATTGTGGAGAAATTCATAAGTGCCTTCAAGAATGGAACATTGAAATCAGAATTAAATTAAtatataaactcatttacttatgtaggaataaagagtatcatctttcaaacgcccagcggtagtacaattcaaagta
189	244	AATTATTCGTGTCAACAACGACGGAAACGAGTATGTAATCAGCGAGAGCGAGAATGAGAGCATTGTGGAGAAATTCATAAGTGCCTTCAAGAATGGATGGTTGAAATCAGAATTAAATTAAtatataaactcatttacttatgtaggaataaagagtatcatctttcaaacgcccagcggtagtacaattcaaagtagta
192	247	TATTCGTGTCAACAACGACGGAAACGAGTATGTAATCAGCGAGAGCGAGAATGAGAGCATTGTGGAGAAATTCATAAGTGCCTTCAAGAATGGATGGAATAAATCAGAATTAAATTAAtatataaactcatttacttatgtaggaataaagagtatcatctttcaaacgcccagcggtagtacaattcaaagtagtaggt
195	250	TCGTGTCAACAACGACGGAAACGAGTATGTAATCAGCGAGAGCGAGAATGAGAGCATTGTGGAGAAATTCATAAGTGCCTTCAAGAATGGATGGAATCAGTCAGAATTAAATTAAtatataaactcatttacttatgtaggaataaagagtatcatctttcaaacgcccagcggtagtacaattcaaagtagtaggtacc
198	253	TGTCAACAACGACGGAAACGAGTATGTAATCAGCGAGAGCGAGAATGAGAGCATTGTGGAGAAATTCATAAGTGCCTTCAAGAATGGATGGAATCAGGAGGAATTAAATTAAtatataaactcatttacttatgtaggaataaagagtatcatctttcaaacgcccagcggtagtacaattcaaagtagtaggtaccaat
201	256	CAACAACGACGGAAACGAGTATGTAATCAGCGAGAGCGAGAATGAGAGCATTGTGGAGAAATTCATAAGTGCCTTCAAGAATGGATGGAATCAGGAGTATTTAAATTAAtatataaactcatttacttatgtaggaataaagagtatcatctttcaaacgcccagcggtagtacaattcaaagtagtaggtaccaatggt
204	259	CAACGACGGAAACGAGTATGTAATCAGCGAGAGCGAGAATGAGAGCATTGTGGAGAAATTCATAAGTGCCTTCAAGAATGGATGGAATCAGGAGTATGAGAATTAAtatataaactcatttacttatgtaggaataaagagtatcatctttcaaacgcccagcggtagtacaattcaaagtagtaggtaccaatggtagt
207	262	CGACGGAAACGAGTATGTAATCAGCGAGAGCGAGAATGAGAGCATTGTGGAGAAATTCATAAGTGCCTTCAAGAATGGATGGAATCAGGAGTATGAGGACTAAtatataaactcatttacttatgtaggaataaagagtatcatctttcaaacgcccagcggtagtacaattcaaagtagtaggtaccaatggtagtact
0	58	aataaaagtatcaacaaaaaattgttaatatacctctatactttaacgtcaaggagaaaaaaccccggattctagaactagtggatcccccgggaaaaaaTCTGGTACAGATTCTAATTCAATCACTCAATTGATCATCAGAGTTAATAATGATGGTAATGAATACGTTATTTCTGAATCAGAAAACGAATCTATCGTTG
3	61	aaaagtatcaacaaaaaattgttaatatacctctatactttaacgtcaaggagaaaaaaccccggattctagaactagtggatcccccgggaaaaaaATGGGTACAGATTCTAATTCAATCACTCAATTGATCATCAGAGTTAATAATGATGGTAATGAATACGTTATTTCTGAATCAGAAAACGAATCTATCGTTGAAA
6	64	agtatcaacaaaaaattgttaatatacctctatactttaacgtcaaggagaaaaaaccccggattctagaactagtggatcccccgggaaaaaaATGAACACAGATTCTAATTCAATCACTCAATTGATCATCAGAGTTAATAATGATGGTAATGAATACGTTATTTCTGAATCAGAAAACGAATCTATCGTTGAAAAGT
9	67	atcaacaaaaaattgttaatatacctctatactttaacgtcaaggagaaaaaaccccggattctagaactagtggatcccccgggaaaaaaATGAACATCGATTCTAATTCAATCACTCAATTGATCATCAGAGTTAATAATGATGGTAATGAATACGTTATTTCTGAATCAGAAAACGAATCTATCGTTGAAAAGTTTA
12	70	aacaaaaaattgttaatatacctctatactttaacgtcaaggagaaaaaaccccggattctagaactagtggatcccccgggaaaaaaATGAACATCAACTCTAATTCAATCACTCAATTGATCATCAGAGTTAATAATGATGGTAATGAATACGTTATTTCTGAATCAGAAAACGAATCTATCGTTGAAAAGTTTATTT
15	73	aaaaaattgttaatatacctctatactttaacgtcaaggagaaaaaaccccggattctagaactagtggatcccccgggaaaaaaATGAACATCAACGACAATTCAATCACTCAATTGATCATCAGAGTTAATAATGATGGTAATGAATACGTTATTTCTGAATCAGAAAACGAATCTATCGTTGAAAAGTTTATTTCAG
18	76	aaattgttaatatacctctatactttaacgtcaaggagaaaaaaccccggattctagaactagtggatcccccgggaaaaaaATGAACATCAACGACCTCTCAATCACTCAATTGATCATCAGAGTTAATAATGATGGTAATGAATACGTTATTTCTGAATCAGAAAACGAATCTATCGTTGAAAAGTTTATTTCAGCTT
21	79	ttgttaatatacctctatactttaacgtcaaggagaaaaaaccccggattctagaactagtggatcccccgggaaaaaaATGAACATCAACGACCTCATCATCACTCAATTGATCATCAGAGTTAATAATGATGGTAATGAATACGTTATTTCTGAATCAGAAAACGAATCTATCGTTGAAAAGTTTATTTCAGCTTTTA
24	82	ttaatatacctctatactttaacgtcaaggagaaaaaaccccggattctagaactagtggatcccccgggaaaaaaATGAACATCAACGACCTCATCCGCACTCAATTGATCATCAGAGTTAATAATGATGGTAATGAATACGTTATTTCTGAATCAGAAAACGAATCTATCGTTGAAAAGTTTATTTCAGCTTTTAAAA
27	85	atatacctctatactttaacgtcaaggagaaaaaaccccggattctagaactagtggatcccccgggaaaaaaATGAACATCAACGACCTCATCCGCGAGCAATTGATCATCAGAGTTAATAATGATGGTAATGAATACGTTATTTCTGAATCAGAAAACGAATCTATCGTTGAAAAGTTTATTTCAGCTTTTAAAAACG
30	88	tacctctatactttaacgtcaaggagaaaaaaccccggattctagaactagtggatcccccgggaaaaaaATGAACATCAACGACCTCATCCGCGAGATATTGATCATCAGAGTTAATAATGATGGTAATGAATACGTTATTTCTGAATCAGAAAACGAATCTATCGTTGAAAAGTTTATTTCAGCTTTTAAAAACGGTT
33	91	ctctatactttaacgtcaaggagaaaaaaccccggattctagaactagtggatcccccgggaaaaaaATGAACATCAACGACCTCATCCGCGAGATAAAGATCATCAGAGTTAATAATGATGGTAATGAATACGTTATTTCTGAATCAGAAAACGAATCTATCGTTGAAAAGTTTATTTCAGCTTTTAAAAACGGTTGGA
36	94	tatactttaacgtcaaggagaaaaaaccccggattctagaactagtggatcccccgggaaaaaaATGAACATCAACGACCTCATCCGCGAGATAAAGAACATCAGAGTTAATAATGATGGTAATGAATACGTTATTTCTGAATCAGAAAACGAATCTATCGTTGAAAAGTTTATTTCAGCTTTTAAAAACGGTTGGAACC
39	97	actttaacgtcaaggagaaaaaaccccggattctagaactagtggatcccccgggaaaaaaATGAACATCAACGACCTCATCCGCGAGATAAAGAACAAAAGAGTTAATAATGATGGTAATGAATACGTTATTTCTGAATCAGAAAACGAATCTATCGTTGAAAAGTTTATTTCAGCTTTTAAAAACGGTTGGAACCAAG
42	100	ttaacgtcaaggagaaaaaaccccggattctagaactagtggatcccccgggaaaaaaATGAACATCAACGACCTCATCCGCGAGATAAAGAACAAAGACGTTAATAATGATGGTAATGAATACGTTATTTCTGAATCAGAAAACGAATCTATCGTTGAAAAGTTTATTTCAGCTTTTAAAAACGGTTGGAACCAAGAAT
45	103	acgtcaaggagaaaaaaccccggattctagaactagtggatcccccgggaaaaaaATGAACATCAACGACCTCATCCGCGAGATAAAGAACAAAGACTATAATAATGATGGTAATGAATACGTTATTTCTGAATCAGAAAACGAATCTATCGTTGAAAAGTTTATTTCAGCTTTTAAAAACGGTTGGAACCAAGAATACG
48	106	tcaaggagaaaaaaccccggattctagaactagtggatcccccgggaaaaaaATGAACATCAACGACCTCATCCGCGAGATAAAGAACAAAGACTATACCAATGATGGTAATGAATACGTTATTTCTGAATCAGAAAACGAATCTATCGTTGAAAAGTTTATTTCAGCTTTTAAAAACGGTTGGAACCAAGAATACGAAG
51	109	aggagaaaaaaccccggattctagaactagtggatcccccgggaaaaaaATGAACATCAACGACCTCATCCGCGAGATAAAGAACAAAGACTATACCGTGGATGGTAATGAATACGTTATTTCTGAATCAGAAAACGAATCTATCGTTGAAAAGTTTATTTCAGCTTTTAAAAACGGTTGGAACCAAGAATACGAAGATG
54	112	agaaaaaaccccggattctagaactagtggatcccccgggaaaaaaATGAACATCAACGACCTCATCCGCGAGATAAAGAACAAAGACTATACCGTGAAGGGTAATGAATACGTTATTTCTGAATCAGAAAACGAATCTATCGTTGAAAAGTTTATTTCAGCTTTTAAAAACGGTTGGAACCAAGAATACGAAGATGAAG
57	115	aaaaaccccggattctagaactagtggatcccccgggaaaaaaATGAACATCAACGACCTCATCCGCGAGATAAAGAACAAAGACTATACCGTGAAGCTAAATGAATACGTTATTTCTGAATCAGAAAACGAATCTATCGTTGAAAAGTTTATTTCAGCTTTTAAAAACGGTTGGAACCAAGAATACGAAGATGAAGAAG
60	118	aaccccggattctagaactagtggatcccccgggaaaaaaATGAACATCAACGACCTCATCCGCGAGATAAAGAACAAAGACTATACCGTGAAGCTAAGCGAATACGTTATTTCTGAATCAGAAAACGAATCTATCGTTGAAAAGTTTATTTCAGCTTTTAAAAACGGTTGGAACCAAGAATACGAAGATGAAGAAGAAT
63	121	cccggattctagaactagtggatcccccgggaaaaaaATGAACATCAACGACCTCATCCGCGAGATAAAGAACAAAGACTATACCGTGAAGCTAAGCGGGTACGTTATTTCTGAATCAGAAAACGAATCTATCGTTGAAAAGTTTATTTCAGCTTTTAAAAACGGTTGGAACCAAGAATACGAAGATGAAGAAGAATTTT
66	124	ggattctagaactagtggatcccccgggaaaaaaATGAACATCAACGACCTCATCCGCGAGATAAAGAACAAAGACTATACCGTGAAGCTAAGCGGGACTGTTATTTCTGAATCAGAAAACGAATCTATCGTTGAAAAGTTTATTTCAGCTTTTAAAAACGGTTGGAACCAAGAATACGAAGATGAAGAAGAATTTTACA
69	127	ttctagaactagtggatcccccgggaaaaaaATGAACATCAACGACCTCATCCGCGAGATAAAGAACAAAGACTATACCGTGAAGCTAAGCGGGACTGACATTTCTGAATCAGAAAACGAATCTATCGTTGAAAAGTTTATTTCAGCTTTTAAAAACGGTTGGAACCAAGAATACGAAGATGAAGAAGAATTTTACAATG
72	130	tagaactagtggatcccccgggaaaaaaATGAACATCAACGACCTCATCCGCGAGATAAAGAACAAAGACTATACCGTGAAGCTAAGCGGGACTGACAGCTCTGAATCAGAAAACGAATCTATCGTTGAAAAGTTTATTTCAGCTTTTAAAAACGGTTGGAACCAAGAATACGAAGATGAAGAAGAATTTTACAATGATA
75	133	aactagtggatcccccgggaaaaaaATGAACATCAACGACCTCATCCGCGAGATAAAGAACAAAGACTATACCGTGAAGCTAAGCGGGACTGACAGCAACGAATCAGAAAACGAATCTATCGTTGAAAAGTTTATTTCAGCTTTTAAAAACGGTTGGAACCAAGAATACGAAGATGAAGAAGAATTTTACAATGATATGC
78	136	tagtggatcccccgggaaaaaaATGAACATCAACGACCTCATCCGCGAGATAAAGAACAAAGACTATACCGTGAAGCTAAGCGGGACTGACAGCAACAGTTCAGAAAACGAATCTATCGTTGAAAAGTTTATTTCAGCTTTTAAAAACGGTTGGAACCAAGAATACGAAGATGAAGAAGAATTTTACAATGATATGCAAA
81	139	tggatcccccgggaaaaaaATGAACATCAACGACCTCATCCGCGAGATAAAGAACAAAGACTATACCGTGAAGCTAAGCGGGACTGACAGCAACAGTATTGAAAACGAATCTATCGTTGAAAAGTTTATTTCAGCTTTTAAAAACGGTTGGAACCAAGAATACGAAGATGAAGAAGAATTTTACAATGATATGCAAACTA
84	142	atcccccgggaaaaaaATGAACATCAACGACCTCATCCGCGAGATAAAGAACAAAGACTATACCGTGAAGCTAAGCGGGACTGACAGCAACAGTATTACAAACGAATCTATCGTTGAAAAGTTTATTTCAGCTTTTAAAAACGGTTGGAACCAAGAATACGAAGATGAAGAAGAATTTTACAATGATATGCAAACTATTA
87	145	ccccgggaaaaaaATGAACATCAACGACCTCATCCGCGAGATAAAGAACAAAGACTATACCGTGAAGCTAAGCGGGACTGACAGCAACAGTATTACACAGGAATCTATCGTTGAAAAGTTTATTTCAGCTTTTAAAAACGGTTGGAACCAAGAATACGAAGATGAAGAAGAATTTTACAATGATATGCAAACTATTACAT
90	148	cgggaaaaaaATGAACATCAACGACCTCATCCGCGAGATAAAGAACAAAGACTATACCGTGAAGCTAAGCGGGACTGACAGCAACAGTATTACACAGCTATCTATCGTTGAAAAGTTTATTTCAGCTTTTAAAAACGGTTGGAACCAAGAATACGAAGATGAAGAAGAATTTTACAATGATATGCAAACTATTACATTGA
93	151	gaaaaaaATGAACATCAACGACCTCATCCGCGAGATAAAGAACAAAGACTATACCGTGAAGCTAAGCGGGACTGACAGCAACAGTATTACACAGCTAATTATCGTTGAAAAGTTTATTTCAGCTTTTAAAAACGGTTGGAACCAAGAATACGAAGATGAAGAAGAATTTTACAATGATATGCAAACTATTACATTGAAAT
96	154	aaaaATGAACATCAACGACCTCATCCGCGAGATAAAGAACAAAGACTATACCGTGAAGCTAAGCGGGACTGACAGCAACAGTATTACACAGCTAATTATTGTTGAAAAGTTTATTTCAGCTTTTAAAAACGGTTGGAACCAAGAATACGAAGATGAAGAAGAATTTTACAATGATATGCAAACTATTACATTGAAATCAG
99	157	aATGAACATCAACGACCTCATCCGCGAGATAAAGAACAAAGACTATACCGTGAAGCTAAGCGGGACTGACAGCAACAGTATTACACAGCTAATTATTCGTGAAAAGTTTATTTCAGCTTTTAAAAACGGTTGGAACCAAGAATACGAAGATGAAGAAGAATTTTACAATGATATGCAAACTATTACATTGAAATCAGAAT
102	160	GAACATCAACGACCTCATCCGCGAGATAAAGAACAAAGACTATACCGTGAAGCTAAGCGGGACTGACAGCAACAGTATTACACAGCTAATTATTCGTGTCAAGTTTATTTCAGCTTTTAAAAACGGTTGGAACCAAGAATACGAAGATGAAGAAGAATTTTACAATGATATGCAAACTATTACATTGAAATCAGAATTAA
105	163	CATCAACGACCTCATCCGCGAGATAAAGAACAAAGACTATACCGTGAAGCTAAGCGGGACTGACAGCAACAGTATTACACAGCTAATTATTCGTGTCAACTTTATTTCAGCTTTTAAAAACGGTTGGAACCAAGAATACGAAGATGAAGAAGAATTTTACAATGATATGCAAACTATTACATTGAAATCAGAATTAAATT
108	166	CAACGACCTCATCCGCGAGATAAAGAACAAAGACTATACCGTGAAGCTAAGCGGGACTGACAGCAACAGTATTACACAGCTAATTATTCGTGTCAACAACATTTCAGCTTTTAAAAACGGTTGGAACCAAGAATACGAAGATGAAGAAGAATTTTACAATGATATGCAAACTATTACATTGAAATCAGAATTAAATTAAt
111	169	CGACCTCATCCGCGAGATAAAGAACAAAGACTATACCGTGAAGCTAAGCGGGACTGACAGCAACAGTATTACACAGCTAATTATTCGTGTCAACAACGACTCAGCTTTTAAAAACGGTTGGAACCAAGAATACGAAGATGAAGAAGAATTTTACAATGATATGCAAACTATTACATTGAAATCAGAATTAAATTAAtata
114	172	CCTCATCCGCGAGATAAAGAACAAAGACTATACCGTGAAGCTAAGCGGGACTGACAGCAACAGTATTACACAGCTAATTATTCGTGTCAACAACGACGGAGCTTTTAAAAACGGTTGGAACCAAGAATACGAAGATGAAGAAGAATTTTACAATGATATGCAAACTATTACATTGAAATCAGAATTAAATTAAtatataa
117	175	CATCCGCGAGATAAAGAACAAAGACTATACCGTGAAGCTAAGCGGGACTGACAGCAACAGTATTACACAGCTAATTATTCGTGTCAACAACGACGGAAACTTTAAAAACGGTTGGAACCAAGAATACGAAGATGAAGAAGAATTTTACAATGATATGCAAACTATTACATTGAAATCAGAATTAAATTAAtatataaact
120	178	CCGCGAGATAAAGAACAAAGACTATACCGTGAAGCTAAGCGGGACTGACAGCAACAGTATTACACAGCTAATTATTCGTGTCAACAACGACGGAAACGAGAAAAACGGTTGGAACCAAGAATACGAAGATGAAGAAGAATTTTACAATGATATGCAAACTATTACATTGAAATCAGAATTAAATTAAtatataaactcat
123	181	CGAGATAAAGAACAAAGACTATACCGTGAAGCTAAGCGGGACTGACAGCAACAGTATTACACAGCTAATTATTCGTGTCAACAACGACGGAAACGAGTATAACGGTTGGAACCAAGAATACGAAGATGAAGAAGAATTTTACAATGATATGCAAACTATTACATTGAAATCAGAATTAAATTAAtatataaactcattta
126	184	GATAAAGAACAAAGACTATACCGTGAAGCTAAGCGGGACTGACAGCAACAGTATTACACAGCTAATTATTCGTGTCAACAACGACGGAAACGAGTATGTAGGTTGGAACCAAGAATACGAAGATGAAGAAGAATTTTACAATGATATGCAAACTATTACATTGAAATCAGAATTAAATTAAtatataaactcatttactt
129	187	AAAGAACAAAGACTATACCGTGAAGCTAAGCGGGACTGACAGCAACAGTATTACACAGCTAATTATTCGTGTCAACAACGACGGAAACGAGTATGTAATCTGGAACCAAGAATACGAAGATGAAGAAGAATTTTACAATGATATGCAAACTATTACATTGAAATCAGAATTAAATTAAtatataaactcatttacttatg
132	190	GAACAAAGACTATACCGTGAAGCTAAGCGGGACTGACAGCAACAGTATTACACAGCTAATTATTCGTGTCAACAACGACGGAAACGAGTATGTAATCAGCAACCAAGAATACGAAGATGAAGAAGAATTTTACAATGATATGCAAACTATTACATTGAAATCAGAATTAAATTAAtatataaactcatttacttatgtag
135	193	CAAAGACTATACCGTGAAGCTAAGCGGGACTGACAGCAACAGTATTACACAGCTAATTATTCGTGTCAACAACGACGGAAACGAGTATGTAATCAGCGAGCAAGAATACGAAGATGAAGAAGAATTTTACAATGATATGCAAACTATTACATTGAAATCAGAATTAAATTAAtatataaactcatttacttatgtaggaa
138	196	AGACTATACCGTGAAGCTAAGCGGGACTGACAGCAACAGTATTACACAGCTAATTATTCGTGTCAACAACGACGGAAACGAGTATGTAATCAGCGAGAGCGAATACGAAGATGAAGAAGAATTTTACAATGATATGCAAACTATTACATTGAAATCAGAATTAAATTAAtatataaactcatttacttatgtaggaataa
141	199	CTATACCGTGAAGCTAAGCGGGACTGACAGCAACAGTATTACACAGCTAATTATTCGTGTCAACAACGACGGAAACGAGTATGTAATCAGCGAGAGCGAGTACGAAGATGAAGAAGAATTTTACAATGATATGCAAACTATTACATTGAAATCAGAATTAAATTAAtatataaactcatttacttatgtaggaataaaga
144	202	TACCGTGAAGCTAAGCGGGACTGACAGCAACAGTATTACACAGCTAATTATTCGTGTCAACAACGACGGAAACGAGTATGTAATCAGCGAGAGCGAGAATGAAGATGAAGAAGAATTTTACAATGATATGCAAACTATTACATTGAAATCAGAATTAAATTAAtatataaactcatttacttatgtaggaataaagagta
147	205	CGTGAAGCTAAGCGGGACTGACAGCAACAGTATTACACAGCTAATTATTCGTGTCAACAACGACGGAAACGAGTATGTAATCAGCGAGAGCGAGAATGAGGATGAAGAAGAATTTTACAATGATATGCAAACTATTACATTGAAATCAGAATTAAATTAAtatataaactcatttacttatgtaggaataaagagtatca
150	208	GAAGCTAAGCGGGACTGACAGCAACAGTATTACACAGCTAATTATTCGTGTCAACAACGACGGAAACGAGTATGTAATCAGCGAGAGCGAGAATGAGAGCGAAGAAGAATTTTACAATGATATGCAAACTATTACATTGAAATCAGAATTAAATTAAtatataaactcatttacttatgtaggaataaagagtatcatct
153	211	GCTAAGCGGGACTGACAGCAACAGTATTACACAGCTAATTATTCGTGTCAACAACGACGGAAACGAGTATGTAATCAGCGAGAGCGAGAATGAGAGCATTGAAGAATTTTACAATGATATGCAAACTATTACATTGAAATCAGAATTAAATTAAtatataaactcatttacttatgtaggaataaagagtatcatctttc
156	214	AAGCGGGACTGACAGCAACAGTATTACACAGCTAATTATTCGTGTCAACAACGACGGAAACGAGTATGTAATCAGCGAGAGCGAGAATGAGAGCATTGTGGAATTTTACAATGATATGCAAACTATTACATTGAAATCAGAATTAAATTAAtatataaactcatttacttatgtaggaataaagagtatcatctttcaaa
159	217	CGGGACTGACAGCAACAGTATTACACAGCTAATTATTCGTGTCAACAACGACGGAAACGAGTATGTAATCAGCGAGAGCGAGAATGAGAGCATTGTGGAGTTTTACAATGATATGCAAACTATTACATTGAAATCAGAATTAAATTAAtatataaactcatttacttatgtaggaataaagagtatcatctttcaaacgc
162	220	GACTGACAGCAACAGTATTACACAGCTAATTATTCGTGTCAACAACGACGGAAACGAGTATGTAATCAGCGAGAGCGAGAATGAGAGCATTGTGGAGAAATACAATGATATGCAAACTATTACATTGAAATCAGAATTAAATTAAtatataaactcatttacttatgtaggaataaagagtatcatctttcaaacgccca
165	223	TGACAGCAACAGTATTACACAGCTAATTATTCGTGTCAACAACGACGGAAACGAGTATGTAATCAGCGAGAGCGAGAATGAGAGCATTGTGGAGAAATTCAATGATATGCAAACTATTACATTGAAATCAGAATTAAATTAAtatataaactcatttacttatgtaggaataaagagtatcatctttcaaacgcccagcg
168	226	CAGCAACAGTATTACACAGCTAATTATTCGTGTCAACAACGACGGAAACGAGTATGTAATCAGCGAGAGCGAGAATGAGAGCATTGTGGAGAAATTCATAGATATGCAAACTATTACATTGAAATCAGAATTAAATTAAtatataaactcatttacttatgtaggaataaagagtatcatctttcaaacgcccagcggta
171	229	CAACAGTATTACACAGCTAATTATTCGTGTCAACAACGACGGAAACGAGTATGTAATCAGCGAGAGCGAGAATGAGAGCATTGTGGAGAAATTCATAAGTATGCAAACTATTACATTGAAATCAGAATTAAATTAAtatataaactcatttacttatgtaggaataaagagtatcatctttcaaacgcccagcggtagta
174	232	CAGTATTACACAGCTAATTATTCGTGTCAACAACGACGGAAACGAGTATGTAATCAGCGAGAGCGAGAATGAGAGCATTGTGGAGAAATTCATAAGTGCCCAAACTATTACATTGAAATCAGAATTAAATTAAtatataaactcatttacttatgtaggaataaagagtatcatctttcaaacgcccagcggtagtacaa
177	235	TATTACACAGCTAATTATTCGTGTCAACAACGACGGAAACGAGTATGTAATCAGCGAGAGCGAGAATGAGAGCATTGTGGAGAAATTCATAAGTGCCTTCACTATTACATTGAAATCAGAATTAAATTAAtatataaactcatttacttatgtaggaataaagagtatcatctttcaaacgcccagcggtagtacaattc
180	238	TACACAGCTAATTATTCGTGTCAACAACGACGGAAACGAGTATGTAATCAGCGAGAGCGAGAATGAGAGCATTGTGGAGAAATTCATAAGTGCCTTCAAGATTACATTGAAATCAGAATTAAATTAAtatataaactcatttacttatgtaggaataaagagtatcatctttcaaacgcccagcggtagtacaattcaaa
183	241	ACAGCTAATTATTCGTGTCAACAACGACGGAAACGAGTATGTAATCAGCGAGAGCGAGAATGAGAGCATTGTGGAGAAATTCATAAGTGCCTTCAAGAATACATTGAAATCAGAATTAAATTAAtatataaactcatttacttatgtaggaataaagagtatcatctttcaaacgcccagcggtagtacaattcaaagta
186	244	GCTAATTATTCGTGTCAACAACGACGGAAACGAGTATGTAATCAGCGAGAGCGAGAATGAGAGCATTGTGGAGAAATTCATAAGTGCCTTCAAGAATGGATTGAAATCAGAATTAAATTAAtatataaactcatttacttatgtaggaataaagagtatcatctttcaaacgcccagcggtagtacaattcaaagtagta
189	247	AATTATTCGTGTCAACAACGACGGAAACGAGTATGTAATCAGCGAGAGCGAGAATGAGAGCATTGTGGAGAAATTCATAAGTGCCTTCAAGAATGGATGGAAATCAGAATTAAATTAAtatataaactcatttacttatgtaggaataaagagtatcatctttcaaacgcccagcggtagtacaattcaaagtagtaggt
192	250	TATTCGTGTCAACAACGACGGAAACGAGTATGTAATCAGCGAGAGCGAGAATGAGAGCATTGTGGAGAAATTCATAAGTGCCTTCAAGAATGGATGGAATTCAGAATTAAATTAAtatataaactcatttacttatgtaggaataaagagtatcatctttcaaacgcccagcggtagtacaattcaaagtagtaggtacc
195	253	TCGTGTCAACAACGACGGAAACGAGTATGTAATCAGCGAGAGCGAGAATGAGAGCATTGTGGAGAAATTCATAAGTGCCTTCAAGAATGGATGGAATCAGGAATTAAATTAAtatataaactcatttacttatgtaggaataaagagtatcatctttcaaacgcccagcggtagtacaattcaaagtagtaggtaccaat
198	256	TGTCAACAACGACGGAAACGAGTATGTAATCAGCGAGAGCGAGAATGAGAGCATTGTGGAGAAATTCATAAGTGCCTTCAAGAATGGATGGAATCAGGAGTTAAATTAAtatataaactcatttacttatgtaggaataaagagtatcatctttcaaacgcccagcggtagtacaattcaaagtagtaggtaccaatggt
201	259	CAACAACGACGGAAACGAGTATGTAATCAGCGAGAGCGAGAATGAGAGCATTGTGGAGAAATTCATAAGTGCCTTCAAGAATGGATGGAATCAGGAGTATAATTAAtatataaactcatttacttatgtaggaataaagagtatcatctttcaaacgcccagcggtagtacaattcaaagtagtaggtaccaatggtagt
204	262	CAACGACGGAAACGAGTATGTAATCAGCGAGAGCGAGAATGAGAGCATTGTGGAGAAATTCATAAGTGCCTTCAAGAATGGATGGAATCAGGAGTATGAGTAAtatataaactcatttacttatgtaggaataaagagtatcatctttcaaacgcccagcggtagtacaattcaaagtagtaggtaccaatggtagtact
0	61	aataaaagtatcaacaaaaaattgttaatatacctctatactttaacgtcaaggagaaaaaaccccggattctagaactagtggatcccccgggaaaaaaGGTACAGATTCTAATTCAATCACTCAATTGATCATCAGAGTTAATAATGATGGTAATGAATACGTTATTTCTGAATCAGAAAACGAATCTATCGTTGAAA
3	64	aaaagtatcaacaaaaaattgttaatatacctctatactttaacgtcaaggagaaaaaaccccggattctagaactagtggatcccccgggaaaaaaATGACAGATTCTAATTCAATCACTCAATTGATCATCAGAGTTAATAATGATGGTAATGAATACGTTATTTCTGAATCAGAAAACGAATCTATCGTTGAAAAGT
6	67	agtatcaacaaaaaattgttaatatacctctatactttaacgtcaaggagaaaaaaccccggattctagaactagtggatcccccgggaaaaaaATGAACGATTCTAATTCAATCACTCAATTGATCATCAGAGTTAATAATGATGGTAATGAATACGTTATTTCTGAATCAGAAAACGAATCTATCGTTGAAAAGTTTA
9	70	atcaacaaaaaattgttaatatacctctatactttaacgtcaaggagaaaaaaccccggattctagaactagtggatcccccgggaaaaaaATGAACATCTCTAATTCAATCACTCAATTGATCATCAGAGTTAATAATGATGGTAATGAATACGTTATTTCTGAATCAGAAAACGAATCTATCGTTGAAAAGTTTATTT
12	73	aacaaaaaattgttaatatacctctatactttaacgtcaaggagaaaaaaccccggattctagaactagtggatcccccgggaaaaaaATGAACATCAACAATTCAATCACTCAATTGATCATCAGAGTTAATAATGATGGTAATGAATACGTTATTTCTGAATCAGAAAACGAATCTATCGTTGAAAAGTTTATTTCAG
15	76	aaaaaattgttaatatacctctatactttaacgtcaaggagaaaaaaccccggattctagaactagtggatcccccgggaaaaaaATGAACATCAACGACTCAATCACTCAATTGATCATCAGAGTTAATAATGATGGTAATGAATACGTTATTTCTGAATCAGAAAACGAATCTATCGTTGAAAAGTTTATTTCAGCTT
18	79	aaattgttaatatacctctatactttaacgtcaaggagaaaaaaccccggattctagaactagtggatcccccgggaaaaaaATGAACATCAACGACCTCATCACTCAATTGATCATCAGAGTTAATAATGATGGTAATGAATACGTTATTTCTGAATCAGAAAACGAATCTATCGTTGAAAAGTTTATTTCAGCTTTTA
24	85	ttaatatacctctatactttaacgtcaaggagaaaaaaccccggattctagaactagtggatcccccgggaaaaaaATGAACATCAACGACCTCATCCGCCAATTGATCATCAGAGTTAATAATGATGGTAATGAATACGTTATTTCTGAATCAGAAAACGAATCTATCGTTGAAAAGTTTATTTCAGCTTTTAAAAACG
27	88	atatacctctatactttaacgtcaaggagaaaaaaccccggattctagaactagtggatcccccgggaaaaaaATGAACATCAACGACCTCATCCGCGAGTTGATCATCAGAGTTAATAATGATGGTAATGAATACGTTATTTCTGAATCAGAAAACGAATCTATCGTTGAAAAGTTTATTTCAGCTTTTAAAAACGGTT
30	91	tacctctatactttaacgtcaaggagaaaaaaccccggattctagaactagtggatcccccgggaaaaaaATGAACATCAACGACCTCATCCGCGAGATAATCATCAGAGTTAATAATGATGGTAATGAATACGTTATTTCTGAATCAGAAAACGAATCTATCGTTGAAAAGTTTATTTCAGCTTTTAAAAACGGTTGGA
33	94	ctctatactttaacgtcaaggagaaaaaaccccggattctagaactagtggatcccccgggaaaaaaATGAACATCAACGACCTCATCCGCGAGATAAAGATCAGAGTTAATAATGATGGTAATGAATACGTTATTTCTGAATCAGAAAACGAATCTATCGTTGAAAAGTTTATTTCAGCTTTTAAAAACGGTTGGAACC
36	97	tatactttaacgtcaaggagaaaaaaccccggattctagaactagtggatcccccgggaaaaaaATGAACATCAACGACCTCATCCGCGAGATAAAGAACAGAGTTAATAATGATGGTAATGAATACGTTATTTCTGAATCAGAAAACGAATCTATCGTTGAAAAGTTTATTTCAGCTTTTAAAAACGGTTGGAACCAAG
39	100	actttaacgtcaaggagaaaaaaccccggattctagaactagtggatcccccgggaaaaaaATGAACATCAACGACCTCATCCGCGAGATAAAGAACAAAGTTAATAATGATGGTAATGAATACGTTATTTCTGAATCAGAAAACGAATCTATCGTTGAAAAGTTTATTTCAGCTTTTAAAAACGGTTGGAACCAAGAAT
42	103	ttaacgtcaaggagaaaaaaccccggattctagaactagtggatcccccgggaaaaaaATGAACATCAACGACCTCATCCGCGAGATAAAGAACAAAGACAATAATGATGGTAATGAATACGTTATTTCTGAATCAGAAAACGAATCTATCGTTGAAAAGTTTATTTCAGCTTTTAAAAACGGTTGGAACCAAGAATACG
45	106	acgtcaaggagaaaaaaccccggattctagaactagtggatcccccgggaaaaaaATGAACATCAACGACCTCATCCGCGAGATAAAGAACAAAGACTATAATGATGGTAATGAATACGTTATTTCTGAATCAGAAAACGAATCTATCGTTGAAAAGTTTATTTCAGCTTTTAAAAACGGTTGGAACCAAGAATACGAAG
48	109	tcaaggagaaaaaaccccggattctagaactagtggatcccccgggaaaaaaATGAACATCAACGACCTCATCCGCGAGATAAAGAACAAAGACTATACCGATGGTAATGAATACGTTATTTCTGAATCAGAAAACGAATCTATCGTTGAAAAGTTTATTTCAGCTTTTAAAAACGGTTGGAACCAAGAATACGAAGATG
51	112	aggagaaaaaaccccggattctagaactagtggatcccccgggaaaaaaATGAACATCAACGACCTCATCCGCGAGATAAAGAACAAAGACTATACCGTGGGTAATGAATACGTTATTTCTGAATCAGAAAACGAATCTATCGTTGAAAAGTTTATTTCAGCTTTTAAAAACGGTTGGAACCAAGAATACGAAGATGAAG
54	115	agaaaaaaccccggattctagaactagtggatcccccgggaaaaaaATGAACATCAACGACCTCATCCGCGAGATAAAGAACAAAGACTATACCGTGAAGAATGAATACGTTATTTCTGAATCAGAAAACGAATCTATCGTTGAAAAGTTTATTTCAGCTTTTAAAAACGGTTGGAACCAAGAATACGAAGATGAAGAAG
57	118	aaaaaccccggattctagaactagtggatcccccgggaaaaaaATGAACATCAACGACCTCATCCGCGAGATAAAGAACAAAGACTATACCGTGAAGCTAGAATACGTTATTTCTGAATCAGAAAACGAATCTATCGTTGAAAAGTTTATTTCAGCTTTTAAAAACGGTTGGAACCAAGAATACGAAGATGAAGAAGAAT
60	121	aaccccggattctagaactagtggatcccccgggaaaaaaATGAACATCAACGACCTCATCCGCGAGATAAAGAACAAAGACTATACCGTGAAGCTAAGCTACGTTATTTCTGAATCAGAAAACGAATCTATCGTTGAAAAGTTTATTTCAGCTTTTAAAAACGGTTGGAACCAAGAATACGAAGATGAAGAAGAATTTT
63	124	cccggattctagaactagtggatcccccgggaaaaaaATGAACATCAACGACCTCATCCGCGAGATAAAGAACAAAGACTATACCGTGAAGCTAAGCGGGGTTATTTCTGAATCAGAAAACGAATCTATCGTTGAAAAGTTTATTTCAGCTTTTAAAAACGGTTGGAACCAAGAATACGAAGATGAAGAAGAATTTTACA
66	127	ggattctagaactagtggatcccccgggaaaaaaATGAACATCAACGACCTCATCCGCGAGATAAAGAACAAAGACTATACCGTGAAGCTAAGCGGGACTATTTCTGAATCAGAAAACGAATCTATCGTTGAAAAGTTTATTTCAGCTTTTAAAAACGGTTGGAACCAAGAATACGAAGATGAAGAAGAATTTTACAATG
69	130	ttctagaactagtggatcccccgggaaaaaaATGAACATCAACGACCTCATCCGCGAGATAAAGAACAAAGACTATACCGTGAAGCTAAGCGGGACTGACTCTGAATCAGAAAACGAATCTATCGTTGAAAAGTTTATTTCAGCTTTTAAAAACGGTTGGAACCAAGAATACGAAGATGAAGAAGAATTTTACAATGATA
72	133	tagaactagtggatcccccgggaaaaaaATGAACATCAACGACCTCATCCGCGAGATAAAGAACAAAGACTATACCGTGAAGCTAAGCGGGACTGACAGCGAATCAGAAAACGAATCTATCGTTGAAAAGTTTATTTCAGCTTTTAAAAACGGTTGGAACCAAGAATACGAAGATGAAGAAGAATTTTACAATGATATGC
75	136	aactagtggatcccccgggaaaaaaATGAACATCAACGACCTCATCCGCGAGATAAAGAACAAAGACTATACCGTGAAGCTAAGCGGGACTGACAGCAACTCAGAAAACGAATCTATCGTTGAAAAGTTTATTTCAGCTTTTAAAAACGGTTGGAACCAAGAATACGAAGATGAAGAAGAATTTTACAATGATATGCAAA
78	139	tagtggatcccccgggaaaaaaATGAACATCAACGACCTCATCCGCGAGATAAAGAACAAAGACTATACCGTGAAGCTAAGCGGGACTGACAGCAACAGTGAAAACGAATCTATCGTTGAAAAGTTTATTTCAGCTTTTAAAAACGGTTGGAACCAAGAATACGAAGATGAAGAAGAATTTTACAATGATATGCAAACTA
81	142	tggatcccccgggaaaaaaATGAACATCAACGACCTCATCCGCGAGATAAAGAACAAAGACTATACCGTGAAGCTAAGCGGGACTGACAGCAACAGTATTAACGAATCTATCGTTGAAAAGTTTATTTCAGCTTTTAAAAACGGTTGGAACCAAGAATACGAAGATGAAGAAGAATTTTACAATGATATGCAAACTATTA
84	145	atcccccgggaaaaaaATGAACATCAACGACCTCATCCGCGAGATAAAGAACAAAGACTATACCGTGAAGCTAAGCGGGACTGACAGCAACAGTATTACAGAATCTATCGTTGAAAAGTTTATTTCAGCTTTTAAAAACGGTTGGAACCAAGAATACGAAGATGAAGAAGAATTTTACAATGATATGCAAACTATTACAT
87	148	ccccgggaaaaaaATGAACATCAACGACCTCATCCGCGAGATAAAGAACAAAGACTATACCGTGAAGCTAAGCGGGACTGACAGCAACAGTATTACACAGTCTATCGTTGAAAAGTTTATTTCAGCTTTTAAAAACGGTTGGAACCAAGAATACGAAGATGAAGAAGAATTTTACAATGATATGCAAACTATTACATTGA
90	151	cgggaaaaaaATGAACATCAACGACCTCATCCGCGAGATAAAGAACAAAGACTATACCGTGAAGCTAAGCGGGACTGACAGCAACAGTATTACACAGCTAATCGTTGAAAAGTTTATTTCAGCTTTTAAAAACGGTTGGAACCAAGAATACGAAGATGAAGAAGAATTTTACAATGATATGCAAACTATTACATTGAAAT
93	154	gaaaaaaATGAACATCAACGACCTCATCCGCGAGATAAAGAACAAAGACTATACCGTGAAGCTAAGCGGGACTGACAGCAACAGTATTACACAGCTAATTGTTGAAAAGTTTATTTCAGCTTTTAAAAACGGTTGGAACCAAGAATACGAAGATGAAGAAGAATTTTACAATGATATGCAAACTATTACATTGAAATCAG
96	157	aaaaATGAACATCAACGACCTCATCCGCGAGATAAAGAACAAAGACTATACCGTGAAGCTAAGCGGGACTGACAGCAACAGTATTACACAGCTAATTATTGAAAAGTTTATTTCAGCTTTTAAAAACGGTTGGAACCAAGAATACGAAGATGAAGAAGAATTTTACAATGATATGCAAACTATTACATTGAAATCAGAAT
99	160	aATGAACATCAACGACCTCATCCGCGAGATAAAGAACAAAGACTATACCGTGAAGCTAAGCGGGACTGACAGCAACAGTATTACACAGCTAATTATTCGTAAGTTTATTTCAGCTTTTAAAAACGGTTGGAACCAAGAATACGAAGATGAAGAAGAATTTTACAATGATATGCAAACTATTACATTGAAATCAGAATTAA
102	163	GAACATCAACGACCTCATCCGCGAGATAAAGAACAAAGACTATACCGTGAAGCTAAGCGGGACTGACAGCAACAGTATTACACAGCTAATTATTCGTGTCTTTATTTCAGCTTTTAAAAACGGTTGGAACCAAGAATACGAAGATGAAGAAGAATTTTACAATGATATGCAAACTATTACATTGAAATCAGAATTAAATT
105	166	CATCAACGACCTCATCCGCGAGATAAAGAACAAAGACTATACCGTGAAGCTAAGCGGGACTGACAGCAACAGTATTACACAGCTAATTATTCGTGTCAACATTTCAGCTTTTAAAAACGGTTGGAACCAAGAATACGAAGATGAAGAAGAATTTTACAATGATATGCAAACTATTACATTGAAATCAGAATTAAATTAAt
108	169	CAACGACCTCATCCGCGAGATAAAGAACAAAGACTATACCGTGAAGCTAAGCGGGACTGACAGCAACAGTATTACACAGCTAATTATTCGTGTCAACAACTCAGCTTTTAAAAACGGTTGGAACCAAGAATACGAAGATGAAGAAGAATTTTACAATGATATGCAAACTATTACATTGAAATCAGAATTAAATTAAtata
111	172	CGACCTCATCCGCGAGATAAAGAACAAAGACTATACCGTGAAGCTAAGCGGGACTGACAGCAACAGTATTACACAGCTAATTATTCGTGTCAACAACGACGCTTTTAAAAACGGTTGGAACCAAGAATACGAAGATGAAGAAGAATTTTACAATGATATGCAAACTATTACATTGAAATCAGAATTAAATTAAtatataa
114	175	CCTCATCCGCGAGATAAAGAACAAAGACTATACCGTGAAGCTAAGCGGGACTGACAGCAACAGTATTACACAGCTAATTATTCGTGTCAACAACGACGGATTTAAAAACGGTTGGAACCAAGAATACGAAGATGAAGAAGAATTTTACAATGATATGCAAACTATTACATTGAAATCAGAATTAAATTAAtatataaact
117	178	CATCCGCGAGATAAAGAACAAAGACTATACCGTGAAGCTAAGCGGGACTGACAGCAACAGTATTACACAGCTAATTATTCGTGTCAACAACGACGGAAACAAAAACGGTTGGAACCAAGAATACGAAGATGAAGAAGAATTTTACAATGATATGCAAACTATTACATTGAAATCAGAATTAAATTAAtatataaactcat
120	181	CCGCGAGATAAAGAACAAAGACTATACCGTGAAGCTAAGCGGGACTGACAGCAACAGTATTACACAGCTAATTATTCGTGTCAACAACGACGGAAACGAGAACGGTTGGAACCAAGAATACGAAGATGAAGAAGAATTTTACAATGATATGCAAACTATTACATTGAAATCAGAATTAAATTAAtatataaactcattta
123	184	CGAGATAAAGAACAAAGACTATACCGTGAAGCTAAGCGGGACTGACAGCAACAGTATTACACAGCTAATTATTCGTGTCAACAACGACGGAAACGAGTATGGTTGGAACCAAGAATACGAAGATGAAGAAGAATTTTACAATGATATGCAAACTATTACATTGAAATCAGAATTAAATTAAtatataaactcatttactt
126	187	GATAAAGAACAAAGACTATACCGTGAAGCTAAGCGGGACTGACAGCAACAGTATTACACAGCTAATTATTCGTGTCAACAACGACGGAAACGAGTATGTATGGAACCAAGAATACGAAGATGAAGAAGAATTTTACAATGATATGCAAACTATTACATTGAAATCAGAATTAAATTAAtatataaactcatttacttatg
129	190	AAAGAACAAAGACTATACCGTGAAGCTAAGCGGGACTGACAGCAACAGTATTACACAGCTAATTATTCGTGTCAACAACGACGGAAACGAGTATGTAATCAACCAAGAATACGAAGATGAAGAAGAATTTTACAATGATATGCAAACTATTACATTGAAATCAGAATTAAATTAAtatataaactcatttacttatgtag
132	193	GAACAAAGACTATACCGTGAAGCTAAGCGGGACTGACAGCAACAGTATTACACAGCTAATTATTCGTGTCAACAACGACGGAAACGAGTATGTAATCAGCCAAGAATACGAAGATGAAGAAGAATTTTACAATGATATGCAAACTATTACATTGAAATCAGAATTAAATTAAtatataaactcatttacttatgtaggaa
135	196	CAAAGACTATACCGTGAAGCTAAGCGGGACTGACAGCAACAGTATTACACAGCTAATTATTCGTGTCAACAACGACGGAAACGAGTATGTAATCAGCGAGGAATACGAAGATGAAGAAGAATTTTACAATGATATGCAAACTATTACATTGAAATCAGAATTAAATTAAtatataaactcatttacttatgtaggaataa
138	199	AGACTATACCGTGAAGCTAAGCGGGACTGACAGCAACAGTATTACACAGCTAATTATTCGTGTCAACAACGACGGAAACGAGTATGTAATCAGCGAGAGCTACGAAGATGAAGAAGAATTTTACAATGATATGCAAACTATTACATTGAAATCAGAATTAAATTAAtatataaactcatttacttatgtaggaataaaga
141	202	CTATACCGTGAAGCTAAGCGGGACTGACAGCAACAGTATTACACAGCTAATTATTCGTGTCAACAACGACGGAAACGAGTATGTAATCAGCGAGAGCGAGGAAGATGAAGAAGAATTTTACAATGATATGCAAACTATTACATTGAAATCAGAATTAAATTAAtatataaactcatttacttatgtaggaataaagagta
144	205	TACCGTGAAGCTAAGCGGGACTGACAGCAACAGTATTACACAGCTAATTATTCGTGTCAACAACGACGGAAACGAGTATGTAATCAGCGAGAGCGAGAATGATGAAGAAGAATTTTACAATGATATGCAAACTATTACATTGAAATCAGAATTAAATTAAtatataaactcatttacttatgtaggaataaagagtatca
147	208	CGTGAAGCTAAGCGGGACTGACAGCAACAGTATTACACAGCTAATTATTCGTGTCAACAACGACGGAAACGAGTATGTAATCAGCGAGAGCGAGAATGAGGAAGAAGAATTTTACAATGATATGCAAACTATTACATTGAAATCAGAATTAAATTAAtatataaactcatttacttatgtaggaataaagagtatcatct
150	211	GAAGCTAAGCGGGACTGACAGCAACAGTATTACACAGCTAATTATTCGTGTCAACAACGACGGAAACGAGTATGTAATCAGCGAGAGCGAGAATGAGAGCGAAGAATTTTACAATGATATGCAAACTATTACATTGAAATCAGAATTAAATTAAtatataaactcatttacttatgtaggaataaagagtatcatctttc
153	214	GCTAAGCGGGACTGACAGCAACAGTATTACACAGCTAATTATTCGTGTCAACAACGACGGAAACGAGTATGTAATCAGCGAGAGCGAGAATGAGAGCATTGAATTTTACAATGATATGCAAACTATTACATTGAAATCAGAATTAAATTAAtatataaactcatttacttatgtaggaataaagagtatcatctttcaaa
156	217	AAGCGGGACTGACAGCAACAGTATTACACAGCTAATTATTCGTGTCAACAACGACGGAAACGAGTATGTAATCAGCGAGAGCGAGAATGAGAGCATTGTGTTTTACAATGATATGCAAACTATTACATTGAAATCAGAATTAAATTAAtatataaactcatttacttatgtaggaataaagagtatcatctttcaaacgc
159	220	CGGGACTGACAGCAACAGTATTACACAGCTAATTATTCGTGTCAACAACGACGGAAACGAGTATGTAATCAGCGAGAGCGAGAATGAGAGCATTGTGGAGTACAATGATATGCAAACTATTACATTGAAATCAGAATTAAATTAAtatataaactcatttacttatgtaggaataaagagtatcatctttcaaacgccca
162	223	GACTGACAGCAACAGTATTACACAGCTAATTATTCGTGTCAACAACGACGGAAACGAGTATGTAATCAGCGAGAGCGAGAATGAGAGCATTGTGGAGAAAAATGATATGCAAACTATTACATTGAAATCAGAATTAAATTAAtatataaactcatttacttatgtaggaataaagagtatcatctttcaaacgcccagcg
165	226	TGACAGCAACAGTATTACACAGCTAATTATTCGTGTCAACAACGACGGAAACGAGTATGTAATCAGCGAGAGCGAGAATGAGAGCATTGTGGAGAAATTCGATATGCAAACTATTACATTGAAATCAGAATTAAATTAAtatataaactcatttacttatgtaggaataaagagtatcatctttcaaacgcccagcggta
168	229	CAGCAACAGTATTACACAGCTAATTATTCGTGTCAACAACGACGGAAACGAGTATGTAATCAGCGAGAGCGAGAATGAGAGCATTGTGGAGAAATTCATAATGCAAACTATTACATTGAAATCAGAATTAAATTAAtatataaactcatttacttatgtaggaataaagagtatcatctttcaaacgcccagcggtagta
171	232	CAACAGTATTACACAGCTAATTATTCGTGTCAACAACGACGGAAACGAGTATGTAATCAGCGAGAGCGAGAATGAGAGCATTGTGGAGAAATTCATAAGTCAAACTATTACATTGAAATCAGAATTAAATTAAtatataaactcatttacttatgtaggaataaagagtatcatctttcaaacgcccagcggtagtacaa
174	235	CAGTATTACACAGCTAATTATTCGTGTCAACAACGACGGAAACGAGTATGTAATCAGCGAGAGCGAGAATGAGAGCATTGTGGAGAAATTCATAAGTGCCACTATTACATTGAAATCAGAATTAAATTAAtatataaactcatttacttatgtaggaataaagagtatcatctttcaaacgcccagcggtagtacaattc
177	238	TATTACACAGCTAATTATTCGTGTCAACAACGACGGAAACGAGTATGTAATCAGCGAGAGCGAGAATGAGAGCATTGTGGAGAAATTCATAAGTGCCTTCATTACATTGAAATCAGAATTAAATTAAtatataaactcatttacttatgtaggaataaagagtatcatctttcaaacgcccagcggtagtacaattcaaa
180	241	TACACAGCTAATTATTCGTGTCAACAACGACGGAAACGAGTATGTAATCAGCGAGAGCGAGAATGAGAGCATTGTGGAGAAATTCATAAGTGCCTTCAAGACATTGAAATCAGAATTAAATTAAtatataaactcatttacttatgtaggaataaagagtatcatctttcaaacgcccagcggtagtacaattcaaagta
183	244	ACAGCTAATTATTCGTGTCAACAACGACGGAAACGAGTATGTAATCAGCGAGAGCGAGAATGAGAGCATTGTGGAGAAATTCATAAGTGCCTTCAAGAATTTGAAATCAGAATTAAATTAAtatataaactcatttacttatgtaggaataaagagtatcatctttcaaacgcccagcggtagtacaattcaaagtagta
186	247	GCTAATTATTCGTGTCAACAACGACGGAAACGAGTATGTAATCAGCGAGAGCGAGAATGAGAGCATTGTGGAGAAATTCATAAGTGCCTTCAAGAATGGAAAATCAGAATTAAATTAAtatataaactcatttacttatgtaggaataaagagtatcatctttcaaacgcccagcggtagtacaattcaaagtagtaggt
189	250	AATTATTCGTGTCAACAACGACGGAAACGAGTATGTAATCAGCGAGAGCGAGAATGAGAGCATTGTGGAGAAATTCATAAGTGCCTTCAAGAATGGATGGTCAGAATTAAATTAAtatataaactcatttacttatgtaggaataaagagtatcatctttcaaacgcccagcggtagtacaattcaaagtagtaggtacc
192	253	TATTCGTGTCAACAACGACGGAAACGAGTATGTAATCAGCGAGAGCGAGAATGAGAGCATTGTGGAGAAATTCATAAGTGCCTTCAAGAATGGATGGAATGAATTAAATTAAtatataaactcatttacttatgtaggaataaagagtatcatctttcaaacgcccagcggtagtacaattcaaagtagtaggtaccaat
195	256	TCGTGTCAACAACGACGGAAACGAGTATGTAATCAGCGAGAGCGAGAATGAGAGCATTGTGGAGAAATTCATAAGTGCCTTCAAGAATGGATGGAATCAGTTAAATTAAtatataaactcatttacttatgtaggaataaagagtatcatctttcaaacgcccagcggtagtacaattcaaagtagtaggtaccaatggt
198	259	TGTCAACAACGACGGAAACGAGTATGTAATCAGCGAGAGCGAGAATGAGAGCATTGTGGAGAAATTCATAAGTGCCTTCAAGAATGGATGGAATCAGGAGAATTAAtatataaactcatttacttatgtaggaataaagagtatcatctttcaaacgcccagcggtagtacaattcaaagtagtaggtaccaatggtagt
201	262	CAACAACGACGGAAACGAGTATGTAATCAGCGAGAGCGAGAATGAGAGCATTGTGGAGAAATTCATAAGTGCCTTCAAGAATGGATGGAATCAGGAGTATTAAtatataaactcatttacttatgtaggaataaagagtatcatctttcaaacgcccagcggtagtacaattcaaagtagtaggtaccaatggtagtact
0	64	aataaaagtatcaacaaaaaattgttaatatacctctatactttaacgtcaaggagaaaaaaccccggattctagaactagtggatcccccgggaaaaaaACAGATTCTAATTCAATCACTCAATTGATCATCAGAGTTAATAATGATGGTAATGAATACGTTATTTCTGAATCAGAAAACGAATCTATCGTTGAAAAGT
3	67	aaaagtatcaacaaaaaattgttaatatacctctatactttaacgtcaaggagaaaaaaccccggattctagaactagtggatcccccgggaaaaaaATGGATTCTAATTCAATCACTCAATTGATCATCAGAGTTAATAATGATGGTAATGAATACGTTATTTCTGAATCAGAAAACGAATCTATCGTTGAAAAGTTTA
6	70	agtatcaacaaaaaattgttaatatacctctatactttaacgtcaaggagaaaaaaccccggattctagaactagtggatcccccgggaaaaaaATGAACTCTAATTCAATCACTCAATTGATCATCAGAGTTAATAATGATGGTAATGAATACGTTATTTCTGAATCAGAAAACGAATCTATCGTTGAAAAGTTTATTT
9	73	atcaacaaaaaattgttaatatacctctatactttaacgtcaaggagaaaaaaccccggattctagaactagtggatcccccgggaaaaaaATGAACATCAATTCAATCACTCAATTGATCATCAGAGTTAATAATGATGGTAATGAATACGTTATTTCTGAATCAGAAAACGAATCTATCGTTGAAAAGTTTATTTCAG
12	76	aacaaaaaattgttaatatacctctatactttaacgtcaaggagaaaaaaccccggattctagaactagtggatcccccgggaaaaaaATGAACATCAACTCAATCACTCAATTGATCATCAGAGTTAATAATGATGGTAATGAATACGTTATTTCTGAATCAGAAAACGAATCTATCGTTGAAAAGTTTATTTCAGCTT
15	79	aaaaaattgttaatatacctctatactttaacgtcaaggagaaaaaaccccggattctagaactagtggatcccccgggaaaaaaATGAACATCAACGACATCACTCAATTGATCATCAGAGTTAATAATGATGGTAATGAATACGTTATTTCTGAATCAGAAAACGAATCTATCGTTGAAAAGTTTATTTCAGCTTTTA
18	82	aaattgttaatatacctctatactttaacgtcaaggagaaaaaaccccggattctagaactagtggatcccccgggaaaaaaATGAACATCAACGACCTCACTCAATTGATCATCAGAGTTAATAATGATGGTAATGAATACGTTATTTCTGAATCAGAAAACGAATCTATCGTTGAAAAGTTTATTTCAGCTTTTAAAA
21	85	ttgttaatatacctctatactttaacgtcaaggagaaaaaaccccggattctagaactagtggatcccccgggaaaaaaATGAACATCAACGACCTCATCCAATTGATCATCAGAGTTAATAATGATGGTAATGAATACGTTATTTCTGAATCAGAAAACGAATCTATCGTTGAAAAGTTTATTTCAGCTTTTAAAAACG
24	88	ttaatatacctctatactttaacgtcaaggagaaaaaaccccggattctagaactagtggatcccccgggaaaaaaATGAACATCAACGACCTCATCCGCTTGATCATCAGAGTTAATAATGATGGTAATGAATACGTTATTTCTGAATCAGAAAACGAATCTATCGTTGAAAAGTTTATTTCAGCTTTTAAAAACGGTT
27	91	atatacctctatactttaacgtcaaggagaaaaaaccccggattctagaactagtggatcccccgggaaaaaaATGAACATCAACGACCTCATCCGCGAGATCATCAGAGTTAATAATGATGGTAATGAATACGTTATTTCTGAATCAGAAAACGAATCTATCGTTGAAAAGTTTATTTCAGCTTTTAAAAACGGTTGGA
30	94	tacctctatactttaacgtcaaggagaaaaaaccccggattctagaactagtggatcccccgggaaaaaaATGAACATCAACGACCTCATCCGCGAGATAATCAGAGTTAATAATGATGGTAATGAATACGTTATTTCTGAATCAGAAAACGAATCTATCGTTGAAAAGTTTATTTCAGCTTTTAAAAACGGTTGGAACC
33	97	ctctatactttaacgtcaaggagaaaaaaccccggattctagaactagtggatcccccgggaaaaaaATGAACATCAACGACCTCATCCGCGAGATAAAGAGAGTTAATAATGATGGTAATGAATACGTTATTTCTGAATCAGAAAACGAATCTATCGTTGAAAAGTTTATTTCAGCTTTTAAAAACGGTTGGAACCAAG
36	100	tatactttaacgtcaaggagaaaaaaccccggattctagaactagtggatcccccgggaaaaaaATGAACATCAACGACCTCATCCGCGAGATAAAGAACGTTAATAATGATGGTAATGAATACGTTATTTCTGAATCAGAAAACGAATCTATCGTTGAAAAGTTTATTTCAGCTTTTAAAAACGGTTGGAACCAAGAAT
39	103	actttaacgtcaaggagaaaaaaccccggattctagaactagtggatcccccgggaaaaaaATGAACATCAACGACCTCATCCGCGAGATAAAGAACAAAAATAATGATGGTAATGAATACGTTATTTCTGAATCAGAAAACGAATCTATCGTTGAAAAGTTTATTTCAGCTTTTAAAAACGGTTGGAACCAAGAATACG
42	106	ttaacgtcaaggagaaaaaaccccggattctagaactagtggatcccccgggaaaaaaATGAACATCAACGACCTCATCCGCGAGATAAAGAACAAAGACAATGATGGTAATGAATACGTTATTTCTGAATCAGAAAACGAATCTATCGTTGAAAAGTTTATTTCAGCTTTTAAAAACGGTTGGAACCAAGAATACGAAG
45	109	acgtcaaggagaaaaaaccccggattctagaactagtggatcccccgggaaaaaaATGAACATCAACGACCTCATCCGCGAGATAAAGAACAAAGACTATGATGGTAATGAATACGTTATTTCTGAATCAGAAAACGAATCTATCGTTGAAAAGTTTATTTCAGCTTTTAAAAACGGTTGGAACCAAGAATACGAAGATG
48	112	tcaaggagaaaaaaccccggattctagaactagtggatcccccgggaaaaaaATGAACATCAACGACCTCATCCGCGAGATAAAGAACAAAGACTATACCGGTAATGAATACGTTATTTCTGAATCAGAAAACGAATCTATCGTTGAAAAGTTTATTTCAGCTTTTAAAAACGGTTGGAACCAAGAATACGAAGATGAAG
51	115	aggagaaaaaaccccggattctagaactagtggatcccccgggaaaaaaATGAACATCAACGACCTCATCCGCGAGATAAAGAACAAAGACTATACCGTGAATGAATACGTTATTTCTGAATCAGAAAACGAATCTATCGTTGAAAAGTTTATTTCAGCTTTTAAAAACGGTTGGAACCAAGAATACGAAGATGAAGAAG
54	118	agaaaaaaccccggattctagaactagtggatcccccgggaaaaaaATGAACATCAACGACCTCATCCGCGAGATAAAGAACAAAGACTATACCGTGAAGGAATACGTTATTTCTGAATCAGAAAACGAATCTATCGTTGAAAAGTTTATTTCAGCTTTTAAAAACGGTTGGAACCAAGAATACGAAGATGAAGAAGAAT
57	121	aaaaaccccggattctagaactagtggatcccccgggaaaaaaATGAACATCAACGACCTCATCCGCGAGATAAAGAACAAAGACTATACCGTGAAGCTATACGTTATTTCTGAATCAGAAAACGAATCTATCGTTGAAAAGTTTATTTCAGCTTTTAAAAACGGTTGGAACCAAGAATACGAAGATGAAGAAGAATTTT
60	124	aaccccggattctagaactagtggatcccccgggaaaaaaATGAACATCAACGACCTCATCCGCGAGATAAAGAACAAAGACTATACCGTGAAGCTAAGCGTTATTTCTGAATCAGAAAACGAATCTATCGTTGAAAAGTTTATTTCAGCTTTTAAAAACGGTTGGAACCAAGAATACGAAGATGAAGAAGAATTTTACA
63	127	cccggattctagaactagtggatcccccgggaaaaaaATGAACATCAACGACCTCATCCGCGAGATAAAGAACAAAGACTATACCGTGAAGCTAAGCGGGATTTCTGAATCAGAAAACGAATCTATCGTTGAAAAGTTTATTTCAGCTTTTAAAAACGGTTGGAACCAAGAATACGAAGATGAAGAAGAATTTTACAATG
66	130	ggattctagaactagtggatcccccgggaaaaaaATGAACATCAACGACCTCATCCGCGAGATAAAGAACAAAGACTATACCGTGAAGCTAAGCGGGACTTCTGAATCAGAAAACGAATCTATCGTTGAAAAGTTTATTTCAGCTTTTAAAAACGGTTGGAACCAAGAATACGAAGATGAAGAAGAATTTTACAATGATA
69	133	ttctagaactagtggatcccccgggaaaaaaATGAACATCAACGACCTCATCCGCGAGATAAAGAACAAAGACTATACCGTGAAGCTAAGCGGGACTGACGAATCAGAAAACGAATCTATCGTTGAAAAGTTTATTTCAGCTTTTAAAAACGGTTGGAACCAAGAATACGAAGATGAAGAAGAATTTTACAATGATATGC
72	136	tagaactagtggatcccccgggaaaaaaATGAACATCAACGACCTCATCCGCGAGATAAAGAACAAAGACTATACCGTGAAGCTAAGCGGGACTGACAGCTCAGAAAACGAATCTATCGTTGAAAAGTTTATTTCAGCTTTTAAAAACGGTTGGAACCAAGAATACGAAGATGAAGAAGAATTTTACAATGATATGCAAA
75	139	aactagtggatcccccgggaaaaaaATGAACATCAACGACCTCATCCGCGAGATAAAGAACAAAGACTATACCGTGAAGCTAAGCGGGACTGACAGCAACGAAAACGAATCTATCGTTGAAAAGTTTATTTCAGCTTTTAAAAACGGTTGGAACCAAGAATACGAAGATGAAGAAGAATTTTACAATGATATGCAAACTA
78	142	tagtggatcccccgggaaaaaaATGAACATCAACGACCTCATCCGCGAGATAAAGAACAAAGACTATACCGTGAAGCTAAGCGGGACTGACAGCAACAGTAACGAATCTATCGTTGAAAAGTTTATTTCAGCTTTTAAAAACGGTTGGAACCAAGAATACGAAGATGAAGAAGAATTTTACAATGATATGCAAACTATTA
81	145	tggatcccccgggaaaaaaATGAACATCAACGACCTCATCCGCGAGATAAAGAACAAAGACTATACCGTGAAGCTAAGCGGGACTGACAGCAACAGTATTGAATCTATCGTTGAAAAGTTTATTTCAGCTTTTAAAAACGGTTGGAACCAAGAATACGAAGATGAAGAAGAATTTTACAATGATATGCAAACTATTACAT
84	148	atcccccgggaaaaaaATGAACATCAACGACCTCATCCGCGAGATAAAGAACAAAGACTATACCGTGAAGCTAAGCGGGACTGACAGCAACAGTATTACATCTATCGTTGAAAAGTTTATTTCAGCTTTTAAAAACGGTTGGAACCAAGAATACGAAGATGAAGAAGAATTTTACAATGATATGCAAACTATTACATTGA
87	151	ccccgggaaaaaaATGAACATCAACGACCTCATCCGCGAGATAAAGAACAAAGACTATACCGTGAAGCTAAGCGGGACTGACAGCAACAGTATTACACAGATCGTTGAAAAGTTTATTTCAGCTTTTAAAAACGGTTGGAACCAAGAATACGAAGATGAAGAAGAATTTTACAATGATATGCAAACTATTACATTGAAAT
90	154	cgggaaaaaaATGAACATCAACGACCTCATCCGCGAGATAAAGAACAAAGACTATACCGTGAAGCTAAGCGGGACTGACAGCAACAGTATTACACAGCTAGTTGAAAAGTTTATTTCAGCTTTTAAAAACGGTTGGAACCAAGAATACGAAGATGAAGAAGAATTTTACAATGATATGCAAACTATTACATTGAAATCAG
93	157	gaaaaaaATGAACATCAACGACCTCATCCGCGAGATAAAGAACAAAGACTATACCGTGAAGCTAAGCGGGACTGACAGCAACAGTATTACACAGCTAATTGAAAAGTTTATTTCAGCTTTTAAAAACGGTTGGAACCAAGAATACGAAGATGAAGAAGAATTTTACAATGATATGCAAACTATTACATTGAAATCAGAAT
96	160	aaaaATGAACATCAACGACCTCATCCGCGAGATAAAGAACAAAGACTATACCGTGAAGCTAAGCGGGACTGACAGCAACAGTATTACACAGCTAATTATTAAGTTTATTTCAGCTTTTAAAAACGGTTGGAACCAAGAATACGAAGATGAAGAAGAATTTTACAATGATATGCAAACTATTACATTGAAATCAGAATTAA
99	163	aATGAACATCAACGACCTCATCCGCGAGATAAAGAACAAAGACTATACCGTGAAGCTAAGCGGGACTGACAGCAACAGTATTACACAGCTAATTATTCGTTTTATTTCAGCTTTTAAAAACGGTTGGAACCAAGAATACGAAGATGAAGAAGAATTTTACAATGATATGCAAACTATTACATTGAAATCAGAATTAAATT
102	166	GAACATCAACGACCTCATCCGCGAGATAAAGAACAAAGACTATACCGTGAAGCTAAGCGGGACTGACAGCAACAGTATTACACAGCTAATTATTCGTGTCATTTCAGCTTTTAAAAACGGTTGGAACCAAGAATACGAAGATGAAGAAGAATTTTACAATGATATGCAAACTATTACATTGAAATCAGAATTAAATTAAt
105	169	CATCAACGACCTCATCCGCGAGATAAAGAACAAAGACTATACCGTGAAGCTAAGCGGGACTGACAGCAACAGTATTACACAGCTAATTATTCGTGTCAACTCAGCTTTTAAAAACGGTTGGAACCAAGAATACGAAGATGAAGAAGAATTTTACAATGATATGCAAACTATTACATTGAAATCAGAATTAAATTAAtata
108	172	CAACGACCTCATCCGCGAGATAAAGAACAAAGACTATACCGTGAAGCTAAGCGGGACTGACAGCAACAGTATTACACAGCTAATTATTCGTGTCAACAACGCTTTTAAAAACGGTTGGAACCAAGAATACGAAGATGAAGAAGAATTTTACAATGATATGCAAACTATTACATTGAAATCAGAATTAAATTAAtatataa
111	175	CGACCTCATCCGCGAGATAAAGAACAAAGACTATACCGTGAAGCTAAGCGGGACTGACAGCAACAGTATTACACAGCTAATTATTCGTGTCAACAACGACTTTAAAAACGGTTGGAACCAAGAATACGAAGATGAAGAAGAATTTTACAATGATATGCAAACTATTACATTGAAATCAGAATTAAATTAAtatataaact
114	178	CCTCATCCGCGAGATAAAGAACAAAGACTATACCGTGAAGCTAAGCGGGACTGACAGCAACAGTATTACACAGCTAATTATTCGTGTCAACAACGACGGAAAAAACGGTTGGAACCAAGAATACGAAGATGAAGAAGAATTTTACAATGATATGCAAACTATTACATTGAAATCAGAATTAAATTAAtatataaactcat
117	181	CATCCGCGAGATAAAGAACAAAGACTATACCGTGAAGCTAAGCGGGACTGACAGCAACAGTATTACACAGCTAATTATTCGTGTCAACAACGACGGAAACAACGGTTGGAACCAAGAATACGAAGATGAAGAAGAATTTTACAATGATATGCAAACTATTACATTGAAATCAGAATTAAATTAAtatataaactcattta
120	184	CCGCGAGATAAAGAACAAAGACTATACCGTGAAGCTAAGCGGGACTGACAGCAACAGTATTACACAGCTAATTATTCGTGTCAACAACGACGGAAACGAGGGTTGGAACCAAGAATACGAAGATGAAGAAGAATTTTACAATGATATGCAAACTATTACATTGAAATCAGAATTAAATTAAtatataaactcatttactt
123	187	CGAGATAAAGAACAAAGACTATACCGTGAAGCTAAGCGGGACTGACAGCAACAGTATTACACAGCTAATTATTCGTGTCAACAACGACGGAAACGAGTATTGGAACCAAGAATACGAAGATGAAGAAGAATTTTACAATGATATGCAAACTATTACATTGAAATCAGAATTAAATTAAtatataaactcatttacttatg
126	190	GATAAAGAACAAAGACTATACCGTGAAGCTAAGCGGGACTGACAGCAACAGTATTACACAGCTAATTATTCGTGTCAACAACGACGGAAACGAGTATGTAAACCAAGAATACGAAGATGAAGAAGAATTTTACAATGATATGCAAACTATTACATTGAAATCAGAATTAAATTAAtatataaactcatttacttatgtag
129	193	AAAGAACAAAGACTATACCGTGAAGCTAAGCGGGACTGACAGCAACAGTATTACACAGCTAATTATTCGTGTCAACAACGACGGAAACGAGTATGTAATCCAAGAATACGAAGATGAAGAAGAATTTTACAATGATATGCAAACTATTACATTGAAATCAGAATTAAATTAAtatataaactcatttacttatgtaggaa
132	196	GAACAAAGACTATACCGTGAAGCTAAGCGGGACTGACAGCAACAGTATTACACAGCTAATTATTCGTGTCAACAACGACGGAAACGAGTATGTAATCAGCGAATACGAAGATGAAGAAGAATTTTACAATGATATGCAAACTATTACATTGAAATCAGAATTAAATTAAtatataaactcatttacttatgtaggaataa
135	199	CAAAGACTATACCGTGAAGCTAAGCGGGACTGACAGCAACAGTATTACACAGCTAATTATTCGTGTCAACAACGACGGAAACGAGTATGTAATCAGCGAGTACGAAGATGAAGAAGAATTTTACAATGATATGCAAACTATTACATTGAAATCAGAATTAAATTAAtatataaactcatttacttatgtaggaataaaga
138	202	AGACTATACCGTGAAGCTAAGCGGGACTGACAGCAACAGTATTACACAGCTAATTATTCGTGTCAACAACGACGGAAACGAGTATGTAATCAGCGAGAGCGAAGATGAAGAAGAATTTTACAATGATATGCAAACTATTACATTGAAATCAGAATTAAATTAAtatataaactcatttacttatgtaggaataaagagta
141	205	CTATACCGTGAAGCTAAGCGGGACTGACAGCAACAGTATTACACAGCTAATTATTCGTGTCAACAACGACGGAAACGAGTATGTAATCAGCGAGAGCGAGGATGAAGAAGAATTTTACAATGATATGCAAACTATTACATTGAAATCAGAATTAAATTAAtatataaactcatttacttatgtaggaataaagagtatca
144	208	TACCGTGAAGCTAAGCGGGACTGACAGCAACAGTATTACACAGCTAATTATTCGTGTCAACAACGACGGAAACGAGTATGTAATCAGCGAGAGCGAGAATGAAGAAGAATTTTACAATGATATGCAAACTATTACATTGAAATCAGAATTAAATTAAtatataaactcatttacttatgtaggaataaagagtatcatct
147	211	CGTGAAGCTAAGCGGGACTGACAGCAACAGTATTACACAGCTAATTATTCGTGTCAACAACGACGGAAACGAGTATGTAATCAGCGAGAGCGAGAATGAGGAAGAATTTTACAATGATATGCAAACTATTACATTGAAATCAGAATTAAATTAAtatataaactcatttacttatgtaggaataaagagtatcatctttc
150	214	GAAGCTAAGCGGGACTGACAGCAACAGTATTACACAGCTAATTATTCGTGTCAACAACGACGGAAACGAGTATGTAATCAGCGAGAGCGAGAATGAGAGCGAATTTTACAATGATATGCAAACTATTACATTGAAATCAGAATTAAATTAAtatataaactcatttacttatgtaggaataaagagtatcatctttcaaa
153	217	GCTAAGCGGGACTGACAGCAACAGTATTACACAGCTAATTATTCGTGTCAACAACGACGGAAACGAGTATGTAATCAGCGAGAGCGAGAATGAGAGCATTTTTTACAATGATATGCAAACTATTACATTGAAATCAGAATTAAATTAAtatataaactcatttacttatgtaggaataaagagtatcatctttcaaacgc
156	220	AAGCGGGACTGACAGCAACAGTATTACACAGCTAATTATTCGTGTCAACAACGACGGAAACGAGTATGTAATCAGCGAGAGCGAGAATGAGAGCATTGTGTACAATGATATGCAAACTATTACATTGAAATCAGAATTAAATTAAtatataaactcatttacttatgtaggaataaagagtatcatctttcaaacgccca
159	223	CGGGACTGACAGCAACAGTATTACACAGCTAATTATTCGTGTCAACAACGACGGAAACGAGTATGTAATCAGCGAGAGCGAGAATGAGAGCATTGTGGAGAATGATATGCAAACTATTACATTGAAATCAGAATTAAATTAAtatataaactcatttacttatgtaggaataaagagtatcatctttcaaacgcccagcg
162	226	GACTGACAGCAACAGTATTACACAGCTAATTATTCGTGTCAACAACGACGGAAACGAGTATGTAATCAGCGAGAGCGAGAATGAGAGCATTGTGGAGAAAGATATGCAAACTATTACATTGAAATCAGAATTAAATTAAtatataaactcatttacttatgtaggaataaagagtatcatctttcaaacgcccagcggta
165	229	TGACAGCAACAGTATTACACAGCTAATTATTCGTGTCAACAACGACGGAAACGAGTATGTAATCAGCGAGAGCGAGAATGAGAGCATTGTGGAGAAATTCATGCAAACTATTACATTGAAATCAGAATTAAATTAAtatataaactcatttacttatgtaggaataaagagtatcatctttcaaacgcccagcggtagta
168	232	CAGCAACAGTATTACACAGCTAATTATTCGTGTCAACAACGACGGAAACGAGTATGTAATCAGCGAGAGCGAGAATGAGAGCATTGTGGAGAAATTCATACAAACTATTACATTGAAATCAGAATTAAATTAAtatataaactcatttacttatgtaggaataaagagtatcatctttcaaacgcccagcggtagtacaa
171	235	CAACAGTATTACACAGCTAATTATTCGTGTCAACAACGACGGAAACGAGTATGTAATCAGCGAGAGCGAGAATGAGAGCATTGTGGAGAAATTCATAAGTACTATTACATTGAAATCAGAATTAAATTAAtatataaactcatttacttatgtaggaataaagagtatcatctttcaaacgcccagcggtagtacaattc
174	238	CAGTATTACACAGCTAATTATTCGTGTCAACAACGACGGAAACGAGTATGTAATCAGCGAGAGCGAGAATGAGAGCATTGTGGAGAAATTCATAAGTGCCATTACATTGAAATCAGAATTAAATTAAtatataaactcatttacttatgtaggaataaagagtatcatctttcaaacgcccagcggtagtacaattcaaa
177	241	TATTACACAGCTAATTATTCGTGTCAACAACGACGGAAACGAGTATGTAATCAGCGAGAGCGAGAATGAGAGCATTGTGGAGAAATTCATAAGTGCCTTCACATTGAAATCAGAATTAAATTAAtatataaactcatttacttatgtaggaataaagagtatcatctttcaaacgcccagcggtagtacaattcaaagta
180	244	TACACAGCTAATTATTCGTGTCAACAACGACGGAAACGAGTATGTAATCAGCGAGAGCGAGAATGAGAGCATTGTGGAGAAATTCATAAGTGCCTTCAAGTTGAAATCAGAATTAAATTAAtatataaactcatttacttatgtaggaataaagagtatcatctttcaaacgcccagcggtagtacaattcaaagtagta
183	247	ACAGCTAATTATTCGTGTCAACAACGACGGAAACGAGTATGTAATCAGCGAGAGCGAGAATGAGAGCATTGTGGAGAAATTCATAAGTGCCTTCAAGAATAAATCAGAATTAAATTAAtatataaactcatttacttatgtaggaataaagagtatcatctttcaaacgcccagcggtagtacaattcaaagtagtaggt
186	250	GCTAATTATTCGTGTCAACAACGACGGAAACGAGTATGTAATCAGCGAGAGCGAGAATGAGAGCATTGTGGAGAAATTCATAAGTGCCTTCAAGAATGGATCAGAATTAAATTAAtatataaactcatttacttatgtaggaataaagagtatcatctttcaaacgcccagcggtagtacaattcaaagtagtaggtacc
189	253	AATTATTCGTGTCAACAACGACGGAAACGAGTATGTAATCAGCGAGAGCGAGAATGAGAGCATTGTGGAGAAATTCATAAGTGCCTTCAAGAATGGATGGGAATTAAATTAAtatataaactcatttacttatgtaggaataaagagtatcatctttcaaacgcccagcggtagtacaattcaaagtagtaggtaccaat
192	256	TATTCGTGTCAACAACGACGGAAACGAGTATGTAATCAGCGAGAGCGAGAATGAGAGCATTGTGGAGAAATTCATAAGTGCCTTCAAGAATGGATGGAATTTAAATTAAtatataaactcatttacttatgtaggaataaagagtatcatctttcaaacgcccagcggtagtacaattcaaagtagtaggtaccaatggt
195	259	TCGTGTCAACAACGACGGAAACGAGTATGTAATCAGCGAGAGCGAGAATGAGAGCATTGTGGAGAAATTCATAAGTGCCTTCAAGAATGGATGGAATCAGAATTAAtatataaactcatttacttatgtaggaataaagagtatcatctttcaaacgcccagcggtagtacaattcaaagtagtaggtaccaatggtagt
198	262	TGTCAACAACGACGGAAACGAGTATGTAATCAGCGAGAGCGAGAATGAGAGCATTGTGGAGAAATTCATAAGTGCCTTCAAGAATGGATGGAATCAGGAGTAAtatataaactcatttacttatgtaggaataaagagtatcatctttcaaacgcccagcggtagtacaattcaaagtagtaggtaccaatggtagtact
0	67	aataaaagtatcaacaaaaaattgttaatatacctctatactttaacgtcaaggagaaaaaaccccggattctagaactagtggatcccccgggaaaaaaGATTCTAATTCAATCACTCAATTGATCATCAGAGTTAATAATGATGGTAATGAATACGTTATTTCTGAATCAGAAAACGAATCTATCGTTGAAAAGTTTA
3	70	aaaagtatcaacaaaaaattgttaatatacctctatactttaacgtcaaggagaaaaaaccccggattctagaactagtggatcccccgggaaaaaaATGTCTAATTCAATCACTCAATTGATCATCAGAGTTAATAATGATGGTAATGAATACGTTATTTCTGAATCAGAAAACGAATCTATCGTTGAAAAGTTTATTT
6	73	agtatcaacaaaaaattgttaatatacctctatactttaacgtcaaggagaaaaaaccccggattctagaactagtggatcccccgggaaaaaaATGAACAATTCAATCACTCAATTGATCATCAGAGTTAATAATGATGGTAATGAATACGTTATTTCTGAATCAGAAAACGAATCTATCGTTGAAAAGTTTATTTCAG
9	76	atcaacaaaaaattgttaatatacctctatactttaacgtcaaggagaaaaaaccccggattctagaactagtggatcccccgggaaaaaaATGAACATCTCAATCACTCAATTGATCATCAGAGTTAATAATGATGGTAATGAATACGTTATTTCTGAATCAGAAAACGAATCTATCGTTGAAAAGTTTATTTCAGCTT
12	79	aacaaaaaattgttaatatacctctatactttaacgtcaaggagaaaaaaccccggattctagaactagtggatcccccgggaaaaaaATGAACATCAACATCACTCAATTGATCATCAGAGTTAATAATGATGGTAATGAATACGTTATTTCTGAATCAGAAAACGAATCTATCGTTGAAAAGTTTATTTCAGCTTTTA
15	82	aaaaaattgttaatatacctctatactttaacgtcaaggagaaaaaaccccggattctagaactagtggatcccccgggaaaaaaATGAACATCAACGACACTCAATTGATCATCAGAGTTAATAATGATGGTAATGAATACGTTATTTCTGAATCAGAAAACGAATCTATCGTTGAAAAGTTTATTTCAGCTTTTAAAA
18	85	aaattgttaatatacctctatactttaacgtcaaggagaaaaaaccccggattctagaactagtggatcccccgggaaaaaaATGAACATCAACGACCTCCAATTGATCATCAGAGTTAATAATGATGGTAATGAATACGTTATTTCTGAATCAGAAAACGAATCTATCGTTGAAAAGTTTATTTCAGCTTTTAAAAACG
21	88	ttgttaatatacctctatactttaacgtcaaggagaaaaaaccccggattctagaactagtggatcccccgggaaaaaaATGAACATCAACGACCTCATCTTGATCATCAGAGTTAATAATGATGGTAATGAATACGTTATTTCTGAATCAGAAAACGAATCTATCGTTGAAAAGTTTATTTCAGCTTTTAAAAACGGTT
24	91	ttaatatacctctatactttaacgtcaaggagaaaaaaccccggattctagaactagtggatcccccgggaaaaaaATGAACATCAACGACCTCATCCGCATCATCAGAGTTAATAATGATGGTAATGAATACGTTATTTCTGAATCAGAAAACGAATCTATCGTTGAAAAGTTTATTTCAGCTTTTAAAAACGGTTGGA
27	94	atatacctctatactttaacgtcaaggagaaaaaaccccggattctagaactagtggatcccccgggaaaaaaATGAACATCAACGACCTCATCCGCGAGATCAGAGTTAATAATGATGGTAATGAATACGTTATTTCTGAATCAGAAAACGAATCTATCGTTGAAAAGTTTATTTCAGCTTTTAAAAACGGTTGGAACC
30	97	tacctctatactttaacgtcaaggagaaaaaaccccggattctagaactagtggatcccccgggaaaaaaATGAACATCAACGACCTCATCCGCGAGATAAGAGTTAATAATGATGGTAATGAATACGTTATTTCTGAATCAGAAAACGAATCTATCGTTGAAAAGTTTATTTCAGCTTTTAAAAACGGTTGGAACCAAG
33	100	ctctatactttaacgtcaaggagaaaaaaccccggattctagaactagtggatcccccgggaaaaaaATGAACATCAACGACCTCATCCGCGAGATAAAGGTTAATAATGATGGTAATGAATACGTTATTTCTGAATCAGAAAACGAATCTATCGTTGAAAAGTTTATTTCAGCTTTTAAAAACGGTTGGAACCAAGAAT
36	103	tatactttaacgtcaaggagaaaaaaccccggattctagaactagtggatcccccgggaaaaaaATGAACATCAACGACCTCATCCGCGAGATAAAGAACAATAATGATGGTAATGAATACGTTATTTCTGAATCAGAAAACGAATCTATCGTTGAAAAGTTTATTTCAGCTTTTAAAAACGGTTGGAACCAAGAATACG
39	106	actttaacgtcaaggagaaaaaaccccggattctagaactagtggatcccccgggaaaaaaATGAACATCAACGACCTCATCCGCGAGATAAAGAACAAAAATGATGGTAATGAATACGTTATTTCTGAATCAGAAAACGAATCTATCGTTGAAAAGTTTATTTCAGCTTTTAAAAACGGTTGGAACCAAGAATACGAAG
42	109	ttaacgtcaaggagaaaaaaccccggattctagaactagtggatcccccgggaaaaaaATGAACATCAACGACCTCATCCGCGAGATAAAGAACAAAGACGATGGTAATGAATACGTTATTTCTGAATCAGAAAACGAATCTATCGTTGAAAAGTTTATTTCAGCTTTTAAAAACGGTTGGAACCAAGAATACGAAGATG
45	112	acgtcaaggagaaaaaaccccggattctagaactagtggatcccccgggaaaaaaATGAACATCAACGACCTCATCCGCGAGATAAAGAACAAAGACTATGGTAATGAATACGTTATTTCTGAATCAGAAAACGAATCTATCGTTGAAAAGTTTATTTCAGCTTTTAAAAACGGTTGGAACCAAGAATACGAAGATGAAG
48	115	tcaaggagaaaaaaccccggattctagaactagtggatcccccgggaaaaaaATGAACATCAACGACCTCATCCGCGAGATAAAGAACAAAGACTATACCAATGAATACGTTATTTCTGAATCAGAAAACGAATCTATCGTTGAAAAGTTTATTTCAGCTTTTAAAAACGGTTGGAACCAAGAATACGAAGATGAAGAAG
51	118	aggagaaaaaaccccggattctagaactagtggatcccccgggaaaaaaATGAACATCAACGACCTCATCCGCGAGATAAAGAACAAAGACTATACCGTGGAATACGTTATTTCTGAATCAGAAAACGAATCTATCGTTGAAAAGTTTATTTCAGCTTTTAAAAACGGTTGGAACCAAGAATACGAAGATGAAGAAGAAT
54	121	agaaaaaaccccggattctagaactagtggatcccccgggaaaaaaATGAACATCAACGACCTCATCCGCGAGATAAAGAACAAAGACTATACCGTGAAGTACGTTATTTCTGAATCAGAAAACGAATCTATCGTTGAAAAGTTTATTTCAGCTTTTAAAAACGGTTGGAACCAAGAATACGAAGATGAAGAAGAATTTT
57	124	aaaaaccccggattctagaactagtggatcccccgggaaaaaaATGAACATCAACGACCTCATCCGCGAGATAAAGAACAAAGACTATACCGTGAAGCTAGTTATTTCTGAATCAGAAAACGAATCTATCGTTGAAAAGTTTATTTCAGCTTTTAAAAACGGTTGGAACCAAGAATACGAAGATGAAGAAGAATTTTACA
60	127	aaccccggattctagaactagtggatcccccgggaaaaaaATGAACATCAACGACCTCATCCGCGAGATAAAGAACAAAGACTATACCGTGAAGCTAAGCATTTCTGAATCAGAAAACGAATCTATCGTTGAAAAGTTTATTTCAGCTTTTAAAAACGGTTGGAACCAAGAATACGAAGATGAAGAAGAATTTTACAATG
63	130	cccggattctagaactagtggatcccccgggaaaaaaATGAACATCAACGACCTCATCCGCGAGATAAAGAACAAAGACTATACCGTGAAGCTAAGCGGGTCTGAATCAGAAAACGAATCTATCGTTGAAAAGTTTATTTCAGCTTTTAAAAACGGTTGGAACCAAGAATACGAAGATGAAGAAGAATTTTACAATGATA
66	133	ggattctagaactagtggatcccccgggaaaaaaATGAACATCAACGACCTCATCCGCGAGATAAAGAACAAAGACTATACCGTGAAGCTAAGCGGGACTGAATCAGAAAACGAATCTATCGTTGAAAAGTTTATTTCAGCTTTTAAAAACGGTTGGAACCAAGAATACGAAGATGAAGAAGAATTTTACAATGATATGC
69	136	ttctagaactagtggatcccccgggaaaaaaATGAACATCAACGACCTCATCCGCGAGATAAAGAACAAAGACTATACCGTGAAGCTAAGCGGGACTGACTCAGAAAACGAATCTATCGTTGAAAAGTTTATTTCAGCTTTTAAAAACGGTTGGAACCAAGAATACGAAGATGAAGAAGAATTTTACAATGATATGCAAA
72	139	tagaactagtggatcccccgggaaaaaaATGAACATCAACGACCTCATCCGCGAGATAAAGAACAAAGACTATACCGTGAAGCTAAGCGGGACTGACAGCGAAAACGAATCTATCGTTGAAAAGTTTATTTCAGCTTTTAAAAACGGTTGGAACCAAGAATACGAAGATGAAGAAGAATTTTACAATGATATGCAAACTA
75	142	aactagtggatcccccgggaaaaaaATGAACATCAACGACCTCATCCGCGAGATAAAGAACAAAGACTATACCGTGAAGCTAAGCGGGACTGACAGCAACAACGAATCTATCGTTGAAAAGTTTATTTCAGCTTTTAAAAACGGTTGGAACCAAGAATACGAAGATGAAGAAGAATTTTACAATGATATGCAAACTATTA
78	145	tagtggatcccccgggaaaaaaATGAACATCAACGACCTCATCCGCGAGATAAAGAACAAAGACTATACCGTGAAGCTAAGCGGGACTGACAGCAACAGTGAATCTATCGTTGAAAAGTTTATTTCAGCTTTTAAAAACGGTTGGAACCAAGAATACGAAGATGAAGAAGAATTTTACAATGATATGCAAACTATTACAT
81	148	tggatcccccgggaaaaaaATGAACATCAACGACCTCATCCGCGAGATAAAGAACAAAGACTATACCGTGAAGCTAAGCGGGACTGACAGCAACAGTATTTCTATCGTTGAAAAGTTTATTTCAGCTTTTAAAAACGGTTGGAACCAAGAATACGAAGATGAAGAAGAATTTTACAATGATATGCAAACTATTACATTGA
84	151	atcccccgggaaaaaaATGAACATCAACGACCTCATCCGCGAGATAAAGAACAAAGACTATACCGTGAAGCTAAGCGGGACTGACAGCAACAGTATTACAATCGTTGAAAAGTTTATTTCAGCTTTTAAAAACGGTTGGAACCAAGAATACGAAGATGAAGAAGAATTTTACAATGATATGCAAACTATTACATTGAAAT
87	154	ccccgggaaaaaaATGAACATCAACGACCTCATCCGCGAGATAAAGAACAAAGACTATACCGTGAAGCTAAGCGGGACTGACAGCAACAGTATTACACAGGTTGAAAAGTTTATTTCAGCTTTTAAAAACGGTTGGAACCAAGAATACGAAGATGAAGAAGAATTTTACAATGATATGCAAACTATTACATTGAAATCAG
90	157	cgggaaaaaaATGAACATCAACGACCTCATCCGCGAGATAAAGAACAAAGACTATACCGTGAAGCTAAGCGGGACTGACAGCAACAGTATTACACAGCTAGAAAAGTTTATTTCAGCTTTTAAAAACGGTTGGAACCAAGAATACGAAGATGAAGAAGAATTTTACAATGATATGCAAACTATTACATTGAAATCAGAAT
93	160	gaaaaaaATGAACATCAACGACCTCATCCGCGAGATAAAGAACAAAGACTATACCGTGAAGCTAAGCGGGACTGACAGCAACAGTATTACACAGCTAATTAAGTTTATTTCAGCTTTTAAAAACGGTTGGAACCAAGAATACGAAGATGAAGAAGAATTTTACAATGATATGCAAACTATTACATTGAAATCAGAATTAA
96	163	aaaaATGAACATCAACGACCTCATCCGCGAGATAAAGAACAAAGACTATACCGTGAAGCTAAGCGGGACTGACAGCAACAGTATTACACAGCTAATTATTTTTATTTCAGCTTTTAAAAACGGTTGGAACCAAGAATACGAAGATGAAGAAGAATTTTACAATGATATGCAAACTATTACATTGAAATCAGAATTAAATT
99	166	aATGAACATCAACGACCTCATCCGCGAGATAAAGAACAAAGACTATACCGTGAAGCTAAGCGGGACTGACAGCAACAGTATTACACAGCTAATTATTCGTATTTCAGCTTTTAAAAACGGTTGGAACCAAGAATACGAAGATGAAGAAGAATTTTACAATGATATGCAAACTATTACATTGAAATCAGAATTAAATTAAt
102	169	GAACATCAACGACCTCATCCGCGAGATAAAGAACAAAGACTATACCGTGAAGCTAAGCGGGACTGACAGCAACAGTATTACACAGCTAATTATTCGTGTCTCAGCTTTTAAAAACGGTTGGAACCAAGAATACGAAGATGAAGAAGAATTTTACAATGATATGCAAACTATTACATTGAAATCAGAATTAAATTAAtata
105	172	CATCAACGACCTCATCCGCGAGATAAAGAACAAAGACTATACCGTGAAGCTAAGCGGGACTGACAGCAACAGTATTACACAGCTAATTATTCGTGTCAACGCTTTTAAAAACGGTTGGAACCAAGAATACGAAGATGAAGAAGAATTTTACAATGATATGCAAACTATTACATTGAAATCAGAATTAAATTAAtatataa
108	175	CAACGACCTCATCCGCGAGATAAAGAACAAAGACTATACCGTGAAGCTAAGCGGGACTGACAGCAACAGTATTACACAGCTAATTATTCGTGTCAACAACTTTAAAAACGGTTGGAACCAAGAATACGAAGATGAAGAAGAATTTTACAATGATATGCAAACTATTACATTGAAATCAGAATTAAATTAAtatataaact
111	178	CGACCTCATCCGCGAGATAAAGAACAAAGACTATACCGTGAAGCTAAGCGGGACTGACAGCAACAGTATTACACAGCTAATTATTCGTGTCAACAACGACAAAAACGGTTGGAACCAAGAATACGAAGATGAAGAAGAATTTTACAATGATATGCAAACTATTACATTGAAATCAGAATTAAATTAAtatataaactcat
114	181	CCTCATCCGCGAGATAAAGAACAAAGACTATACCGTGAAGCTAAGCGGGACTGACAGCAACAGTATTACACAGCTAATTATTCGTGTCAACAACGACGGAAACGGTTGGAACCAAGAATACGAAGATGAAGAAGAATTTTACAATGATATGCAAACTATTACATTGAAATCAGAATTAAATTAAtatataaactcattta
120	187	CCGCGAGATAAAGAACAAAGACTATACCGTGAAGCTAAGCGGGACTGACAGCAACAGTATTACACAGCTAATTATTCGTGTCAACAACGACGGAAACGAGTGGAACCAAGAATACGAAGATGAAGAAGAATTTTACAATGATATGCAAACTATTACATTGAAATCAGAATTAAATTAAtatataaactcatttacttatg
123	190	CGAGATAAAGAACAAAGACTATACCGTGAAGCTAAGCGGGACTGACAGCAACAGTATTACACAGCTAATTATTCGTGTCAACAACGACGGAAACGAGTATAACCAAGAATACGAAGATGAAGAAGAATTTTACAATGATATGCAAACTATTACATTGAAATCAGAATTAAATTAAtatataaactcatttacttatgtag
126	193	GATAAAGAACAAAGACTATACCGTGAAGCTAAGCGGGACTGACAGCAACAGTATTACACAGCTAATTATTCGTGTCAACAACGACGGAAACGAGTATGTACAAGAATACGAAGATGAAGAAGAATTTTACAATGATATGCAAACTATTACATTGAAATCAGAATTAAATTAAtatataaactcatttacttatgtaggaa
129	196	AAAGAACAAAGACTATACCGTGAAGCTAAGCGGGACTGACAGCAACAGTATTACACAGCTAATTATTCGTGTCAACAACGACGGAAACGAGTATGTAATCGAATACGAAGATGAAGAAGAATTTTACAATGATATGCAAACTATTACATTGAAATCAGAATTAAATTAAtatataaactcatttacttatgtaggaataa
132	199	GAACAAAGACTATACCGTGAAGCTAAGCGGGACTGACAGCAACAGTATTACACAGCTAATTATTCGTGTCAACAACGACGGAAACGAGTATGTAATCAGCTACGAAGATGAAGAAGAATTTTACAATGATATGCAAACTATTACATTGAAATCAGAATTAAATTAAtatataaactcatttacttatgtaggaataaaga
135	202	CAAAGACTATACCGTGAAGCTAAGCGGGACTGACAGCAACAGTATTACACAGCTAATTATTCGTGTCAACAACGACGGAAACGAGTATGTAATCAGCGAGGAAGATGAAGAAGAATTTTACAATGATATGCAAACTATTACATTGAAATCAGAATTAAATTAAtatataaactcatttacttatgtaggaataaagagta
138	205	AGACTATACCGTGAAGCTAAGCGGGACTGACAGCAACAGTATTACACAGCTAATTATTCGTGTCAACAACGACGGAAACGAGTATGTAATCAGCGAGAGCGATGAAGAAGAATTTTACAATGATATGCAAACTATTACATTGAAATCAGAATTAAATTAAtatataaactcatttacttatgtaggaataaagagtatca
141	208	CTATACCGTGAAGCTAAGCGGGACTGACAGCAACAGTATTACACAGCTAATTATTCGTGTCAACAACGACGGAAACGAGTATGTAATCAGCGAGAGCGAGGAAGAAGAATTTTACAATGATATGCAAACTATTACATTGAAATCAGAATTAAATTAAtatataaactcatttacttatgtaggaataaagagtatcatct
144	211	TACCGTGAAGCTAAGCGGGACTGACAGCAACAGTATTACACAGCTAATTATTCGTGTCAACAACGACGGAAACGAGTATGTAATCAGCGAGAGCGAGAATGAAGAATTTTACAATGATATGCAAACTATTACATTGAAATCAGAATTAAATTAAtatataaactcatttacttatgtaggaataaagagtatcatctttc
147	214	CGTGAAGCTAAGCGGGACTGACAGCAACAGTATTACACAGCTAATTATTCGTGTCAACAACGACGGAAACGAGTATGTAATCAGCGAGAGCGAGAATGAGGAATTTTACAATGATATGCAAACTATTACATTGAAATCAGAATTAAATTAAtatataaactcatttacttatgtaggaataaagagtatcatctttcaaa
150	217	GAAGCTAAGCGGGACTGACAGCAACAGTATTACACAGCTAATTATTCGTGTCAACAACGACGGAAACGAGTATGTAATCAGCGAGAGCGAGAATGAGAGCTTTTACAATGATATGCAAACTATTACATTGAAATCAGAATTAAATTAAtatataaactcatttacttatgtaggaataaagagtatcatctttcaaacgc
153	220	GCTAAGCGGGACTGACAGCAACAGTATTACACAGCTAATTATTCGTGTCAACAACGACGGAAACGAGTATGTAATCAGCGAGAGCGAGAATGAGAGCATTTACAATGATATGCAAACTATTACATTGAAATCAGAATTAAATTAAtatataaactcatttacttatgtaggaataaagagtatcatctttcaaacgccca
156	223	AAGCGGGACTGACAGCAACAGTATTACACAGCTAATTATTCGTGTCAACAACGACGGAAACGAGTATGTAATCAGCGAGAGCGAGAATGAGAGCATTGTGAATGATATGCAAACTATTACATTGAAATCAGAATTAAATTAAtatataaactcatttacttatgtaggaataaagagtatcatctttcaaacgcccagcg
159	226	CGGGACTGACAGCAACAGTATTACACAGCTAATTATTCGTGTCAACAACGACGGAAACGAGTATGTAATCAGCGAGAGCGAGAATGAGAGCATTGTGGAGGATATGCAAACTATTACATTGAAATCAGAATTAAATTAAtatataaactcatttacttatgtaggaataaagagtatcatctttcaaacgcccagcggta
162	229	GACTGACAGCAACAGTATTACACAGCTAATTATTCGTGTCAACAACGACGGAAACGAGTATGTAATCAGCGAGAGCGAGAATGAGAGCATTGTGGAGAAAATGCAAACTATTACATTGAAATCAGAATTAAATTAAtatataaactcatttacttatgtaggaataaagagtatcatctttcaaacgcccagcggtagta
165	232	TGACAGCAACAGTATTACACAGCTAATTATTCGTGTCAACAACGACGGAAACGAGTATGTAATCAGCGAGAGCGAGAATGAGAGCATTGTGGAGAAATTCCAAACTATTACATTGAAATCAGAATTAAATTAAtatataaactcatttacttatgtaggaataaagagtatcatctttcaaacgcccagcggtagtacaa
168	235	CAGCAACAGTATTACACAGCTAATTATTCGTGTCAACAACGACGGAAACGAGTATGTAATCAGCGAGAGCGAGAATGAGAGCATTGTGGAGAAATTCATAACTATTACATTGAAATCAGAATTAAATTAAtatataaactcatttacttatgtaggaataaagagtatcatctttcaaacgcccagcggtagtacaattc
171	238	CAACAGTATTACACAGCTAATTATTCGTGTCAACAACGACGGAAACGAGTATGTAATCAGCGAGAGCGAGAATGAGAGCATTGTGGAGAAATTCATAAGTATTACATTGAAATCAGAATTAAATTAAtatataaactcatttacttatgtaggaataaagagtatcatctttcaaacgcccagcggtagtacaattcaaa
174	241	CAGTATTACACAGCTAATTATTCGTGTCAACAACGACGGAAACGAGTATGTAATCAGCGAGAGCGAGAATGAGAGCATTGTGGAGAAATTCATAAGTGCCACATTGAAATCAGAATTAAATTAAtatataaactcatttacttatgtaggaataaagagtatcatctttcaaacgcccagcggtagtacaattcaaagta
177	244	TATTACACAGCTAATTATTCGTGTCAACAACGACGGAAACGAGTATGTAATCAGCGAGAGCGAGAATGAGAGCATTGTGGAGAAATTCATAAGTGCCTTCTTGAAATCAGAATTAAATTAAtatataaactcatttacttatgtaggaataaagagtatcatctttcaaacgcccagcggtagtacaattcaaagtagta
180	247	TACACAGCTAATTATTCGTGTCAACAACGACGGAAACGAGTATGTAATCAGCGAGAGCGAGAATGAGAGCATTGTGGAGAAATTCATAAGTGCCTTCAAGAAATCAGAATTAAATTAAtatataaactcatttacttatgtaggaataaagagtatcatctttcaaacgcccagcggtagtacaattcaaagtagtaggt
183	250	ACAGCTAATTATTCGTGTCAACAACGACGGAAACGAGTATGTAATCAGCGAGAGCGAGAATGAGAGCATTGTGGAGAAATTCATAAGTGCCTTCAAGAATTCAGAATTAAATTAAtatataaactcatttacttatgtaggaataaagagtatcatctttcaaacgcccagcggtagtacaattcaaagtagtaggtacc
186	253	GCTAATTATTCGTGTCAACAACGACGGAAACGAGTATGTAATCAGCGAGAGCGAGAATGAGAGCATTGTGGAGAAATTCATAAGTGCCTTCAAGAATGGAGAATTAAATTAAtatataaactcatttacttatgtaggaataaagagtatcatctttcaaacgcccagcggtagtacaattcaaagtagtaggtaccaat
189	256	AATTATTCGTGTCAACAACGACGGAAACGAGTATGTAATCAGCGAGAGCGAGAATGAGAGCATTGTGGAGAAATTCATAAGTGCCTTCAAGAATGGATGGTTAAATTAAtatataaactcatttacttatgtaggaataaagagtatcatctttcaaacgcccagcggtagtacaattcaaagtagtaggtaccaatggt
192	259	TATTCGTGTCAACAACGACGGAAACGAGTATGTAATCAGCGAGAGCGAGAATGAGAGCATTGTGGAGAAATTCATAAGTGCCTTCAAGAATGGATGGAATAATTAAtatataaactcatttacttatgtaggaataaagagtatcatctttcaaacgcccagcggtagtacaattcaaagtagtaggtaccaatggtagt
195	262	TCGTGTCAACAACGACGGAAACGAGTATGTAATCAGCGAGAGCGAGAATGAGAGCATTGTGGAGAAATTCATAAGTGCCTTCAAGAATGGATGGAATCAGTAAtatataaactcatttacttatgtaggaataaagagtatcatctttcaaacgcccagcggtagtacaattcaaagtagtaggtaccaatggtagtact
0	70	aataaaagtatcaacaaaaaattgttaatatacctctatactttaacgtcaaggagaaaaaaccccggattctagaactagtggatcccccgggaaaaaaTCTAATTCAATCACTCAATTGATCATCAGAGTTAATAATGATGGTAATGAATACGTTATTTCTGAATCAGAAAACGAATCTATCGTTGAAAAGTTTATTT
3	73	aaaagtatcaacaaaaaattgttaatatacctctatactttaacgtcaaggagaaaaaaccccggattctagaactagtggatcccccgggaaaaaaATGAATTCAATCACTCAATTGATCATCAGAGTTAATAATGATGGTAATGAATACGTTATTTCTGAATCAGAAAACGAATCTATCGTTGAAAAGTTTATTTCAG
6	76	agtatcaacaaaaaattgttaatatacctctatactttaacgtcaaggagaaaaaaccccggattctagaactagtggatcccccgggaaaaaaATGAACTCAATCACTCAATTGATCATCAGAGTTAATAATGATGGTAATGAATACGTTATTTCTGAATCAGAAAACGAATCTATCGTTGAAAAGTTTATTTCAGCTT
9	79	atcaacaaaaaattgttaatatacctctatactttaacgtcaaggagaaaaaaccccggattctagaactagtggatcccccgggaaaaaaATGAACATCATCACTCAATTGATCATCAGAGTTAATAATGATGGTAATGAATACGTTATTTCTGAATCAGAAAACGAATCTATCGTTGAAAAGTTTATTTCAGCTTTTA
12	82	aacaaaaaattgttaatatacctctatactttaacgtcaaggagaaaaaaccccggattctagaactagtggatcccccgggaaaaaaATGAACATCAACACTCAATTGATCATCAGAGTTAATAATGATGGTAATGAATACGTTATTTCTGAATCAGAAAACGAATCTATCGTTGAAAAGTTTATTTCAGCTTTTAAAA
15	85	aaaaaattgttaatatacctctatactttaacgtcaaggagaaaaaaccccggattctagaactagtggatcccccgggaaaaaaATGAACATCAACGACCAATTGATCATCAGAGTTAATAATGATGGTAATGAATACGTTATTTCTGAATCAGAAAACGAATCTATCGTTGAAAAGTTTATTTCAGCTTTTAAAAACG
18	88	aaattgttaatatacctctatactttaacgtcaaggagaaaaaaccccggattctagaactagtggatcccccgggaaaaaaATGAACATCAACGACCTCTTGATCATCAGAGTTAATAATGATGGTAATGAATACGTTATTTCTGAATCAGAAAACGAATCTATCGTTGAAAAGTTTATTTCAGCTTTTAAAAACGGTT
21	91	ttgttaatatacctctatactttaacgtcaaggagaaaaaaccccggattctagaactagtggatcccccgggaaaaaaATGAACATCAACGACCTCATCATCATCAGAGTTAATAATGATGGTAATGAATACGTTATTTCTGAATCAGAAAACGAATCTATCGTTGAAAAGTTTATTTCAGCTTTTAAAAACGGTTGGA
24	94	ttaatatacctctatactttaacgtcaaggagaaaaaaccccggattctagaactagtggatcccccgggaaaaaaATGAACATCAACGACCTCATCCGCATCAGAGTTAATAATGATGGTAATGAATACGTTATTTCTGAATCAGAAAACGAATCTATCGTTGAAAAGTTTATTTCAGCTTTTAAAAACGGTTGGAACC
27	97	atatacctctatactttaacgtcaaggagaaaaaaccccggattctagaactagtggatcccccgggaaaaaaATGAACATCAACGACCTCATCCGCGAGAGAGTTAATAATGATGGTAATGAATACGTTATTTCTGAATCAGAAAACGAATCTATCGTTGAAAAGTTTATTTCAGCTTTTAAAAACGGTTGGAACCAAG
30	100	tacctctatactttaacgtcaaggagaaaaaaccccggattctagaactagtggatcccccgggaaaaaaATGAACATCAACGACCTCATCCGCGAGATAGTTAATAATGATGGTAATGAATACGTTATTTCTGAATCAGAAAACGAATCTATCGTTGAAAAGTTTATTTCAGCTTTTAAAAACGGTTGGAACCAAGAAT
33	103	ctctatactttaacgtcaaggagaaaaaaccccggattctagaactagtggatcccccgggaaaaaaATGAACATCAACGACCTCATCCGCGAGATAAAGAATAATGATGGTAATGAATACGTTATTTCTGAATCAGAAAACGAATCTATCGTTGAAAAGTTTATTTCAGCTTTTAAAAACGGTTGGAACCAAGAATACG
36	106	tatactttaacgtcaaggagaaaaaaccccggattctagaactagtggatcccccgggaaaaaaATGAACATCAACGACCTCATCCGCGAGATAAAGAACAATGATGGTAATGAATACGTTATTTCTGAATCAGAAAACGAATCTATCGTTGAAAAGTTTATTTCAGCTTTTAAAAACGGTTGGAACCAAGAATACGAAG
39	109	actttaacgtcaaggagaaaaaaccccggattctagaactagtggatcccccgggaaaaaaATGAACATCAACGACCTCATCCGCGAGATAAAGAACAAAGATGGTAATGAATACGTTATTTCTGAATCAGAAAACGAATCTATCGTTGAAAAGTTTATTTCAGCTTTTAAAAACGGTTGGAACCAAGAATACGAAGATG
42	112	ttaacgtcaaggagaaaaaaccccggattctagaactagtggatcccccgggaaaaaaATGAACATCAACGACCTCATCCGCGAGATAAAGAACAAAGACGGTAATGAATACGTTATTTCTGAATCAGAAAACGAATCTATCGTTGAAAAGTTTATTTCAGCTTTTAAAAACGGTTGGAACCAAGAATACGAAGATGAAG
45	115	acgtcaaggagaaaaaaccccggattctagaactagtggatcccccgggaaaaaaATGAACATCAACGACCTCATCCGCGAGATAAAGAACAAAGACTATAATGAATACGTTATTTCTGAATCAGAAAACGAATCTATCGTTGAAAAGTTTATTTCAGCTTTTAAAAACGGTTGGAACCAAGAATACGAAGATGAAGAAG
48	118	tcaaggagaaaaaaccccggattctagaactagtggatcccccgggaaaaaaATGAACATCAACGACCTCATCCGCGAGATAAAGAACAAAGACTATACCGAATACGTTATTTCTGAATCAGAAAACGAATCTATCGTTGAAAAGTTTATTTCAGCTTTTAAAAACGGTTGGAACCAAGAATACGAAGATGAAGAAGAAT
51	121	aggagaaaaaaccccggattctagaactagtggatcccccgggaaaaaaATGAACATCAACGACCTCATCCGCGAGATAAAGAACAAAGACTATACCGTGTACGTTATTTCTGAATCAGAAAACGAATCTATCGTTGAAAAGTTTATTTCAGCTTTTAAAAACGGTTGGAACCAAGAATACGAAGATGAAGAAGAATTTT
54	124	agaaaaaaccccggattctagaactagtggatcccccgggaaaaaaATGAACATCAACGACCTCATCCGCGAGATAAAGAACAAAGACTATACCGTGAAGGTTATTTCTGAATCAGAAAACGAATCTATCGTTGAAAAGTTTATTTCAGCTTTTAAAAACGGTTGGAACCAAGAATACGAAGATGAAGAAGAATTTTACA
57	127	aaaaaccccggattctagaactagtggatcccccgggaaaaaaATGAACATCAACGACCTCATCCGCGAGATAAAGAACAAAGACTATACCGTGAAGCTAATTTCTGAATCAGAAAACGAATCTATCGTTGAAAAGTTTATTTCAGCTTTTAAAAACGGTTGGAACCAAGAATACGAAGATGAAGAAGAATTTTACAATG
60	130	aaccccggattctagaactagtggatcccccgggaaaaaaATGAACATCAACGACCTCATCCGCGAGATAAAGAACAAAGACTATACCGTGAAGCTAAGCTCTGAATCAGAAAACGAATCTATCGTTGAAAAGTTTATTTCAGCTTTTAAAAACGGTTGGAACCAAGAATACGAAGATGAAGAAGAATTTTACAATGATA
63	133	cccggattctagaactagtggatcccccgggaaaaaaATGAACATCAACGACCTCATCCGCGAGATAAAGAACAAAGACTATACCGTGAAGCTAAGCGGGGAATCAGAAAACGAATCTATCGTTGAAAAGTTTATTTCAGCTTTTAAAAACGGTTGGAACCAAGAATACGAAGATGAAGAAGAATTTTACAATGATATGC
66	136	ggattctagaactagtggatcccccgggaaaaaaATGAACATCAACGACCTCATCCGCGAGATAAAGAACAAAGACTATACCGTGAAGCTAAGCGGGACTTCAGAAAACGAATCTATCGTTGAAAAGTTTATTTCAGCTTTTAAAAACGGTTGGAACCAAGAATACGAAGATGAAGAAGAATTTTACAATGATATGCAAA
69	139	ttctagaactagtggatcccccgggaaaaaaATGAACATCAACGACCTCATCCGCGAGATAAAGAACAAAGACTATACCGTGAAGCTAAGCGGGACTGACGAAAACGAATCTATCGTTGAAAAGTTTATTTCAGCTTTTAAAAACGGTTGGAACCAAGAATACGAAGATGAAGAAGAATTTTACAATGATATGCAAACTA
72	142	tagaactagtggatcccccgggaaaaaaATGAACATCAACGACCTCATCCGCGAGATAAAGAACAAAGACTATACCGTGAAGCTAAGCGGGACTGACAGCAACGAATCTATCGTTGAAAAGTTTATTTCAGCTTTTAAAAACGGTTGGAACCAAGAATACGAAGATGAAGAAGAATTTTACAATGATATGCAAACTATTA
78	148	tagtggatcccccgggaaaaaaATGAACATCAACGACCTCATCCGCGAGATAAAGAACAAAGACTATACCGTGAAGCTAAGCGGGACTGACAGCAACAGTTCTATCGTTGAAAAGTTTATTTCAGCTTTTAAAAACGGTTGGAACCAAGAATACGAAGATGAAGAAGAATTTTACAATGATATGCAAACTATTACATTGA
81	151	tggatcccccgggaaaaaaATGAACATCAACGACCTCATCCGCGAGATAAAGAACAAAGACTATACCGTGAAGCTAAGCGGGACTGACAGCAACAGTATTATCGTTGAAAAGTTTATTTCAGCTTTTAAAAACGGTTGGAACCAAGAATACGAAGATGAAGAAGAATTTTACAATGATATGCAAACTATTACATTGAAAT
84	154	atcccccgggaaaaaaATGAACATCAACGACCTCATCCGCGAGATAAAGAACAAAGACTATACCGTGAAGCTAAGCGGGACTGACAGCAACAGTATTACAGTTGAAAAGTTTATTTCAGCTTTTAAAAACGGTTGGAACCAAGAATACGAAGATGAAGAAGAATTTTACAATGATATGCAAACTATTACATTGAAATCAG
87	157	ccccgggaaaaaaATGAACATCAACGACCTCATCCGCGAGATAAAGAACAAAGACTATACCGTGAAGCTAAGCGGGACTGACAGCAACAGTATTACACAGGAAAAGTTTATTTCAGCTTTTAAAAACGGTTGGAACCAAGAATACGAAGATGAAGAAGAATTTTACAATGATATGCAAACTATTACATTGAAATCAGAAT
90	160	cgggaaaaaaATGAACATCAACGACCTCATCCGCGAGATAAAGAACAAAGACTATACCGTGAAGCTAAGCGGGACTGACAGCAACAGTATTACACAGCTAAAGTTTATTTCAGCTTTTAAAAACGGTTGGAACCAAGAATACGAAGATGAAGAAGAATTTTACAATGATATGCAAACTATTACATTGAAATCAGAATTAA
93	163	gaaaaaaATGAACATCAACGACCTCATCCGCGAGATAAAGAACAAAGACTATACCGTGAAGCTAAGCGGGACTGACAGCAACAGTATTACACAGCTAATTTTTATTTCAGCTTTTAAAAACGGTTGGAACCAAGAATACGAAGATGAAGAAGAATTTTACAATGATATGCAAACTATTACATTGAAATCAGAATTAAATT
96	166	aaaaATGAACATCAACGACCTCATCCGCGAGATAAAGAACAAAGACTATACCGTGAAGCTAAGCGGGACTGACAGCAACAGTATTACACAGCTAATTATTATTTCAGCTTTTAAAAACGGTTGGAACCAAGAATACGAAGATGAAGAAGAATTTTACAATGATATGCAAACTATTACATTGAAATCAGAATTAAATTAAt
99	169	aATGAACATCAACGACCTCATCCGCGAGATAAAGAACAAAGACTATACCGTGAAGCTAAGCGGGACTGACAGCAACAGTATTACACAGCTAATTATTCGTTCAGCTTTTAAAAACGGTTGGAACCAAGAATACGAAGATGAAGAAGAATTTTACAATGATATGCAAACTATTACATTGAAATCAGAATTAAATTAAtata
102	172	GAACATCAACGACCTCATCCGCGAGATAAAGAACAAAGACTATACCGTGAAGCTAAGCGGGACTGACAGCAACAGTATTACACAGCTAATTATTCGTGTCGCTTTTAAAAACGGTTGGAACCAAGAATACGAAGATGAAGAAGAATTTTACAATGATATGCAAACTATTACATTGAAATCAGAATTAAATTAAtatataa
105	175	CATCAACGACCTCATCCGCGAGATAAAGAACAAAGACTATACCGTGAAGCTAAGCGGGACTGACAGCAACAGTATTACACAGCTAATTATTCGTGTCAACTTTAAAAACGGTTGGAACCAAGAATACGAAGATGAAGAAGAATTTTACAATGATATGCAAACTATTACATTGAAATCAGAATTAAATTAAtatataaact
108	178	CAACGACCTCATCCGCGAGATAAAGAACAAAGACTATACCGTGAAGCTAAGCGGGACTGACAGCAACAGTATTACACAGCTAATTATTCGTGTCAACAACAAAAACGGTTGGAACCAAGAATACGAAGATGAAGAAGAATTTTACAATGATATGCAAACTATTACATTGAAATCAGAATTAAATTAAtatataaactcat
111	181	CGACCTCATCCGCGAGATAAAGAACAAAGACTATACCGTGAAGCTAAGCGGGACTGACAGCAACAGTATTACACAGCTAATTATTCGTGTCAACAACGACAACGGTTGGAACCAAGAATACGAAGATGAAGAAGAATTTTACAATGATATGCAAACTATTACATTGAAATCAGAATTAAATTAAtatataaactcattta
114	184	CCTCATCCGCGAGATAAAGAACAAAGACTATACCGTGAAGCTAAGCGGGACTGACAGCAACAGTATTACACAGCTAATTATTCGTGTCAACAACGACGGAGGTTGGAACCAAGAATACGAAGATGAAGAAGAATTTTACAATGATATGCAAACTATTACATTGAAATCAGAATTAAATTAAtatataaactcatttactt
117	187	CATCCGCGAGATAAAGAACAAAGACTATACCGTGAAGCTAAGCGGGACTGACAGCAACAGTATTACACAGCTAATTATTCGTGTCAACAACGACGGAAACTGGAACCAAGAATACGAAGATGAAGAAGAATTTTACAATGATATGCAAACTATTACATTGAAATCAGAATTAAATTAAtatataaactcatttacttatg
120	190	CCGCGAGATAAAGAACAAAGACTATACCGTGAAGCTAAGCGGGACTGACAGCAACAGTATTACACAGCTAATTATTCGTGTCAACAACGACGGAAACGAGAACCAAGAATACGAAGATGAAGAAGAATTTTACAATGATATGCAAACTATTACATTGAAATCAGAATTAAATTAAtatataaactcatttacttatgtag
123	193	CGAGATAAAGAACAAAGACTATACCGTGAAGCTAAGCGGGACTGACAGCAACAGTATTACACAGCTAATTATTCGTGTCAACAACGACGGAAACGAGTATCAAGAATACGAAGATGAAGAAGAATTTTACAATGATATGCAAACTATTACATTGAAATCAGAATTAAATTAAtatataaactcatttacttatgtaggaa
126	196	GATAAAGAACAAAGACTATACCGTGAAGCTAAGCGGGACTGACAGCAACAGTATTACACAGCTAATTATTCGTGTCAACAACGACGGAAACGAGTATGTAGAATACGAAGATGAAGAAGAATTTTACAATGATATGCAAACTATTACATTGAAATCAGAATTAAATTAAtatataaactcatttacttatgtaggaataa
129	199	AAAGAACAAAGACTATACCGTGAAGCTAAGCGGGACTGACAGCAACAGTATTACACAGCTAATTATTCGTGTCAACAACGACGGAAACGAGTATGTAATCTACGAAGATGAAGAAGAATTTTACAATGATATGCAAACTATTACATTGAAATCAGAATTAAATTAAtatataaactcatttacttatgtaggaataaaga
132	202	GAACAAAGACTATACCGTGAAGCTAAGCGGGACTGACAGCAACAGTATTACACAGCTAATTATTCGTGTCAACAACGACGGAAACGAGTATGTAATCAGCGAAGATGAAGAAGAATTTTACAATGATATGCAAACTATTACATTGAAATCAGAATTAAATTAAtatataaactcatttacttatgtaggaataaagagta
135	205	CAAAGACTATACCGTGAAGCTAAGCGGGACTGACAGCAACAGTATTACACAGCTAATTATTCGTGTCAACAACGACGGAAACGAGTATGTAATCAGCGAGGATGAAGAAGAATTTTACAATGATATGCAAACTATTACATTGAAATCAGAATTAAATTAAtatataaactcatttacttatgtaggaataaagagtatca
138	208	AGACTATACCGTGAAGCTAAGCGGGACTGACAGCAACAGTATTACACAGCTAATTATTCGTGTCAACAACGACGGAAACGAGTATGTAATCAGCGAGAGCGAAGAAGAATTTTACAATGATATGCAAACTATTACATTGAAATCAGAATTAAATTAAtatataaactcatttacttatgtaggaataaagagtatcatct
141	211	CTATACCGTGAAGCTAAGCGGGACTGACAGCAACAGTATTACACAGCTAATTATTCGTGTCAACAACGACGGAAACGAGTATGTAATCAGCGAGAGCGAGGAAGAATTTTACAATGATATGCAAACTATTACATTGAAATCAGAATTAAATTAAtatataaactcatttacttatgtaggaataaagagtatcatctttc
144	214	TACCGTGAAGCTAAGCGGGACTGACAGCAACAGTATTACACAGCTAATTATTCGTGTCAACAACGACGGAAACGAGTATGTAATCAGCGAGAGCGAGAATGAATTTTACAATGATATGCAAACTATTACATTGAAATCAGAATTAAATTAAtatataaactcatttacttatgtaggaataaagagtatcatctttcaaa
147	217	CGTGAAGCTAAGCGGGACTGACAGCAACAGTATTACACAGCTAATTATTCGTGTCAACAACGACGGAAACGAGTATGTAATCAGCGAGAGCGAGAATGAGTTTTACAATGATATGCAAACTATTACATTGAAATCAGAATTAAATTAAtatataaactcatttacttatgtaggaataaagagtatcatctttcaaacgc
150	220	GAAGCTAAGCGGGACTGACAGCAACAGTATTACACAGCTAATTATTCGTGTCAACAACGACGGAAACGAGTATGTAATCAGCGAGAGCGAGAATGAGAGCTACAATGATATGCAAACTATTACATTGAAATCAGAATTAAATTAAtatataaactcatttacttatgtaggaataaagagtatcatctttcaaacgccca
153	223	GCTAAGCGGGACTGACAGCAACAGTATTACACAGCTAATTATTCGTGTCAACAACGACGGAAACGAGTATGTAATCAGCGAGAGCGAGAATGAGAGCATTAATGATATGCAAACTATTACATTGAAATCAGAATTAAATTAAtatataaactcatttacttatgtaggaataaagagtatcatctttcaaacgcccagcg
156	226	AAGCGGGACTGACAGCAACAGTATTACACAGCTAATTATTCGTGTCAACAACGACGGAAACGAGTATGTAATCAGCGAGAGCGAGAATGAGAGCATTGTGGATATGCAAACTATTACATTGAAATCAGAATTAAATTAAtatataaactcatttacttatgtaggaataaagagtatcatctttcaaacgcccagcggta
159	229	CGGGACTGACAGCAACAGTATTACACAGCTAATTATTCGTGTCAACAACGACGGAAACGAGTATGTAATCAGCGAGAGCGAGAATGAGAGCATTGTGGAGATGCAAACTATTACATTGAAATCAGAATTAAATTAAtatataaactcatttacttatgtaggaataaagagtatcatctttcaaacgcccagcggtagta
162	232	GACTGACAGCAACAGTATTACACAGCTAATTATTCGTGTCAACAACGACGGAAACGAGTATGTAATCAGCGAGAGCGAGAATGAGAGCATTGTGGAGAAACAAACTATTACATTGAAATCAGAATTAAATTAAtatataaactcatttacttatgtaggaataaagagtatcatctttcaaacgcccagcggtagtacaa
165	235	TGACAGCAACAGTATTACACAGCTAATTATTCGTGTCAACAACGACGGAAACGAGTATGTAATCAGCGAGAGCGAGAATGAGAGCATTGTGGAGAAATTCACTATTACATTGAAATCAGAATTAAATTAAtatataaactcatttacttatgtaggaataaagagtatcatctttcaaacgcccagcggtagtacaattc
168	238	CAGCAACAGTATTACACAGCTAATTATTCGTGTCAACAACGACGGAAACGAGTATGTAATCAGCGAGAGCGAGAATGAGAGCATTGTGGAGAAATTCATAATTACATTGAAATCAGAATTAAATTAAtatataaactcatttacttatgtaggaataaagagtatcatctttcaaacgcccagcggtagtacaattcaaa
171	241	CAACAGTATTACACAGCTAATTATTCGTGTCAACAACGACGGAAACGAGTATGTAATCAGCGAGAGCGAGAATGAGAGCATTGTGGAGAAATTCATAAGTACATTGAAATCAGAATTAAATTAAtatataaactcatttacttatgtaggaataaagagtatcatctttcaaacgcccagcggtagtacaattcaaagta
174	244	CAGTATTACACAGCTAATTATTCGTGTCAACAACGACGGAAACGAGTATGTAATCAGCGAGAGCGAGAATGAGAGCATTGTGGAGAAATTCATAAGTGCCTTGAAATCAGAATTAAATTAAtatataaactcatttacttatgtaggaataaagagtatcatctttcaaacgcccagcggtagtacaattcaaagtagta
177	247	TATTACACAGCTAATTATTCGTGTCAACAACGACGGAAACGAGTATGTAATCAGCGAGAGCGAGAATGAGAGCATTGTGGAGAAATTCATAAGTGCCTTCAAATCAGAATTAAATTAAtatataaactcatttacttatgtaggaataaagagtatcatctttcaaacgcccagcggtagtacaattcaaagtagtaggt
180	250	TACACAGCTAATTATTCGTGTCAACAACGACGGAAACGAGTATGTAATCAGCGAGAGCGAGAATGAGAGCATTGTGGAGAAATTCATAAGTGCCTTCAAGTCAGAATTAAATTAAtatataaactcatttacttatgtaggaataaagagtatcatctttcaaacgcccagcggtagtacaattcaaagtagtaggtacc
183	253	ACAGCTAATTATTCGTGTCAACAACGACGGAAACGAGTATGTAATCAGCGAGAGCGAGAATGAGAGCATTGTGGAGAAATTCATAAGTGCCTTCAAGAATGAATTAAATTAAtatataaactcatttacttatgtaggaataaagagtatcatctttcaaacgcccagcggtagtacaattcaaagtagtaggtaccaat
186	256	GCTAATTATTCGTGTCAACAACGACGGAAACGAGTATGTAATCAGCGAGAGCGAGAATGAGAGCATTGTGGAGAAATTCATAAGTGCCTTCAAGAATGGATTAAATTAAtatataaactcatttacttatgtaggaataaagagtatcatctttcaaacgcccagcggtagtacaattcaaagtagtaggtaccaatggt
189	259	AATTATTCGTGTCAACAACGACGGAAACGAGTATGTAATCAGCGAGAGCGAGAATGAGAGCATTGTGGAGAAATTCATAAGTGCCTTCAAGAATGGATGGAATTAAtatataaactcatttacttatgtaggaataaagagtatcatctttcaaacgcccagcggtagtacaattcaaagtagtaggtaccaatggtagt
0	73	aataaaagtatcaacaaaaaattgttaatatacctctatactttaacgtcaaggagaaaaaaccccggattctagaactagtggatcccccgggaaaaaaAATTCAATCACTCAATTGATCATCAGAGTTAATAATGATGGTAATGAATACGTTATTTCTGAATCAGAAAACGAATCTATCGTTGAAAAGTTTATTTCAG
3	76	aaaagtatcaacaaaaaattgttaatatacctctatactttaacgtcaaggagaaaaaaccccggattctagaactagtggatcccccgggaaaaaaATGTCAATCACTCAATTGATCATCAGAGTTAATAATGATGGTAATGAATACGTTATTTCTGAATCAGAAAACGAATCTATCGTTGAAAAGTTTATTTCAGCTT
6	79	agtatcaacaaaaaattgttaatatacctctatactttaacgtcaaggagaaaaaaccccggattctagaactagtggatcccccgggaaaaaaATGAACATCACTCAATTGATCATCAGAGTTAATAATGATGGTAATGAATACGTTATTTCTGAATCAGAAAACGAATCTATCGTTGAAAAGTTTATTTCAGCTTTTA
12	85	aacaaaaaattgttaatatacctctatactttaacgtcaaggagaaaaaaccccggattctagaactagtggatcccccgggaaaaaaATGAACATCAACCAATTGATCATCAGAGTTAATAATGATGGTAATGAATACGTTATTTCTGAATCAGAAAACGAATCTATCGTTGAAAAGTTTATTTCAGCTTTTAAAAACG
15	88	aaaaaattgttaatatacctctatactttaacgtcaaggagaaaaaaccccggattctagaactagtggatcccccgggaaaaaaATGAACATCAACGACTTGATCATCAGAGTTAATAATGATGGTAATGAATACGTTATTTCTGAATCAGAAAACGAATCTATCGTTGAAAAGTTTATTTCAGCTTTTAAAAACGGTT
18	91	aaattgttaatatacctctatactttaacgtcaaggagaaaaaaccccggattctagaactagtggatcccccgggaaaaaaATGAACATCAACGACCTCATCATCAGAGTTAATAATGATGGTAATGAATACGTTATTTCTGAATCAGAAAACGAATCTATCGTTGAAAAGTTTATTTCAGCTTTTAAAAACGGTTGGA
24	97	ttaatatacctctatactttaacgtcaaggagaaaaaaccccggattctagaactagtggatcccccgggaaaaaaATGAACATCAACGACCTCATCCGCAGAGTTAATAATGATGGTAATGAATACGTTATTTCTGAATCAGAAAACGAATCTATCGTTGAAAAGTTTATTTCAGCTTTTAAAAACGGTTGGAACCAAG
27	100	atatacctctatactttaacgtcaaggagaaaaaaccccggattctagaactagtggatcccccgggaaaaaaATGAACATCAACGACCTCATCCGCGAGGTTAATAATGATGGTAATGAATACGTTATTTCTGAATCAGAAAACGAATCTATCGTTGAAAAGTTTATTTCAGCTTTTAAAAACGGTTGGAACCAAGAAT
30	103	tacctctatactttaacgtcaaggagaaaaaaccccggattctagaactagtggatcccccgggaaaaaaATGAACATCAACGACCTCATCCGCGAGATAAATAATGATGGTAATGAATACGTTATTTCTGAATCAGAAAACGAATCTATCGTTGAAAAGTTTATTTCAGCTTTTAAAAACGGTTGGAACCAAGAATACG
33	106	ctctatactttaacgtcaaggagaaaaaaccccggattctagaactagtggatcccccgggaaaaaaATGAACATCAACGACCTCATCCGCGAGATAAAGAATGATGGTAATGAATACGTTATTTCTGAATCAGAAAACGAATCTATCGTTGAAAAGTTTATTTCAGCTTTTAAAAACGGTTGGAACCAAGAATACGAAG
36	109	tatactttaacgtcaaggagaaaaaaccccggattctagaactagtggatcccccgggaaaaaaATGAACATCAACGACCTCATCCGCGAGATAAAGAACGATGGTAATGAATACGTTATTTCTGAATCAGAAAACGAATCTATCGTTGAAAAGTTTATTTCAGCTTTTAAAAACGGTTGGAACCAAGAATACGAAGATG
39	112	actttaacgtcaaggagaaaaaaccccggattctagaactagtggatcccccgggaaaaaaATGAACATCAACGACCTCATCCGCGAGATAAAGAACAAAGGTAATGAATACGTTATTTCTGAATCAGAAAACGAATCTATCGTTGAAAAGTTTATTTCAGCTTTTAAAAACGGTTGGAACCAAGAATACGAAGATGAAG
42	115	ttaacgtcaaggagaaaaaaccccggattctagaactagtggatcccccgggaaaaaaATGAACATCAACGACCTCATCCGCGAGATAAAGAACAAAGACAATGAATACGTTATTTCTGAATCAGAAAACGAATCTATCGTTGAAAAGTTTATTTCAGCTTTTAAAAACGGTTGGAACCAAGAATACGAAGATGAAGAAG
45	118	acgtcaaggagaaaaaaccccggattctagaactagtggatcccccgggaaaaaaATGAACATCAACGACCTCATCCGCGAGATAAAGAACAAAGACTATGAATACGTTATTTCTGAATCAGAAAACGAATCTATCGTTGAAAAGTTTATTTCAGCTTTTAAAAACGGTTGGAACCAAGAATACGAAGATGAAGAAGAAT
48	121	tcaaggagaaaaaaccccggattctagaactagtggatcccccgggaaaaaaATGAACATCAACGACCTCATCCGCGAGATAAAGAACAAAGACTATACCTACGTTATTTCTGAATCAGAAAACGAATCTATCGTTGAAAAGTTTATTTCAGCTTTTAAAAACGGTTGGAACCAAGAATACGAAGATGAAGAAGAATTTT
51	124	aggagaaaaaaccccggattctagaactagtggatcccccgggaaaaaaATGAACATCAACGACCTCATCCGCGAGATAAAGAACAAAGACTATACCGTGGTTATTTCTGAATCAGAAAACGAATCTATCGTTGAAAAGTTTATTTCAGCTTTTAAAAACGGTTGGAACCAAGAATACGAAGATGAAGAAGAATTTTACA
54	127	agaaaaaaccccggattctagaactagtggatcccccgggaaaaaaATGAACATCAACGACCTCATCCGCGAGATAAAGAACAAAGACTATACCGTGAAGATTTCTGAATCAGAAAACGAATCTATCGTTGAAAAGTTTATTTCAGCTTTTAAAAACGGTTGGAACCAAGAATACGAAGATGAAGAAGAATTTTACAATG
57	130	aaaaaccccggattctagaactagtggatcccccgggaaaaaaATGAACATCAACGACCTCATCCGCGAGATAAAGAACAAAGACTATACCGTGAAGCTATCTGAATCAGAAAACGAATCTATCGTTGAAAAGTTTATTTCAGCTTTTAAAAACGGTTGGAACCAAGAATACGAAGATGAAGAAGAATTTTACAATGATA
60	133	aaccccggattctagaactagtggatcccccgggaaaaaaATGAACATCAACGACCTCATCCGCGAGATAAAGAACAAAGACTATACCGTGAAGCTAAGCGAATCAGAAAACGAATCTATCGTTGAAAAGTTTATTTCAGCTTTTAAAAACGGTTGGAACCAAGAATACGAAGATGAAGAAGAATTTTACAATGATATGC
63	136	cccggattctagaactagtggatcccccgggaaaaaaATGAACATCAACGACCTCATCCGCGAGATAAAGAACAAAGACTATACCGTGAAGCTAAGCGGGTCAGAAAACGAATCTATCGTTGAAAAGTTTATTTCAGCTTTTAAAAACGGTTGGAACCAAGAATACGAAGATGAAGAAGAATTTTACAATGATATGCAAA
66	139	ggattctagaactagtggatcccccgggaaaaaaATGAACATCAACGACCTCATCCGCGAGATAAAGAACAAAGACTATACCGTGAAGCTAAGCGGGACTGAAAACGAATCTATCGTTGAAAAGTTTATTTCAGCTTTTAAAAACGGTTGGAACCAAGAATACGAAGATGAAGAAGAATTTTACAATGATATGCAAACTA
69	142	ttctagaactagtggatcccccgggaaaaaaATGAACATCAACGACCTCATCCGCGAGATAAAGAACAAAGACTATACCGTGAAGCTAAGCGGGACTGACAACGAATCTATCGTTGAAAAGTTTATTTCAGCTTTTAAAAACGGTTGGAACCAAGAATACGAAGATGAAGAAGAATTTTACAATGATATGCAAACTATTA
72	145	tagaactagtggatcccccgggaaaaaaATGAACATCAACGACCTCATCCGCGAGATAAAGAACAAAGACTATACCGTGAAGCTAAGCGGGACTGACAGCGAATCTATCGTTGAAAAGTTTATTTCAGCTTTTAAAAACGGTTGGAACCAAGAATACGAAGATGAAGAAGAATTTTACAATGATATGCAAACTATTACAT
75	148	aactagtggatcccccgggaaaaaaATGAACATCAACGACCTCATCCGCGAGATAAAGAACAAAGACTATACCGTGAAGCTAAGCGGGACTGACAGCAACTCTATCGTTGAAAAGTTTATTTCAGCTTTTAAAAACGGTTGGAACCAAGAATACGAAGATGAAGAAGAATTTTACAATGATATGCAAACTATTACATTGA
78	151	tagtggatcccccgggaaaaaaATGAACATCAACGACCTCATCCGCGAGATAAAGAACAAAGACTATACCGTGAAGCTAAGCGGGACTGACAGCAACAGTATCGTTGAAAAGTTTATTTCAGCTTTTAAAAACGGTTGGAACCAAGAATACGAAGATGAAGAAGAATTTTACAATGATATGCAAACTATTACATTGAAAT
81	154	tggatcccccgggaaaaaaATGAACATCAACGACCTCATCCGCGAGATAAAGAACAAAGACTATACCGTGAAGCTAAGCGGGACTGACAGCAACAGTATTGTTGAAAAGTTTATTTCAGCTTTTAAAAACGGTTGGAACCAAGAATACGAAGATGAAGAAGAATTTTACAATGATATGCAAACTATTACATTGAAATCAG
84	157	atcccccgggaaaaaaATGAACATCAACGACCTCATCCGCGAGATAAAGAACAAAGACTATACCGTGAAGCTAAGCGGGACTGACAGCAACAGTATTACAGAAAAGTTTATTTCAGCTTTTAAAAACGGTTGGAACCAAGAATACGAAGATGAAGAAGAATTTTACAATGATATGCAAACTATTACATTGAAATCAGAAT
87	160	ccccgggaaaaaaATGAACATCAACGACCTCATCCGCGAGATAAAGAACAAAGACTATACCGTGAAGCTAAGCGGGACTGACAGCAACAGTATTACACAGAAGTTTATTTCAGCTTTTAAAAACGGTTGGAACCAAGAATACGAAGATGAAGAAGAATTTTACAATGATATGCAAACTATTACATTGAAATCAGAATTAA
90	163	cgggaaaaaaATGAACATCAACGACCTCATCCGCGAGATAAAGAACAAAGACTATACCGTGAAGCTAAGCGGGACTGACAGCAACAGTATTACACAGCTATTTATTTCAGCTTTTAAAAACGGTTGGAACCAAGAATACGAAGATGAAGAAGAATTTTACAATGATATGCAAACTATTACATTGAAATCAGAATTAAATT
93	166	gaaaaaaATGAACATCAACGACCTCATCCGCGAGATAAAGAACAAAGACTATACCGTGAAGCTAAGCGGGACTGACAGCAACAGTATTACACAGCTAATTATTTCAGCTTTTAAAAACGGTTGGAACCAAGAATACGAAGATGAAGAAGAATTTTACAATGATATGCAAACTATTACATTGAAATCAGAATTAAATTAAt
99	172	aATGAACATCAACGACCTCATCCGCGAGATAAAGAACAAAGACTATACCGTGAAGCTAAGCGGGACTGACAGCAACAGTATTACACAGCTAATTATTCGTGCTTTTAAAAACGGTTGGAACCAAGAATACGAAGATGAAGAAGAATTTTACAATGATATGCAAACTATTACATTGAAATCAGAATTAAATTAAtatataa
102	175	GAACATCAACGACCTCATCCGCGAGATAAAGAACAAAGACTATACCGTGAAGCTAAGCGGGACTGACAGCAACAGTATTACACAGCTAATTATTCGTGTCTTTAAAAACGGTTGGAACCAAGAATACGAAGATGAAGAAGAATTTTACAATGATATGCAAACTATTACATTGAAATCAGAATTAAATTAAtatataaact
105	178	CATCAACGACCTCATCCGCGAGATAAAGAACAAAGACTATACCGTGAAGCTAAGCGGGACTGACAGCAACAGTATTACACAGCTAATTATTCGTGTCAACAAAAACGGTTGGAACCAAGAATACGAAGATGAAGAAGAATTTTACAATGATATGCAAACTATTACATTGAAATCAGAATTAAATTAAtatataaactcat
108	181	CAACGACCTCATCCGCGAGATAAAGAACAAAGACTATACCGTGAAGCTAAGCGGGACTGACAGCAACAGTATTACACAGCTAATTATTCGTGTCAACAACAACGGTTGGAACCAAGAATACGAAGATGAAGAAGAATTTTACAATGATATGCAAACTATTACATTGAAATCAGAATTAAATTAAtatataaactcattta
111	184	CGACCTCATCCGCGAGATAAAGAACAAAGACTATACCGTGAAGCTAAGCGGGACTGACAGCAACAGTATTACACAGCTAATTATTCGTGTCAACAACGACGGTTGGAACCAAGAATACGAAGATGAAGAAGAATTTTACAATGATATGCAAACTATTACATTGAAATCAGAATTAAATTAAtatataaactcatttactt
114	187	CCTCATCCGCGAGATAAAGAACAAAGACTATACCGTGAAGCTAAGCGGGACTGACAGCAACAGTATTACACAGCTAATTATTCGTGTCAACAACGACGGATGGAACCAAGAATACGAAGATGAAGAAGAATTTTACAATGATATGCAAACTATTACATTGAAATCAGAATTAAATTAAtatataaactcatttacttatg
117	190	CATCCGCGAGATAAAGAACAAAGACTATACCGTGAAGCTAAGCGGGACTGACAGCAACAGTATTACACAGCTAATTATTCGTGTCAACAACGACGGAAACAACCAAGAATACGAAGATGAAGAAGAATTTTACAATGATATGCAAACTATTACATTGAAATCAGAATTAAATTAAtatataaactcatttacttatgtag
120	193	CCGCGAGATAAAGAACAAAGACTATACCGTGAAGCTAAGCGGGACTGACAGCAACAGTATTACACAGCTAATTATTCGTGTCAACAACGACGGAAACGAGCAAGAATACGAAGATGAAGAAGAATTTTACAATGATATGCAAACTATTACATTGAAATCAGAATTAAATTAAtatataaactcatttacttatgtaggaa
123	196	CGAGATAAAGAACAAAGACTATACCGTGAAGCTAAGCGGGACTGACAGCAACAGTATTACACAGCTAATTATTCGTGTCAACAACGACGGAAACGAGTATGAATACGAAGATGAAGAAGAATTTTACAATGATATGCAAACTATTACATTGAAATCAGAATTAAATTAAtatataaactcatttacttatgtaggaataa
126	199	GATAAAGAACAAAGACTATACCGTGAAGCTAAGCGGGACTGACAGCAACAGTATTACACAGCTAATTATTCGTGTCAACAACGACGGAAACGAGTATGTATACGAAGATGAAGAAGAATTTTACAATGATATGCAAACTATTACATTGAAATCAGAATTAAATTAAtatataaactcatttacttatgtaggaataaaga
129	202	AAAGAACAAAGACTATACCGTGAAGCTAAGCGGGACTGACAGCAACAGTATTACACAGCTAATTATTCGTGTCAACAACGACGGAAACGAGTATGTAATCGAAGATGAAGAAGAATTTTACAATGATATGCAAACTATTACATTGAAATCAGAATTAAATTAAtatataaactcatttacttatgtaggaataaagagta
132	205	GAACAAAGACTATACCGTGAAGCTAAGCGGGACTGACAGCAACAGTATTACACAGCTAATTATTCGTGTCAACAACGACGGAAACGAGTATGTAATCAGCGATGAAGAAGAATTTTACAATGATATGCAAACTATTACATTGAAATCAGAATTAAATTAAtatataaactcatttacttatgtaggaataaagagtatca
135	208	CAAAGACTATACCGTGAAGCTAAGCGGGACTGACAGCAACAGTATTACACAGCTAATTATTCGTGTCAACAACGACGGAAACGAGTATGTAATCAGCGAGGAAGAAGAATTTTACAATGATATGCAAACTATTACATTGAAATCAGAATTAAATTAAtatataaactcatttacttatgtaggaataaagagtatcatct
138	211	AGACTATACCGTGAAGCTAAGCGGGACTGACAGCAACAGTATTACACAGCTAATTATTCGTGTCAACAACGACGGAAACGAGTATGTAATCAGCGAGAGCGAAGAATTTTACAATGATATGCAAACTATTACATTGAAATCAGAATTAAATTAAtatataaactcatttacttatgtaggaataaagagtatcatctttc
141	214	CTATACCGTGAAGCTAAGCGGGACTGACAGCAACAGTATTACACAGCTAATTATTCGTGTCAACAACGACGGAAACGAGTATGTAATCAGCGAGAGCGAGGAATTTTACAATGATATGCAAACTATTACATTGAAATCAGAATTAAATTAAtatataaactcatttacttatgtaggaataaagagtatcatctttcaaa
144	217	TACCGTGAAGCTAAGCGGGACTGACAGCAACAGTATTACACAGCTAATTATTCGTGTCAACAACGACGGAAACGAGTATGTAATCAGCGAGAGCGAGAATTTTTACAATGATATGCAAACTATTACATTGAAATCAGAATTAAATTAAtatataaactcatttacttatgtaggaataaagagtatcatctttcaaacgc
147	220	CGTGAAGCTAAGCGGGACTGACAGCAACAGTATTACACAGCTAATTATTCGTGTCAACAACGACGGAAACGAGTATGTAATCAGCGAGAGCGAGAATGAGTACAATGATATGCAAACTATTACATTGAAATCAGAATTAAATTAAtatataaactcatttacttatgtaggaataaagagtatcatctttcaaacgccca
150	223	GAAGCTAAGCGGGACTGACAGCAACAGTATTACACAGCTAATTATTCGTGTCAACAACGACGGAAACGAGTATGTAATCAGCGAGAGCGAGAATGAGAGCAATGATATGCAAACTATTACATTGAAATCAGAATTAAATTAAtatataaactcatttacttatgtaggaataaagagtatcatctttcaaacgcccagcg
153	226	GCTAAGCGGGACTGACAGCAACAGTATTACACAGCTAATTATTCGTGTCAACAACGACGGAAACGAGTATGTAATCAGCGAGAGCGAGAATGAGAGCATTGATATGCAAACTATTACATTGAAATCAGAATTAAATTAAtatataaactcatttacttatgtaggaataaagagtatcatctttcaaacgcccagcggta
156	229	AAGCGGGACTGACAGCAACAGTATTACACAGCTAATTATTCGTGTCAACAACGACGGAAACGAGTATGTAATCAGCGAGAGCGAGAATGAGAGCATTGTGATGCAAACTATTACATTGAAATCAGAATTAAATTAAtatataaactcatttacttatgtaggaataaagagtatcatctttcaaacgcccagcggtagta
159	232	CGGGACTGACAGCAACAGTATTACACAGCTAATTATTCGTGTCAACAACGACGGAAACGAGTATGTAATCAGCGAGAGCGAGAATGAGAGCATTGTGGAGCAAACTATTACATTGAAATCAGAATTAAATTAAtatataaactcatttacttatgtaggaataaagagtatcatctttcaaacgcccagcggtagtacaa
162	235	GACTGACAGCAACAGTATTACACAGCTAATTATTCGTGTCAACAACGACGGAAACGAGTATGTAATCAGCGAGAGCGAGAATGAGAGCATTGTGGAGAAAACTATTACATTGAAATCAGAATTAAATTAAtatataaactcatttacttatgtaggaataaagagtatcatctttcaaacgcccagcggtagtacaattc
165	238	TGACAGCAACAGTATTACACAGCTAATTATTCGTGTCAACAACGACGGAAACGAGTATGTAATCAGCGAGAGCGAGAATGAGAGCATTGTGGAGAAATTCATTACATTGAAATCAGAATTAAATTAAtatataaactcatttacttatgtaggaataaagagtatcatctttcaaacgcccagcggtagtacaattcaaa
168	241	CAGCAACAGTATTACACAGCTAATTATTCGTGTCAACAACGACGGAAACGAGTATGTAATCAGCGAGAGCGAGAATGAGAGCATTGTGGAGAAATTCATAACATTGAAATCAGAATTAAATTAAtatataaactcatttacttatgtaggaataaagagtatcatctttcaaacgcccagcggtagtacaattcaaagta
171	244	CAACAGTATTACACAGCTAATTATTCGTGTCAACAACGACGGAAACGAGTATGTAATCAGCGAGAGCGAGAATGAGAGCATTGTGGAGAAATTCATAAGTTTGAAATCAGAATTAAATTAAtatataaactcatttacttatgtaggaataaagagtatcatctttcaaacgcccagcggtagtacaattcaaagtagta
174	247	CAGTATTACACAGCTAATTATTCGTGTCAACAACGACGGAAACGAGTATGTAATCAGCGAGAGCGAGAATGAGAGCATTGTGGAGAAATTCATAAGTGCCAAATCAGAATTAAATTAAtatataaactcatttacttatgtaggaataaagagtatcatctttcaaacgcccagcggtagtacaattcaaagtagtaggt
177	250	TATTACACAGCTAATTATTCGTGTCAACAACGACGGAAACGAGTATGTAATCAGCGAGAGCGAGAATGAGAGCATTGTGGAGAAATTCATAAGTGCCTTCTCAGAATTAAATTAAtatataaactcatttacttatgtaggaataaagagtatcatctttcaaacgcccagcggtagtacaattcaaagtagtaggtacc
180	253	TACACAGCTAATTATTCGTGTCAACAACGACGGAAACGAGTATGTAATCAGCGAGAGCGAGAATGAGAGCATTGTGGAGAAATTCATAAGTGCCTTCAAGGAATTAAATTAAtatataaactcatttacttatgtaggaataaagagtatcatctttcaaacgcccagcggtagtacaattcaaagtagtaggtaccaat
183	256	ACAGCTAATTATTCGTGTCAACAACGACGGAAACGAGTATGTAATCAGCGAGAGCGAGAATGAGAGCATTGTGGAGAAATTCATAAGTGCCTTCAAGAATTTAAATTAAtatataaactcatttacttatgtaggaataaagagtatcatctttcaaacgcccagcggtagtacaattcaaagtagtaggtaccaatggt
186	259	GCTAATTATTCGTGTCAACAACGACGGAAACGAGTATGTAATCAGCGAGAGCGAGAATGAGAGCATTGTGGAGAAATTCATAAGTGCCTTCAAGAATGGAAATTAAtatataaactcatttacttatgtaggaataaagagtatcatctttcaaacgcccagcggtagtacaattcaaagtagtaggtaccaatggtagt
189	262	AATTATTCGTGTCAACAACGACGGAAACGAGTATGTAATCAGCGAGAGCGAGAATGAGAGCATTGTGGAGAAATTCATAAGTGCCTTCAAGAATGGATGGTAAtatataaactcatttacttatgtaggaataaagagtatcatctttcaaacgcccagcggtagtacaattcaaagtagtaggtaccaatggtagtact
0	76	aataaaagtatcaacaaaaaattgttaatatacctctatactttaacgtcaaggagaaaaaaccccggattctagaactagtggatcccccgggaaaaaaTCAATCACTCAATTGATCATCAGAGTTAATAATGATGGTAATGAATACGTTATTTCTGAATCAGAAAACGAATCTATCGTTGAAAAGTTTATTTCAGCTT
3	79	aaaagtatcaacaaaaaattgttaatatacctctatactttaacgtcaaggagaaaaaaccccggattctagaactagtggatcccccgggaaaaaaATGATCACTCAATTGATCATCAGAGTTAATAATGATGGTAATGAATACGTTATTTCTGAATCAGAAAACGAATCTATCGTTGAAAAGTTTATTTCAGCTTTTA
6	82	agtatcaacaaaaaattgttaatatacctctatactttaacgtcaaggagaaaaaaccccggattctagaactagtggatcccccgggaaaaaaATGAACACTCAATTGATCATCAGAGTTAATAATGATGGTAATGAATACGTTATTTCTGAATCAGAAAACGAATCTATCGTTGAAAAGTTTATTTCAGCTTTTAAAA
9	85	atcaacaaaaaattgttaatatacctctatactttaacgtcaaggagaaaaaaccccggattctagaactagtggatcccccgggaaaaaaATGAACATCCAATTGATCATCAGAGTTAATAATGATGGTAATGAATACGTTATTTCTGAATCAGAAAACGAATCTATCGTTGAAAAGTTTATTTCAGCTTTTAAAAACG
12	88	aacaaaaaattgttaatatacctctatactttaacgtcaaggagaaaaaaccccggattctagaactagtggatcccccgggaaaaaaATGAACATCAACTTGATCATCAGAGTTAATAATGATGGTAATGAATACGTTATTTCTGAATCAGAAAACGAATCTATCGTTGAAAAGTTTATTTCAGCTTTTAAAAACGGTT
15	91	aaaaaattgttaatatacctctatactttaacgtcaaggagaaaaaaccccggattctagaactagtggatcccccgggaaaaaaATGAACATCAACGACATCATCAGAGTTAATAATGATGGTAATGAATACGTTATTTCTGAATCAGAAAACGAATCTATCGTTGAAAAGTTTATTTCAGCTTTTAAAAACGGTTGGA
18	94	aaattgttaatatacctctatactttaacgtcaaggagaaaaaaccccggattctagaactagtggatcccccgggaaaaaaATGAACATCAACGACCTCATCAGAGTTAATAATGATGGTAATGAATACGTTATTTCTGAATCAGAAAACGAATCTATCGTTGAAAAGTTTATTTCAGCTTTTAAAAACGGTTGGAACC
24	100	ttaatatacctctatactttaacgtcaaggagaaaaaaccccggattctagaactagtggatcccccgggaaaaaaATGAACATCAACGACCTCATCCGCGTTAATAATGATGGTAATGAATACGTTATTTCTGAATCAGAAAACGAATCTATCGTTGAAAAGTTTATTTCAGCTTTTAAAAACGGTTGGAACCAAGAAT
27	103	atatacctctatactttaacgtcaaggagaaaaaaccccggattctagaactagtggatcccccgggaaaaaaATGAACATCAACGACCTCATCCGCGAGAATAATGATGGTAATGAATACGTTATTTCTGAATCAGAAAACGAATCTATCGTTGAAAAGTTTATTTCAGCTTTTAAAAACGGTTGGAACCAAGAATACG
30	106	tacctctatactttaacgtcaaggagaaaaaaccccggattctagaactagtggatcccccgggaaaaaaATGAACATCAACGACCTCATCCGCGAGATAAATGATGGTAATGAATACGTTATTTCTGAATCAGAAAACGAATCTATCGTTGAAAAGTTTATTTCAGCTTTTAAAAACGGTTGGAACCAAGAATACGAAG
33	109	ctctatactttaacgtcaaggagaaaaaaccccggattctagaactagtggatcccccgggaaaaaaATGAACATCAACGACCTCATCCGCGAGATAAAGGATGGTAATGAATACGTTATTTCTGAATCAGAAAACGAATCTATCGTTGAAAAGTTTATTTCAGCTTTTAAAAACGGTTGGAACCAAGAATACGAAGATG
36	112	tatactttaacgtcaaggagaaaaaaccccggattctagaactagtggatcccccgggaaaaaaATGAACATCAACGACCTCATCCGCGAGATAAAGAACGGTAATGAATACGTTATTTCTGAATCAGAAAACGAATCTATCGTTGAAAAGTTTATTTCAGCTTTTAAAAACGGTTGGAACCAAGAATACGAAGATGAAG
39	115	actttaacgtcaaggagaaaaaaccccggattctagaactagtggatcccccgggaaaaaaATGAACATCAACGACCTCATCCGCGAGATAAAGAACAAAAATGAATACGTTATTTCTGAATCAGAAAACGAATCTATCGTTGAAAAGTTTATTTCAGCTTTTAAAAACGGTTGGAACCAAGAATACGAAGATGAAGAAG
42	118	ttaacgtcaaggagaaaaaaccccggattctagaactagtggatcccccgggaaaaaaATGAACATCAACGACCTCATCCGCGAGATAAAGAACAAAGACGAATACGTTATTTCTGAATCAGAAAACGAATCTATCGTTGAAAAGTTTATTTCAGCTTTTAAAAACGGTTGGAACCAAGAATACGAAGATGAAGAAGAAT
45	121	acgtcaaggagaaaaaaccccggattctagaactagtggatcccccgggaaaaaaATGAACATCAACGACCTCATCCGCGAGATAAAGAACAAAGACTATTACGTTATTTCTGAATCAGAAAACGAATCTATCGTTGAAAAGTTTATTTCAGCTTTTAAAAACGGTTGGAACCAAGAATACGAAGATGAAGAAGAATTTT
48	124	tcaaggagaaaaaaccccggattctagaactagtggatcccccgggaaaaaaATGAACATCAACGACCTCATCCGCGAGATAAAGAACAAAGACTATACCGTTATTTCTGAATCAGAAAACGAATCTATCGTTGAAAAGTTTATTTCAGCTTTTAAAAACGGTTGGAACCAAGAATACGAAGATGAAGAAGAATTTTACA
51	127	aggagaaaaaaccccggattctagaactagtggatcccccgggaaaaaaATGAACATCAACGACCTCATCCGCGAGATAAAGAACAAAGACTATACCGTGATTTCTGAATCAGAAAACGAATCTATCGTTGAAAAGTTTATTTCAGCTTTTAAAAACGGTTGGAACCAAGAATACGAAGATGAAGAAGAATTTTACAATG
54	130	agaaaaaaccccggattctagaactagtggatcccccgggaaaaaaATGAACATCAACGACCTCATCCGCGAGATAAAGAACAAAGACTATACCGTGAAGTCTGAATCAGAAAACGAATCTATCGTTGAAAAGTTTATTTCAGCTTTTAAAAACGGTTGGAACCAAGAATACGAAGATGAAGAAGAATTTTACAATGATA
57	133	aaaaaccccggattctagaactagtggatcccccgggaaaaaaATGAACATCAACGACCTCATCCGCGAGATAAAGAACAAAGACTATACCGTGAAGCTAGAATCAGAAAACGAATCTATCGTTGAAAAGTTTATTTCAGCTTTTAAAAACGGTTGGAACCAAGAATACGAAGATGAAGAAGAATTTTACAATGATATGC
60	136	aaccccggattctagaactagtggatcccccgggaaaaaaATGAACATCAACGACCTCATCCGCGAGATAAAGAACAAAGACTATACCGTGAAGCTAAGCTCAGAAAACGAATCTATCGTTGAAAAGTTTATTTCAGCTTTTAAAAACGGTTGGAACCAAGAATACGAAGATGAAGAAGAATTTTACAATGATATGCAAA
63	139	cccggattctagaactagtggatcccccgggaaaaaaATGAACATCAACGACCTCATCCGCGAGATAAAGAACAAAGACTATACCGTGAAGCTAAGCGGGGAAAACGAATCTATCGTTGAAAAGTTTATTTCAGCTTTTAAAAACGGTTGGAACCAAGAATACGAAGATGAAGAAGAATTTTACAATGATATGCAAACTA
66	142	ggattctagaactagtggatcccccgggaaaaaaATGAACATCAACGACCTCATCCGCGAGATAAAGAACAAAGACTATACCGTGAAGCTAAGCGGGACTAACGAATCTATCGTTGAAAAGTTTATTTCAGCTTTTAAAAACGGTTGGAACCAAGAATACGAAGATGAAGAAGAATTTTACAATGATATGCAAACTATTA
69	145	ttctagaactagtggatcccccgggaaaaaaATGAACATCAACGACCTCATCCGCGAGATAAAGAACAAAGACTATACCGTGAAGCTAAGCGGGACTGACGAATCTATCGTTGAAAAGTTTATTTCAGCTTTTAAAAACGGTTGGAACCAAGAATACGAAGATGAAGAAGAATTTTACAATGATATGCAAACTATTACAT
72	148	tagaactagtggatcccccgggaaaaaaATGAACATCAACGACCTCATCCGCGAGATAAAGAACAAAGACTATACCGTGAAGCTAAGCGGGACTGACAGCTCTATCGTTGAAAAGTTTATTTCAGCTTTTAAAAACGGTTGGAACCAAGAATACGAAGATGAAGAAGAATTTTACAATGATATGCAAACTATTACATTGA
75	151	aactagtggatcccccgggaaaaaaATGAACATCAACGACCTCATCCGCGAGATAAAGAACAAAGACTATACCGTGAAGCTAAGCGGGACTGACAGCAACATCGTTGAAAAGTTTATTTCAGCTTTTAAAAACGGTTGGAACCAAGAATACGAAGATGAAGAAGAATTTTACAATGATATGCAAACTATTACATTGAAAT
78	154	tagtggatcccccgggaaaaaaATGAACATCAACGACCTCATCCGCGAGATAAAGAACAAAGACTATACCGTGAAGCTAAGCGGGACTGACAGCAACAGTGTTGAAAAGTTTATTTCAGCTTTTAAAAACGGTTGGAACCAAGAATACGAAGATGAAGAAGAATTTTACAATGATATGCAAACTATTACATTGAAATCAG
81	157	tggatcccccgggaaaaaaATGAACATCAACGACCTCATCCGCGAGATAAAGAACAAAGACTATACCGTGAAGCTAAGCGGGACTGACAGCAACAGTATTGAAAAGTTTATTTCAGCTTTTAAAAACGGTTGGAACCAAGAATACGAAGATGAAGAAGAATTTTACAATGATATGCAAACTATTACATTGAAATCAGAAT
84	160	atcccccgggaaaaaaATGAACATCAACGACCTCATCCGCGAGATAAAGAACAAAGACTATACCGTGAAGCTAAGCGGGACTGACAGCAACAGTATTACAAAGTTTATTTCAGCTTTTAAAAACGGTTGGAACCAAGAATACGAAGATGAAGAAGAATTTTACAATGATATGCAAACTATTACATTGAAATCAGAATTAA
87	163	ccccgggaaaaaaATGAACATCAACGACCTCATCCGCGAGATAAAGAACAAAGACTATACCGTGAAGCTAAGCGGGACTGACAGCAACAGTATTACACAGTTTATTTCAGCTTTTAAAAACGGTTGGAACCAAGAATACGAAGATGAAGAAGAATTTTACAATGATATGCAAACTATTACATTGAAATCAGAATTAAATT
93	169	gaaaaaaATGAACATCAACGACCTCATCCGCGAGATAAAGAACAAAGACTATACCGTGAAGCTAAGCGGGACTGACAGCAACAGTATTACACAGCTAATTTCAGCTTTTAAAAACGGTTGGAACCAAGAATACGAAGATGAAGAAGAATTTTACAATGATATGCAAACTATTACATTGAAATCAGAATTAAATTAAtata
96	172	aaaaATGAACATCAACGACCTCATCCGCGAGATAAAGAACAAAGACTATACCGTGAAGCTAAGCGGGACTGACAGCAACAGTATTACACAGCTAATTATTGCTTTTAAAAACGGTTGGAACCAAGAATACGAAGATGAAGAAGAATTTTACAATGATATGCAAACTATTACATTGAAATCAGAATTAAATTAAtatataa
99	175	aATGAACATCAACGACCTCATCCGCGAGATAAAGAACAAAGACTATACCGTGAAGCTAAGCGGGACTGACAGCAACAGTATTACACAGCTAATTATTCGTTTTAAAAACGGTTGGAACCAAGAATACGAAGATGAAGAAGAATTTTACAATGATATGCAAACTATTACATTGAAATCAGAATTAAATTAAtatataaact
102	178	GAACATCAACGACCTCATCCGCGAGATAAAGAACAAAGACTATACCGTGAAGCTAAGCGGGACTGACAGCAACAGTATTACACAGCTAATTATTCGTGTCAAAAACGGTTGGAACCAAGAATACGAAGATGAAGAAGAATTTTACAATGATATGCAAACTATTACATTGAAATCAGAATTAAATTAAtatataaactcat
108	184	CAACGACCTCATCCGCGAGATAAAGAACAAAGACTATACCGTGAAGCTAAGCGGGACTGACAGCAACAGTATTACACAGCTAATTATTCGTGTCAACAACGGTTGGAACCAAGAATACGAAGATGAAGAAGAATTTTACAATGATATGCAAACTATTACATTGAAATCAGAATTAAATTAAtatataaactcatttactt
111	187	CGACCTCATCCGCGAGATAAAGAACAAAGACTATACCGTGAAGCTAAGCGGGACTGACAGCAACAGTATTACACAGCTAATTATTCGTGTCAACAACGACTGGAACCAAGAATACGAAGATGAAGAAGAATTTTACAATGATATGCAAACTATTACATTGAAATCAGAATTAAATTAAtatataaactcatttacttatg
117	193	CATCCGCGAGATAAAGAACAAAGACTATACCGTGAAGCTAAGCGGGACTGACAGCAACAGTATTACACAGCTAATTATTCGTGTCAACAACGACGGAAACCAAGAATACGAAGATGAAGAAGAATTTTACAATGATATGCAAACTATTACATTGAAATCAGAATTAAATTAAtatataaactcatttacttatgtaggaa
120	196	CCGCGAGATAAAGAACAAAGACTATACCGTGAAGCTAAGCGGGACTGACAGCAACAGTATTACACAGCTAATTATTCGTGTCAACAACGACGGAAACGAGGAATACGAAGATGAAGAAGAATTTTACAATGATATGCAAACTATTACATTGAAATCAGAATTAAATTAAtatataaactcatttacttatgtaggaataa
123	199	CGAGATAAAGAACAAAGACTATACCGTGAAGCTAAGCGGGACTGACAGCAACAGTATTACACAGCTAATTATTCGTGTCAACAACGACGGAAACGAGTATTACGAAGATGAAGAAGAATTTTACAATGATATGCAAACTATTACATTGAAATCAGAATTAAATTAAtatataaactcatttacttatgtaggaataaaga
126	202	GATAAAGAACAAAGACTATACCGTGAAGCTAAGCGGGACTGACAGCAACAGTATTACACAGCTAATTATTCGTGTCAACAACGACGGAAACGAGTATGTAGAAGATGAAGAAGAATTTTACAATGATATGCAAACTATTACATTGAAATCAGAATTAAATTAAtatataaactcatttacttatgtaggaataaagagta
129	205	AAAGAACAAAGACTATACCGTGAAGCTAAGCGGGACTGACAGCAACAGTATTACACAGCTAATTATTCGTGTCAACAACGACGGAAACGAGTATGTAATCGATGAAGAAGAATTTTACAATGATATGCAAACTATTACATTGAAATCAGAATTAAATTAAtatataaactcatttacttatgtaggaataaagagtatca
132	208	GAACAAAGACTATACCGTGAAGCTAAGCGGGACTGACAGCAACAGTATTACACAGCTAATTATTCGTGTCAACAACGACGGAAACGAGTATGTAATCAGCGAAGAAGAATTTTACAATGATATGCAAACTATTACATTGAAATCAGAATTAAATTAAtatataaactcatttacttatgtaggaataaagagtatcatct
135	211	CAAAGACTATACCGTGAAGCTAAGCGGGACTGACAGCAACAGTATTACACAGCTAATTATTCGTGTCAACAACGACGGAAACGAGTATGTAATCAGCGAGGAAGAATTTTACAATGATATGCAAACTATTACATTGAAATCAGAATTAAATTAAtatataaactcatttacttatgtaggaataaagagtatcatctttc
138	214	AGACTATACCGTGAAGCTAAGCGGGACTGACAGCAACAGTATTACACAGCTAATTATTCGTGTCAACAACGACGGAAACGAGTATGTAATCAGCGAGAGCGAATTTTACAATGATATGCAAACTATTACATTGAAATCAGAATTAAATTAAtatataaactcatttacttatgtaggaataaagagtatcatctttcaaa
141	217	CTATACCGTGAAGCTAAGCGGGACTGACAGCAACAGTATTACACAGCTAATTATTCGTGTCAACAACGACGGAAACGAGTATGTAATCAGCGAGAGCGAGTTTTACAATGATATGCAAACTATTACATTGAAATCAGAATTAAATTAAtatataaactcatttacttatgtaggaataaagagtatcatctttcaaacgc
144	220	TACCGTGAAGCTAAGCGGGACTGACAGCAACAGTATTACACAGCTAATTATTCGTGTCAACAACGACGGAAACGAGTATGTAATCAGCGAGAGCGAGAATTACAATGATATGCAAACTATTACATTGAAATCAGAATTAAATTAAtatataaactcatttacttatgtaggaataaagagtatcatctttcaaacgccca
147	223	CGTGAAGCTAAGCGGGACTGACAGCAACAGTATTACACAGCTAATTATTCGTGTCAACAACGACGGAAACGAGTATGTAATCAGCGAGAGCGAGAATGAGAATGATATGCAAACTATTACATTGAAATCAGAATTAAATTAAtatataaactcatttacttatgtaggaataaagagtatcatctttcaaacgcccagcg
150	226	GAAGCTAAGCGGGACTGACAGCAACAGTATTACACAGCTAATTATTCGTGTCAACAACGACGGAAACGAGTATGTAATCAGCGAGAGCGAGAATGAGAGCGATATGCAAACTATTACATTGAAATCAGAATTAAATTAAtatataaactcatttacttatgtaggaataaagagtatcatctttcaaacgcccagcggta
153	229	GCTAAGCGGGACTGACAGCAACAGTATTACACAGCTAATTATTCGTGTCAACAACGACGGAAACGAGTATGTAATCAGCGAGAGCGAGAATGAGAGCATTATGCAAACTATTACATTGAAATCAGAATTAAATTAAtatataaactcatttacttatgtaggaataaagagtatcatctttcaaacgcccagcggtagta
156	232	AAGCGGGACTGACAGCAACAGTATTACACAGCTAATTATTCGTGTCAACAACGACGGAAACGAGTATGTAATCAGCGAGAGCGAGAATGAGAGCATTGTGCAAACTATTACATTGAAATCAGAATTAAATTAAtatataaactcatttacttatgtaggaataaagagtatcatctttcaaacgcccagcggtagtacaa
159	235	CGGGACTGACAGCAACAGTATTACACAGCTAATTATTCGTGTCAACAACGACGGAAACGAGTATGTAATCAGCGAGAGCGAGAATGAGAGCATTGTGGAGACTATTACATTGAAATCAGAATTAAATTAAtatataaactcatttacttatgtaggaataaagagtatcatctttcaaacgcccagcggtagtacaattc
162	238	GACTGACAGCAACAGTATTACACAGCTAATTATTCGTGTCAACAACGACGGAAACGAGTATGTAATCAGCGAGAGCGAGAATGAGAGCATTGTGGAGAAAATTACATTGAAATCAGAATTAAATTAAtatataaactcatttacttatgtaggaataaagagtatcatctttcaaacgcccagcggtagtacaattcaaa
165	241	TGACAGCAACAGTATTACACAGCTAATTATTCGTGTCAACAACGACGGAAACGAGTATGTAATCAGCGAGAGCGAGAATGAGAGCATTGTGGAGAAATTCACATTGAAATCAGAATTAAATTAAtatataaactcatttacttatgtaggaataaagagtatcatctttcaaacgcccagcggtagtacaattcaaagta
168	244	CAGCAACAGTATTACACAGCTAATTATTCGTGTCAACAACGACGGAAACGAGTATGTAATCAGCGAGAGCGAGAATGAGAGCATTGTGGAGAAATTCATATTGAAATCAGAATTAAATTAAtatataaactcatttacttatgtaggaataaagagtatcatctttcaaacgcccagcggtagtacaattcaaagtagta
171	247	CAACAGTATTACACAGCTAATTATTCGTGTCAACAACGACGGAAACGAGTATGTAATCAGCGAGAGCGAGAATGAGAGCATTGTGGAGAAATTCATAAGTAAATCAGAATTAAATTAAtatataaactcatttacttatgtaggaataaagagtatcatctttcaaacgcccagcggtagtacaattcaaagtagtaggt
174	250	CAGTATTACACAGCTAATTATTCGTGTCAACAACGACGGAAACGAGTATGTAATCAGCGAGAGCGAGAATGAGAGCATTGTGGAGAAATTCATAAGTGCCTCAGAATTAAATTAAtatataaactcatttacttatgtaggaataaagagtatcatctttcaaacgcccagcggtagtacaattcaaagtagtaggtacc
177	253	TATTACACAGCTAATTATTCGTGTCAACAACGACGGAAACGAGTATGTAATCAGCGAGAGCGAGAATGAGAGCATTGTGGAGAAATTCATAAGTGCCTTCGAATTAAATTAAtatataaactcatttacttatgtaggaataaagagtatcatctttcaaacgcccagcggtagtacaattcaaagtagtaggtaccaat
180	256	TACACAGCTAATTATTCGTGTCAACAACGACGGAAACGAGTATGTAATCAGCGAGAGCGAGAATGAGAGCATTGTGGAGAAATTCATAAGTGCCTTCAAGTTAAATTAAtatataaactcatttacttatgtaggaataaagagtatcatctttcaaacgcccagcggtagtacaattcaaagtagtaggtaccaatggt
183	259	ACAGCTAATTATTCGTGTCAACAACGACGGAAACGAGTATGTAATCAGCGAGAGCGAGAATGAGAGCATTGTGGAGAAATTCATAAGTGCCTTCAAGAATAATTAAtatataaactcatttacttatgtaggaataaagagtatcatctttcaaacgcccagcggtagtacaattcaaagtagtaggtaccaatggtagt
186	262	GCTAATTATTCGTGTCAACAACGACGGAAACGAGTATGTAATCAGCGAGAGCGAGAATGAGAGCATTGTGGAGAAATTCATAAGTGCCTTCAAGAATGGATAAtatataaactcatttacttatgtaggaataaagagtatcatctttcaaacgcccagcggtagtacaattcaaagtagtaggtaccaatggtagtact
0	79	aataaaagtatcaacaaaaaattgttaatatacctctatactttaacgtcaaggagaaaaaaccccggattctagaactagtggatcccccgggaaaaaaATCACTCAATTGATCATCAGAGTTAATAATGATGGTAATGAATACGTTATTTCTGAATCAGAAAACGAATCTATCGTTGAAAAGTTTATTTCAGCTTTTA
3	82	aaaagtatcaacaaaaaattgttaatatacctctatactttaacgtcaaggagaaaaaaccccggattctagaactagtggatcccccgggaaaaaaATGACTCAATTGATCATCAGAGTTAATAATGATGGTAATGAATACGTTATTTCTGAATCAGAAAACGAATCTATCGTTGAAAAGTTTATTTCAGCTTTTAAAA
6	85	agtatcaacaaaaaattgttaatatacctctatactttaacgtcaaggagaaaaaaccccggattctagaactagtggatcccccgggaaaaaaATGAACCAATTGATCATCAGAGTTAATAATGATGGTAATGAATACGTTATTTCTGAATCAGAAAACGAATCTATCGTTGAAAAGTTTATTTCAGCTTTTAAAAACG
9	88	atcaacaaaaaattgttaatatacctctatactttaacgtcaaggagaaaaaaccccggattctagaactagtggatcccccgggaaaaaaATGAACATCTTGATCATCAGAGTTAATAATGATGGTAATGAATACGTTATTTCTGAATCAGAAAACGAATCTATCGTTGAAAAGTTTATTTCAGCTTTTAAAAACGGTT
12	91	aacaaaaaattgttaatatacctctatactttaacgtcaaggagaaaaaaccccggattctagaactagtggatcccccgggaaaaaaATGAACATCAACATCATCAGAGTTAATAATGATGGTAATGAATACGTTATTTCTGAATCAGAAAACGAATCTATCGTTGAAAAGTTTATTTCAGCTTTTAAAAACGGTTGGA
15	94	aaaaaattgttaatatacctctatactttaacgtcaaggagaaaaaaccccggattctagaactagtggatcccccgggaaaaaaATGAACATCAACGACATCAGAGTTAATAATGATGGTAATGAATACGTTATTTCTGAATCAGAAAACGAATCTATCGTTGAAAAGTTTATTTCAGCTTTTAAAAACGGTTGGAACC
18	97	aaattgttaatatacctctatactttaacgtcaaggagaaaaaaccccggattctagaactagtggatcccccgggaaaaaaATGAACATCAACGACCTCAGAGTTAATAATGATGGTAATGAATACGTTATTTCTGAATCAGAAAACGAATCTATCGTTGAAAAGTTTATTTCAGCTTTTAAAAACGGTTGGAACCAAG
21	100	ttgttaatatacctctatactttaacgtcaaggagaaaaaaccccggattctagaactagtggatcccccgggaaaaaaATGAACATCAACGACCTCATCGTTAATAATGATGGTAATGAATACGTTATTTCTGAATCAGAAAACGAATCTATCGTTGAAAAGTTTATTTCAGCTTTTAAAAACGGTTGGAACCAAGAAT
24	103	ttaatatacctctatactttaacgtcaaggagaaaaaaccccggattctagaactagtggatcccccgggaaaaaaATGAACATCAACGACCTCATCCGCAATAATGATGGTAATGAATACGTTATTTCTGAATCAGAAAACGAATCTATCGTTGAAAAGTTTATTTCAGCTTTTAAAAACGGTTGGAACCAAGAATACG
27	106	atatacctctatactttaacgtcaaggagaaaaaaccccggattctagaactagtggatcccccgggaaaaaaATGAACATCAACGACCTCATCCGCGAGAATGATGGTAATGAATACGTTATTTCTGAATCAGAAAACGAATCTATCGTTGAAAAGTTTATTTCAGCTTTTAAAAACGGTTGGAACCAAGAATACGAAG
30	109	tacctctatactttaacgtcaaggagaaaaaaccccggattctagaactagtggatcccccgggaaaaaaATGAACATCAACGACCTCATCCGCGAGATAGATGGTAATGAATACGTTATTTCTGAATCAGAAAACGAATCTATCGTTGAAAAGTTTATTTCAGCTTTTAAAAACGGTTGGAACCAAGAATACGAAGATG
33	112	ctctatactttaacgtcaaggagaaaaaaccccggattctagaactagtggatcccccgggaaaaaaATGAACATCAACGACCTCATCCGCGAGATAAAGGGTAATGAATACGTTATTTCTGAATCAGAAAACGAATCTATCGTTGAAAAGTTTATTTCAGCTTTTAAAAACGGTTGGAACCAAGAATACGAAGATGAAG
36	115	tatactttaacgtcaaggagaaaaaaccccggattctagaactagtggatcccccgggaaaaaaATGAACATCAACGACCTCATCCGCGAGATAAAGAACAATGAATACGTTATTTCTGAATCAGAAAACGAATCTATCGTTGAAAAGTTTATTTCAGCTTTTAAAAACGGTTGGAACCAAGAATACGAAGATGAAGAAG
39	118	actttaacgtcaaggagaaaaaaccccggattctagaactagtggatcccccgggaaaaaaATGAACATCAACGACCTCATCCGCGAGATAAAGAACAAAGAATACGTTATTTCTGAATCAGAAAACGAATCTATCGTTGAAAAGTTTATTTCAGCTTTTAAAAACGGTTGGAACCAAGAATACGAAGATGAAGAAGAAT
42	121	ttaacgtcaaggagaaaaaaccccggattctagaactagtggatcccccgggaaaaaaATGAACATCAACGACCTCATCCGCGAGATAAAGAACAAAGACTACGTTATTTCTGAATCAGAAAACGAATCTATCGTTGAAAAGTTTATTTCAGCTTTTAAAAACGGTTGGAACCAAGAATACGAAGATGAAGAAGAATTTT
45	124	acgtcaaggagaaaaaaccccggattctagaactagtggatcccccgggaaaaaaATGAACATCAACGACCTCATCCGCGAGATAAAGAACAAAGACTATGTTATTTCTGAATCAGAAAACGAATCTATCGTTGAAAAGTTTATTTCAGCTTTTAAAAACGGTTGGAACCAAGAATACGAAGATGAAGAAGAATTTTACA
48	127	tcaaggagaaaaaaccccggattctagaactagtggatcccccgggaaaaaaATGAACATCAACGACCTCATCCGCGAGATAAAGAACAAAGACTATACCATTTCTGAATCAGAAAACGAATCTATCGTTGAAAAGTTTATTTCAGCTTTTAAAAACGGTTGGAACCAAGAATACGAAGATGAAGAAGAATTTTACAATG
51	130	aggagaaaaaaccccggattctagaactagtggatcccccgggaaaaaaATGAACATCAACGACCTCATCCGCGAGATAAAGAACAAAGACTATACCGTGTCTGAATCAGAAAACGAATCTATCGTTGAAAAGTTTATTTCAGCTTTTAAAAACGGTTGGAACCAAGAATACGAAGATGAAGAAGAATTTTACAATGATA
54	133	agaaaaaaccccggattctagaactagtggatcccccgggaaaaaaATGAACATCAACGACCTCATCCGCGAGATAAAGAACAAAGACTATACCGTGAAGGAATCAGAAAACGAATCTATCGTTGAAAAGTTTATTTCAGCTTTTAAAAACGGTTGGAACCAAGAATACGAAGATGAAGAAGAATTTTACAATGATATGC
57	136	aaaaaccccggattctagaactagtggatcccccgggaaaaaaATGAACATCAACGACCTCATCCGCGAGATAAAGAACAAAGACTATACCGTGAAGCTATCAGAAAACGAATCTATCGTTGAAAAGTTTATTTCAGCTTTTAAAAACGGTTGGAACCAAGAATACGAAGATGAAGAAGAATTTTACAATGATATGCAAA
60	139	aaccccggattctagaactagtggatcccccgggaaaaaaATGAACATCAACGACCTCATCCGCGAGATAAAGAACAAAGACTATACCGTGAAGCTAAGCGAAAACGAATCTATCGTTGAAAAGTTTATTTCAGCTTTTAAAAACGGTTGGAACCAAGAATACGAAGATGAAGAAGAATTTTACAATGATATGCAAACTA
63	142	cccggattctagaactagtggatcccccgggaaaaaaATGAACATCAACGACCTCATCCGCGAGATAAAGAACAAAGACTATACCGTGAAGCTAAGCGGGAACGAATCTATCGTTGAAAAGTTTATTTCAGCTTTTAAAAACGGTTGGAACCAAGAATACGAAGATGAAGAAGAATTTTACAATGATATGCAAACTATTA
66	145	ggattctagaactagtggatcccccgggaaaaaaATGAACATCAACGACCTCATCCGCGAGATAAAGAACAAAGACTATACCGTGAAGCTAAGCGGGACTGAATCTATCGTTGAAAAGTTTATTTCAGCTTTTAAAAACGGTTGGAACCAAGAATACGAAGATGAAGAAGAATTTTACAATGATATGCAAACTATTACAT
69	148	ttctagaactagtggatcccccgggaaaaaaATGAACATCAACGACCTCATCCGCGAGATAAAGAACAAAGACTATACCGTGAAGCTAAGCGGGACTGACTCTATCGTTGAAAAGTTTATTTCAGCTTTTAAAAACGGTTGGAACCAAGAATACGAAGATGAAGAAGAATTTTACAATGATATGCAAACTATTACATTGA
72	151	tagaactagtggatcccccgggaaaaaaATGAACATCAACGACCTCATCCGCGAGATAAAGAACAAAGACTATACCGTGAAGCTAAGCGGGACTGACAGCATCGTTGAAAAGTTTATTTCAGCTTTTAAAAACGGTTGGAACCAAGAATACGAAGATGAAGAAGAATTTTACAATGATATGCAAACTATTACATTGAAAT
75	154	aactagtggatcccccgggaaaaaaATGAACATCAACGACCTCATCCGCGAGATAAAGAACAAAGACTATACCGTGAAGCTAAGCGGGACTGACAGCAACGTTGAAAAGTTTATTTCAGCTTTTAAAAACGGTTGGAACCAAGAATACGAAGATGAAGAAGAATTTTACAATGATATGCAAACTATTACATTGAAATCAG
78	157	tagtggatcccccgggaaaaaaATGAACATCAACGACCTCATCCGCGAGATAAAGAACAAAGACTATACCGTGAAGCTAAGCGGGACTGACAGCAACAGTGAAAAGTTTATTTCAGCTTTTAAAAACGGTTGGAACCAAGAATACGAAGATGAAGAAGAATTTTACAATGATATGCAAACTATTACATTGAAATCAGAAT
81	160	tggatcccccgggaaaaaaATGAACATCAACGACCTCATCCGCGAGATAAAGAACAAAGACTATACCGTGAAGCTAAGCGGGACTGACAGCAACAGTATTAAGTTTATTTCAGCTTTTAAAAACGGTTGGAACCAAGAATACGAAGATGAAGAAGAATTTTACAATGATATGCAAACTATTACATTGAAATCAGAATTAA
84	163	atcccccgggaaaaaaATGAACATCAACGACCTCATCCGCGAGATAAAGAACAAAGACTATACCGTGAAGCTAAGCGGGACTGACAGCAACAGTATTACATTTATTTCAGCTTTTAAAAACGGTTGGAACCAAGAATACGAAGATGAAGAAGAATTTTACAATGATATGCAAACTATTACATTGAAATCAGAATTAAATT
87	166	ccccgggaaaaaaATGAACATCAACGACCTCATCCGCGAGATAAAGAACAAAGACTATACCGTGAAGCTAAGCGGGACTGACAGCAACAGTATTACACAGATTTCAGCTTTTAAAAACGGTTGGAACCAAGAATACGAAGATGAAGAAGAATTTTACAATGATATGCAAACTATTACATTGAAATCAGAATTAAATTAAt
90	169	cgggaaaaaaATGAACATCAACGACCTCATCCGCGAGATAAAGAACAAAGACTATACCGTGAAGCTAAGCGGGACTGACAGCAACAGTATTACACAGCTATCAGCTTTTAAAAACGGTTGGAACCAAGAATACGAAGATGAAGAAGAATTTTACAATGATATGCAAACTATTACATTGAAATCAGAATTAAATTAAtata
93	172	gaaaaaaATGAACATCAACGACCTCATCCGCGAGATAAAGAACAAAGACTATACCGTGAAGCTAAGCGGGACTGACAGCAACAGTATTACACAGCTAATTGCTTTTAAAAACGGTTGGAACCAAGAATACGAAGATGAAGAAGAATTTTACAATGATATGCAAACTATTACATTGAAATCAGAATTAAATTAAtatataa
96	175	aaaaATGAACATCAACGACCTCATCCGCGAGATAAAGAACAAAGACTATACCGTGAAGCTAAGCGGGACTGACAGCAACAGTATTACACAGCTAATTATTTTTAAAAACGGTTGGAACCAAGAATACGAAGATGAAGAAGAATTTTACAATGATATGCAAACTATTACATTGAAATCAGAATTAAATTAAtatataaact
99	178	aATGAACATCAACGACCTCATCCGCGAGATAAAGAACAAAGACTATACCGTGAAGCTAAGCGGGACTGACAGCAACAGTATTACACAGCTAATTATTCGTAAAAACGGTTGGAACCAAGAATACGAAGATGAAGAAGAATTTTACAATGATATGCAAACTATTACATTGAAATCAGAATTAAATTAAtatataaactcat
102	181	GAACATCAACGACCTCATCCGCGAGATAAAGAACAAAGACTATACCGTGAAGCTAAGCGGGACTGACAGCAACAGTATTACACAGCTAATTATTCGTGTCAACGGTTGGAACCAAGAATACGAAGATGAAGAAGAATTTTACAATGATATGCAAACTATTACATTGAAATCAGAATTAAATTAAtatataaactcattta
108	187	CAACGACCTCATCCGCGAGATAAAGAACAAAGACTATACCGTGAAGCTAAGCGGGACTGACAGCAACAGTATTACACAGCTAATTATTCGTGTCAACAACTGGAACCAAGAATACGAAGATGAAGAAGAATTTTACAATGATATGCAAACTATTACATTGAAATCAGAATTAAATTAAtatataaactcatttacttatg
111	190	CGACCTCATCCGCGAGATAAAGAACAAAGACTATACCGTGAAGCTAAGCGGGACTGACAGCAACAGTATTACACAGCTAATTATTCGTGTCAACAACGACAACCAAGAATACGAAGATGAAGAAGAATTTTACAATGATATGCAAACTATTACATTGAAATCAGAATTAAATTAAtatataaactcatttacttatgtag
114	193	CCTCATCCGCGAGATAAAGAACAAAGACTATACCGTGAAGCTAAGCGGGACTGACAGCAACAGTATTACACAGCTAATTATTCGTGTCAACAACGACGGACAAGAATACGAAGATGAAGAAGAATTTTACAATGATATGCAAACTATTACATTGAAATCAGAATTAAATTAAtatataaactcatttacttatgtaggaa
117	196	CATCCGCGAGATAAAGAACAAAGACTATACCGTGAAGCTAAGCGGGACTGACAGCAACAGTATTACACAGCTAATTATTCGTGTCAACAACGACGGAAACGAATACGAAGATGAAGAAGAATTTTACAATGATATGCAAACTATTACATTGAAATCAGAATTAAATTAAtatataaactcatttacttatgtaggaataa
120	199	CCGCGAGATAAAGAACAAAGACTATACCGTGAAGCTAAGCGGGACTGACAGCAACAGTATTACACAGCTAATTATTCGTGTCAACAACGACGGAAACGAGTACGAAGATGAAGAAGAATTTTACAATGATATGCAAACTATTACATTGAAATCAGAATTAAATTAAtatataaactcatttacttatgtaggaataaaga
123	202	CGAGATAAAGAACAAAGACTATACCGTGAAGCTAAGCGGGACTGACAGCAACAGTATTACACAGCTAATTATTCGTGTCAACAACGACGGAAACGAGTATGAAGATGAAGAAGAATTTTACAATGATATGCAAACTATTACATTGAAATCAGAATTAAATTAAtatataaactcatttacttatgtaggaataaagagta
126	205	GATAAAGAACAAAGACTATACCGTGAAGCTAAGCGGGACTGACAGCAACAGTATTACACAGCTAATTATTCGTGTCAACAACGACGGAAACGAGTATGTAGATGAAGAAGAATTTTACAATGATATGCAAACTATTACATTGAAATCAGAATTAAATTAAtatataaactcatttacttatgtaggaataaagagtatca
129	208	AAAGAACAAAGACTATACCGTGAAGCTAAGCGGGACTGACAGCAACAGTATTACACAGCTAATTATTCGTGTCAACAACGACGGAAACGAGTATGTAATCGAAGAAGAATTTTACAATGATATGCAAACTATTACATTGAAATCAGAATTAAATTAAtatataaactcatttacttatgtaggaataaagagtatcatct
132	211	GAACAAAGACTATACCGTGAAGCTAAGCGGGACTGACAGCAACAGTATTACACAGCTAATTATTCGTGTCAACAACGACGGAAACGAGTATGTAATCAGCGAAGAATTTTACAATGATATGCAAACTATTACATTGAAATCAGAATTAAATTAAtatataaactcatttacttatgtaggaataaagagtatcatctttc
135	214	CAAAGACTATACCGTGAAGCTAAGCGGGACTGACAGCAACAGTATTACACAGCTAATTATTCGTGTCAACAACGACGGAAACGAGTATGTAATCAGCGAGGAATTTTACAATGATATGCAAACTATTACATTGAAATCAGAATTAAATTAAtatataaactcatttacttatgtaggaataaagagtatcatctttcaaa
138	217	AGACTATACCGTGAAGCTAAGCGGGACTGACAGCAACAGTATTACACAGCTAATTATTCGTGTCAACAACGACGGAAACGAGTATGTAATCAGCGAGAGCTTTTACAATGATATGCAAACTATTACATTGAAATCAGAATTAAATTAAtatataaactcatttacttatgtaggaataaagagtatcatctttcaaacgc
141	220	CTATACCGTGAAGCTAAGCGGGACTGACAGCAACAGTATTACACAGCTAATTATTCGTGTCAACAACGACGGAAACGAGTATGTAATCAGCGAGAGCGAGTACAATGATATGCAAACTATTACATTGAAATCAGAATTAAATTAAtatataaactcatttacttatgtaggaataaagagtatcatctttcaaacgccca
144	223	TACCGTGAAGCTAAGCGGGACTGACAGCAACAGTATTACACAGCTAATTATTCGTGTCAACAACGACGGAAACGAGTATGTAATCAGCGAGAGCGAGAATAATGATATGCAAACTATTACATTGAAATCAGAATTAAATTAAtatataaactcatttacttatgtaggaataaagagtatcatctttcaaacgcccagcg
147	226	CGTGAAGCTAAGCGGGACTGACAGCAACAGTATTACACAGCTAATTATTCGTGTCAACAACGACGGAAACGAGTATGTAATCAGCGAGAGCGAGAATGAGGATATGCAAACTATTACATTGAAATCAGAATTAAATTAAtatataaactcatttacttatgtaggaataaagagtatcatctttcaaacgcccagcggta
150	229	GAAGCTAAGCGGGACTGACAGCAACAGTATTACACAGCTAATTATTCGTGTCAACAACGACGGAAACGAGTATGTAATCAGCGAGAGCGAGAATGAGAGCATGCAAACTATTACATTGAAATCAGAATTAAATTAAtatataaactcatttacttatgtaggaataaagagtatcatctttcaaacgcccagcggtagta
153	232	GCTAAGCGGGACTGACAGCAACAGTATTACACAGCTAATTATTCGTGTCAACAACGACGGAAACGAGTATGTAATCAGCGAGAGCGAGAATGAGAGCATTCAAACTATTACATTGAAATCAGAATTAAATTAAtatataaactcatttacttatgtaggaataaagagtatcatctttcaaacgcccagcggtagtacaa
[truncated: 1,953 more rows]
