# Supplementary material for: Comprehensive deletion scan of anti-CRISPR AcrIIA4 reveals essential and dispensable domains for Cas9 inhibition
Source: bioRxiv. 2024 Jul 9:2024.07.09.602757. Preprint. [Version 1] doi: 10.1101/2024.07.09.602757 (PMC11451618; doi:10.1101/2024.07.09.602757)
Supplement: Supplement 6 [file media-6.xlsx]

## Sheet: Sheet1
Plasmid	Plasmid contents	Bacterial selection	Euk. selection	Copy #	Source	Other names	Progenitors
MSp181	Tef-Cas9 LEU	amp	LEU2		Addgene	pCas9		https://www.addgene.org/162606/
MSp20	HO gRNA	Amp	URA3	2u		pMS58	MSp11	https://benchling.com/s/seq-6cPs2qSLvCTUIWK0POrO
MSp514	MAL63 TF gene, MAL61 maltose transporter gene, and MAL62 promoter sequence	Amp			GeneWiz			https://benchling.com/annetteitu/f/lib_iFvSBA3n-ai_acr/seq_aZPlZmbB-mal-fragment/edit
MSp14	Tef-Cas9 (NatMX)	amp	NatMX	cen-ars	Kruglyak	pLK91		https://www.addgene.org/64329/
MSp500	Mal-Cas9	Amp	NatMX	cen-ars			MSp14	https://benchling.com/s/seq-OaLDond4U4rGYKmTU9S7?m=slm-xtC7QutHN8ANWkZgyeg1
MSp6	Gal-Cas9	amp	LEU2	cen-ars	Kruglyak	p415-GalL-Cas9-CYC1t, pLK77	pRS415	http://www.addgene.org/43804/
MSp218	pMEL16 + BamHI + EcoRI MCS	Amp	His	2u			pMEL16	https://benchling.com/s/seq-kY9nUUIArI91rtnUzyoD?m=slm-4T2NjqwCUAWz2d87hnJT
MSp50	HIS3 gRNA plasmid	Amp	HIS3	2u	Addgene	pMEL16		https://www.addgene.org/107922/
MSp11	CAN1 gRNA w/ BstEII/SphI	amp	URA3	2u	Kruglyak	pLK88	MSp7	https://www.addgene.org/98814/
MSp501	ARB1 gRNA lethal edit in MSp11	Amp	Ura	2u	Kruglyak		pLK88	https://benchling.com/s/seq-YpRLCPoqbLRKE4B9GlfJ?m=slm-jOVubJfa31TZ7hoCLHGZ
